# Supplementary material for: Role of cardiolipins, mitochondria, and autophagy in the differentiation process activated by all-trans retinoic acid in acute promyelocytic leukemia
Source: Cell Death Dis. 2022 Jan 10;13(1):30. doi: 10.1038/s41419-021-04476-z (PMC8748438; doi:10.1038/s41419-021-04476-z)
Supplement: Supplementary file 3 — Supplementary Table S1 [file 41419_2021_4476_MOESM3_ESM.xlsx]

## Sheet: NB4_NB4.306
	PC	PC	PC	PC	PC	PC	PC	PC	PC	PC	PC	PC	PC	PC	PC	PC	PC	PC	PC	PC	PC	PC	PC	PC	PC	PC	PC	PC	PC	PC	PC	PC	PC	PC	PC	PC	PC	PC	PC	PC	PC	PC	PC	PC	PC	PC	PC	PC	PC
	PC(28:1)	PC(30:3)	PC(28:0)	PC(30:2)	PC(29:1)	PC(28:0)	PC(29:0)	PC(30:1)	PC(29:2)	PC(30:1)	PC(29:0)	PC(32:2)	PC(13:2_19:1)	PC(30:0)	PC(36:7)	PC(29:1)	PC(38:9)	PC(32:2)	PC(31:1)	PC(30:0)	PC(32:3)	PC(31:2)	PC(31:0)	PC(36:6)	PC(11:0_23:4)	PC(34:3)	PC(31:2)	PC(35:6)	PC(31:0)	PC(36:5)	PC(34:3)	PC(33:1)	PC(38:7)	PC(32:0)	PC(39:7)	PC(44:12)	PC(35:6)	PC(38:6)	PC(33:2)	PC(35:2)	PC(35:5)	PC(37:5)	PC(15:2_22:4)	PC(40:8)	PC(42:10)	PC(40:7)	PC(44:12)	PC(38:6)	PC(37:6)
	Glycerophospholipids	Glycerophospholipids	Glycerophospholipids	Glycerophospholipids	Glycerophospholipids	Glycerophospholipids	Glycerophospholipids	Glycerophospholipids	Glycerophospholipids	Glycerophospholipids	Glycerophospholipids	Glycerophospholipids	Glycerophospholipids	Glycerophospholipids	Glycerophospholipids	Glycerophospholipids	Glycerophospholipids	Glycerophospholipids	Glycerophospholipids	Glycerophospholipids	Glycerophospholipids	Glycerophospholipids	Glycerophospholipids	Glycerophospholipids	Glycerophospholipids	Glycerophospholipids	Glycerophospholipids	Glycerophospholipids	Glycerophospholipids	Glycerophospholipids	Glycerophospholipids	Glycerophospholipids	Glycerophospholipids	Glycerophospholipids	Glycerophospholipids	Glycerophospholipids	Glycerophospholipids	Glycerophospholipids	Glycerophospholipids	Glycerophospholipids	Glycerophospholipids	Glycerophospholipids	Glycerophospholipids	Glycerophospholipids	Glycerophospholipids	Glycerophospholipids	Glycerophospholipids	Glycerophospholipids	Glycerophospholipids
	Glycerophosphocholines	Glycerophosphocholines	Glycerophosphocholines	Glycerophosphocholines	Glycerophosphocholines	Glycerophosphocholines	Glycerophosphocholines	Glycerophosphocholines	Glycerophosphocholines	Glycerophosphocholines	Glycerophosphocholines	Glycerophosphocholines	Glycerophosphocholines	Glycerophosphocholines	Glycerophosphocholines	Glycerophosphocholines	Glycerophosphocholines	Glycerophosphocholines	Glycerophosphocholines	Glycerophosphocholines	Glycerophosphocholines	Glycerophosphocholines	Glycerophosphocholines	Glycerophosphocholines	Glycerophosphocholines	Glycerophosphocholines	Glycerophosphocholines	Glycerophosphocholines	Glycerophosphocholines	Glycerophosphocholines	Glycerophosphocholines	Glycerophosphocholines	Glycerophosphocholines	Glycerophosphocholines	Glycerophosphocholines	Glycerophosphocholines	Glycerophosphocholines	Glycerophosphocholines	Glycerophosphocholines	Glycerophosphocholines	Glycerophosphocholines	Glycerophosphocholines	Glycerophosphocholines	Glycerophosphocholines	Glycerophosphocholines	Glycerophosphocholines	Glycerophosphocholines	Glycerophosphocholines	Glycerophosphocholines
	Diacylglycerophosphocholines	Diacylglycerophosphocholines	Diacylglycerophosphocholines	Diacylglycerophosphocholines	Diacylglycerophosphocholines	Diacylglycerophosphocholines	Diacylglycerophosphocholines	Diacylglycerophosphocholines	Diacylglycerophosphocholines	Diacylglycerophosphocholines	Diacylglycerophosphocholines	Diacylglycerophosphocholines	Diacylglycerophosphocholines	Diacylglycerophosphocholines	Diacylglycerophosphocholines	Diacylglycerophosphocholines	Diacylglycerophosphocholines	Diacylglycerophosphocholines	Diacylglycerophosphocholines	Diacylglycerophosphocholines	Diacylglycerophosphocholines	Diacylglycerophosphocholines	Diacylglycerophosphocholines	Diacylglycerophosphocholines	Diacylglycerophosphocholines	Diacylglycerophosphocholines	Diacylglycerophosphocholines	Diacylglycerophosphocholines	Diacylglycerophosphocholines	Diacylglycerophosphocholines	Diacylglycerophosphocholines	Diacylglycerophosphocholines	Diacylglycerophosphocholines	Diacylglycerophosphocholines	Diacylglycerophosphocholines	Diacylglycerophosphocholines	Diacylglycerophosphocholines	Diacylglycerophosphocholines	Diacylglycerophosphocholines	Diacylglycerophosphocholines	Diacylglycerophosphocholines	Diacylglycerophosphocholines	Diacylglycerophosphocholines	Diacylglycerophosphocholines	Diacylglycerophosphocholines	Diacylglycerophosphocholines	Diacylglycerophosphocholines	Diacylglycerophosphocholines	Diacylglycerophosphocholines
	676.4907@12.75	700.4894@13.01	678.5069@13.03	702.5072@13.28	690.5067@13.33	678.5071@13.55	692.5225@13.76	704.5226@13.81	688.4913@13.93	704.5225@14.22	692.5228@14.27	730.5381@14.46	728.5214@14.48	706.5373@14.48	776.5227@14.56	690.5074@14.68	800.5202@14.79	730.5384@14.91	718.5384@14.99	706.5383@15.05	728.5207@15.06	716.5231@15.17	720.5546@15.17	778.5372@15.18	754.5362@15.20	756.5543@15.42	716.5237@15.60	764.5223@15.61	720.5540@15.65	780.5528@15.74	756.5545@15.79	746.5694@15.82	804.5532@15.90	734.5693@15.91	818.5697@15.98	878.5696@16.03	764.5217@16.10	806.5692@16.14	744.5543@16.32	772.5850@16.34	766.5376@16.34	794.5678@16.35	792.5534@16.40	830.5686@16.42	854.5679@16.51	832.5851@16.53	878.5688@16.59	806.5685@16.62	792.5537@16.93
180131_FullMS_NB4_6h_DMSO_1_pos-180131_FullMS_NB4_6h_DMSO_1_neg	1.07437e+07	6.33094e+06	1.33249e+08	1.07395e+07	3.28878e+06	1.06967e+08	1.76588e+07	3.66154e+08	5.88667e+06	3.25885e+08	1.19899e+07	3.07908e+08	2.479e+07	3.04239e+08	2.14186e+06	6.19858e+07	1.90709e+06	4.94315e+08	7.59014e+07	4.52007e+08	3.14605e+07	6.71665e+07	4.34853e+07	6.61211e+07	3.68988e+08	1.90405e+08	9.02812e+07	3.09114e+07	5.50574e+07	7.23352e+08	1.58964e+08	3.44614e+08	1.67594e+08	4.34253e+08	5.62116e+06	2.82778e+06	3.3103e+07	4.77601e+08	2.03366e+08	2.14264e+08	1.19966e+08	3.3712e+07	1.43126e+07	6.33774e+07	3.51493e+07	2.41936e+08	3.39261e+06	3.88474e+08	6.23266e+07
180131_FullMS_NB4_6h_DMSO_2_pos-180131_FullMS_NB4_6h_DMSO_2_neg	1.17224e+07	7.20645e+06	1.52088e+08	1.18018e+07	4.05524e+06	1.2065e+08	2.28534e+07	4.59821e+08	5.61759e+06	3.39013e+08	1.25552e+07	3.78405e+08	2.7344e+07	3.31103e+08	2.54498e+06	7.08413e+07	1.84625e+06	5.19369e+08	8.64207e+07	5.25073e+08	3.60715e+07	6.41563e+07	5.26604e+07	7.97368e+07	5.41537e+08	2.04741e+08	1.06116e+08	3.95685e+07	6.17799e+07	8.74353e+08	1.8246e+08	4.2679e+08	1.72499e+08	5.14147e+08	6.96274e+06	4.28227e+06	3.19824e+07	6.2523e+08	2.12559e+08	2.42528e+08	1.47392e+08	4.11282e+07	1.90159e+07	8.35145e+07	3.89776e+07	2.36733e+08	3.9357e+06	4.39225e+08	6.56149e+07
180131_FullMS_NB4_6h_DMSO_3_pos-180131_FullMS_NB4_6h_DMSO_3_neg	1.17983e+07	7.36351e+06	1.46381e+08	1.04511e+07	3.54828e+06	1.07392e+08	2.13469e+07	4.62752e+08	6.76066e+06	2.94231e+08	1.17474e+07	3.84973e+08	2.82087e+07	3.55137e+08	2.45145e+06	8.17653e+07	1.64971e+06	5.0863e+08	9.3285e+07	4.85543e+08	3.17894e+07	8.39877e+07	6.18024e+07	7.23795e+07	4.89948e+08	2.2217e+08	8.79626e+07	3.9103e+07	5.07831e+07	8.25667e+08	1.58106e+08	4.21361e+08	1.73795e+08	4.51143e+08	6.72762e+06	3.46411e+06	2.74518e+07	6.05623e+08	1.94105e+08	2.28452e+08	1.33381e+08	3.34503e+07	1.90565e+07	6.40794e+07	3.90883e+07	2.75757e+08	5.54652e+06	3.94085e+08	5.42922e+07
Mean NB4 6h DMSO	1.14215e+07	6.96697e+06	1.43906e+08	1.09975e+07	3.63076e+06	1.1167e+08	2.06197e+07	4.29576e+08	6.08831e+06	3.1971e+08	1.20975e+07	3.57095e+08	2.67809e+07	3.3016e+08	2.37943e+06	7.15308e+07	1.80102e+06	5.07438e+08	8.52024e+07	4.87541e+08	3.31071e+07	7.17701e+07	5.26494e+07	7.27458e+07	4.66824e+08	2.05772e+08	9.47867e+07	3.65277e+07	5.58735e+07	8.07791e+08	1.6651e+08	3.97588e+08	1.71296e+08	4.66514e+08	6.43717e+06	3.52472e+06	3.08458e+07	5.69485e+08	2.03343e+08	2.28414e+08	1.3358e+08	3.60968e+07	1.74616e+07	7.03238e+07	3.77384e+07	2.51475e+08	4.29161e+06	4.07261e+08	6.07446e+07
SD NB4 6h DMSO	588227	556388	9.66071e+06	711354	389832	7.78004e+06	2.67258e+06	5.49443e+07	597617	2.3021e+07	414529	4.27238e+07	1.77754e+06	2.54619e+07	210992	9.90776e+06	134516	1.25694e+07	8.75562e+06	3.65738e+07	2.57245e+06	1.06872e+07	9.15858e+06	6.81521e+06	8.85678e+07	1.59078e+07	9.88006e+06	4.86934e+06	5.54364e+06	7.7071e+07	1.38197e+07	4.5957e+07	3.27082e+06	4.2107e+07	716398	729136	2.99215e+06	8.01752e+07	9.22682e+06	1.41321e+07	1.37141e+07	4.35922e+06	2.72724e+06	1.14289e+07	2.24293e+06	2.1189e+07	1.1202e+06	2.78232e+07	5.82476e+06
180131_FullMS_NB4_6h_ATRA_4_pos-180131_FullMS_NB4_6h_ATRA_4_neg	1.34323e+07	5.85904e+06	1.4853e+08	1.30687e+07	4.26021e+06	1.27704e+08	1.83986e+07	4.69669e+08	7.99347e+06	3.78216e+08	1.70982e+07	4.36728e+08	2.78256e+07	3.12684e+08	3.17043e+06	7.76548e+07	2.44368e+06	5.4335e+08	9.67419e+07	5.47301e+08	3.87942e+07	7.82118e+07	5.28072e+07	7.71094e+07	4.85344e+08	2.22937e+08	1.1297e+08	3.65216e+07	6.60325e+07	9.211e+08	1.81243e+08	4.25388e+08	1.99212e+08	4.83633e+08	4.22364e+06	3.58142e+06	4.2401e+07	5.98845e+08	2.28639e+08	2.55678e+08	1.33296e+08	3.98653e+07	2.17289e+07	7.48879e+07	4.44939e+07	2.33157e+08	4.1955e+06	4.93289e+08	7.8703e+07
180131_FullMS_NB4_6h_ATRA_5_pos-180131_FullMS_NB4_6h_ATRA_5_neg	1.14873e+07	6.46569e+06	1.37497e+08	1.14384e+07	3.98235e+06	1.23484e+08	2.12317e+07	4.48455e+08	6.47997e+06	3.93314e+08	1.54524e+07	3.65164e+08	2.61455e+07	2.97081e+08	2.29195e+06	6.48235e+07	1.60338e+06	5.67875e+08	8.51818e+07	4.86647e+08	3.27357e+07	8.31562e+07	5.0428e+07	7.17779e+07	4.36524e+08	2.07401e+08	8.88203e+07	3.65603e+07	5.43347e+07	8.04585e+08	1.75772e+08	4.54408e+08	1.78792e+08	4.58556e+08	5.26391e+06	2.57622e+06	3.1158e+07	4.67061e+08	2.30069e+08	1.93449e+08	1.28383e+08	4.04322e+07	1.85083e+07	5.88082e+07	3.31509e+07	2.55478e+08	2.93429e+06	4.65491e+08	6.99097e+07
180131_FullMS_NB4_6h_ATRA_6_pos-180131_FullMS_NB4_6h_ATRA_6_neg	1.08471e+07	5.21427e+06	1.28146e+08	1.04655e+07	3.25657e+06	9.74798e+07	1.59536e+07	3.40577e+08	6.26682e+06	3.29041e+08	1.22215e+07	3.25532e+08	2.41862e+07	2.88072e+08	2.52022e+06	6.03645e+07	1.69412e+06	4.18023e+08	6.86545e+07	4.01352e+08	2.69994e+07	6.2698e+07	4.6629e+07	5.7909e+07	3.59845e+08	1.86622e+08	8.94598e+07	3.00246e+07	4.71273e+07	6.82864e+08	1.41103e+08	3.84192e+08	1.37937e+08	4.41625e+08	5.32414e+06	2.35073e+06	2.98559e+07	4.34703e+08	1.92235e+08	2.05965e+08	1.28498e+08	2.94415e+07	1.53372e+07	5.58091e+07	2.96262e+07	2.16535e+08	3.8768e+06	3.88384e+08	5.85404e+07
Mean NB4 6h ATRA	1.19222e+07	5.84633e+06	1.38058e+08	1.16575e+07	3.83305e+06	1.16223e+08	1.8528e+07	4.19567e+08	6.91342e+06	3.66857e+08	1.4924e+07	3.75808e+08	2.60525e+07	2.99279e+08	2.66087e+06	6.76142e+07	1.91373e+06	5.09749e+08	8.35261e+07	4.78433e+08	3.28431e+07	7.46887e+07	4.99547e+07	6.89321e+07	4.27238e+08	2.05653e+08	9.70835e+07	3.43688e+07	5.58315e+07	8.0285e+08	1.66039e+08	4.21329e+08	1.7198e+08	4.61271e+08	4.93723e+06	2.83613e+06	3.44716e+07	5.00203e+08	2.16981e+08	2.18364e+08	1.30059e+08	3.65797e+07	1.85248e+07	6.31684e+07	3.5757e+07	2.35057e+08	3.66887e+06	4.49055e+08	6.9051e+07
SD NB4 6h ATRA	1.34633e+06	625805	1.02031e+07	1.31533e+06	518212	1.63683e+07	2.64144e+06	6.92246e+07	941404	3.36085e+07	2.4809e+06	5.63573e+07	1.82146e+06	1.24524e+07	455817	8.97664e+06	461189	8.03782e+07	1.41167e+07	7.33203e+07	5.89815e+06	1.06745e+07	3.11615e+06	9.91151e+06	6.32631e+07	1.82206e+07	1.37622e+07	3.76228e+06	9.54108e+06	1.19127e+08	2.17682e+07	3.52834e+07	3.12003e+07	2.11354e+07	618720	655216	6.89783e+06	8.69448e+07	2.14426e+07	3.29149e+07	2.80377e+06	6.18831e+06	3.1959e+06	1.02595e+07	7.76889e+06	1.95409e+07	655814	5.43494e+07	1.01087e+07
180131_FullMS_NB4_24h_DMSO_13_pos-180131_FullMS_NB4_24h_DMSO_13_neg	1.43224e+07	9.08066e+06	1.81374e+08	1.09979e+07	3.91366e+06	1.77675e+08	3.27717e+07	4.12989e+08	6.89972e+06	3.63474e+08	2.2867e+07	3.44849e+08	5.18113e+07	7.63555e+08	3.18082e+06	7.21582e+07	2.62859e+06	4.94518e+08	1.03713e+08	1.0923e+09	7.82672e+07	8.04801e+07	1.06299e+08	8.5369e+07	5.10298e+08	1.8435e+08	1.06784e+08	5.76453e+07	1.22926e+08	9.53876e+08	2.42825e+08	5.74303e+08	2.35931e+08	9.27636e+08	9.43923e+06	5.2196e+06	5.07934e+07	7.94343e+08	3.07122e+08	3.0214e+08	2.0593e+08	4.88921e+07	2.63655e+07	8.68791e+07	4.52295e+07	3.06797e+08	8.07852e+06	6.05348e+08	1.01502e+08
180131_FullMS_NB4_24h_DMSO_14_pos-180131_FullMS_NB4_24h_DMSO_14_neg	1.22638e+07	9.14533e+06	1.86651e+08	9.96005e+06	3.96923e+06	1.56857e+08	3.47115e+07	4.2092e+08	6.1202e+06	3.33651e+08	2.24136e+07	3.32336e+08	4.73865e+07	8.17332e+08	3.26185e+06	7.16091e+07	2.88608e+06	5.05823e+08	1.01696e+08	1.08539e+09	8.10174e+07	8.85876e+07	1.01898e+08	8.96826e+07	4.75001e+08	2.1916e+08	9.90007e+07	5.50933e+07	1.37776e+08	9.31279e+08	2.12882e+08	5.40048e+08	2.34159e+08	1.10386e+09	8.17984e+06	7.03249e+06	5.22922e+07	7.41203e+08	2.95815e+08	3.32647e+08	1.94438e+08	4.87231e+07	2.81561e+07	9.08086e+07	6.06751e+07	3.18179e+08	4.49e+06	6.70096e+08	1.20378e+08
180131_FullMS_NB4_24h_DMSO_15_pos-180131_FullMS_NB4_24h_DMSO_15_neg	1.388e+07	8.24391e+06	1.9359e+08	1.01247e+07	4.49714e+06	1.84605e+08	3.35161e+07	4.61124e+08	6.59894e+06	3.61861e+08	2.9331e+07	4.10666e+08	5.30489e+07	7.53236e+08	3.28972e+06	7.51433e+07	2.39178e+06	4.5471e+08	1.1062e+08	1.28146e+09	8.89857e+07	9.07542e+07	1.07092e+08	9.52374e+07	4.83938e+08	2.35917e+08	1.04271e+08	5.45276e+07	1.4862e+08	1.02618e+09	2.33627e+08	6.5087e+08	2.64357e+08	1.00311e+09	9.40803e+06	6.07024e+06	5.7893e+07	8.14121e+08	3.28391e+08	2.8794e+08	2.14337e+08	5.65161e+07	2.9352e+07	1.10881e+08	6.00814e+07	3.977e+08	1.18405e+07	7.34211e+08	9.41802e+07
Mean NB4 24h DMSO	1.34887e+07	8.8233e+06	1.87205e+08	1.03609e+07	4.12667e+06	1.73046e+08	3.36664e+07	4.31678e+08	6.53962e+06	3.52995e+08	2.48705e+07	3.62617e+08	5.07489e+07	7.78041e+08	3.24413e+06	7.29702e+07	2.63548e+06	4.85017e+08	1.05343e+08	1.15305e+09	8.27568e+07	8.66073e+07	1.05096e+08	9.00963e+07	4.89746e+08	2.13142e+08	1.03352e+08	5.57554e+07	1.36441e+08	9.70444e+08	2.29778e+08	5.88407e+08	2.44816e+08	1.01154e+09	9.00903e+06	6.10744e+06	5.36595e+07	7.83222e+08	3.10442e+08	3.07575e+08	2.04902e+08	5.13771e+07	2.79579e+07	9.61896e+07	5.53287e+07	3.40892e+08	8.13635e+06	6.69885e+08	1.05354e+08
SD NB4 24h DMSO	1.08363e+06	502809	6.12692e+06	557803	322034	1.4442e+07	978609	2.58077e+07	393129	1.67717e+07	3.86955e+06	4.20793e+07	2.97692e+06	3.44156e+07	56573.6	1.90189e+06	247218	2.68485e+07	4.67991e+06	1.11265e+08	5.5669e+06	5.41577e+06	2.79804e+06	4.94724e+06	1.83511e+07	2.6305e+07	3.97224e+06	1.66096e+06	1.28989e+07	4.95704e+07	1.53379e+07	5.67409e+07	1.69463e+07	8.84125e+07	718272	907015	3.74211e+06	3.77095e+07	1.65397e+07	2.28438e+07	9.9895e+06	4.45132e+06	1.50307e+06	1.28741e+07	8.75114e+06	4.95252e+07	3.67561e+06	6.44321e+07	1.35171e+07
180131_FullMS_NB4_24h_ATRA_16_pos-180131_FullMS_NB4_24h_ATRA_16_neg	6.82083e+06	3.25682e+06	5.83175e+07	7.30658e+06	2.26718e+06	5.85444e+07	1.46791e+07	2.33385e+08	3.13624e+06	1.89082e+08	1.14912e+07	2.09527e+08	2.50842e+07	3.6577e+08	1.55768e+06	4.61932e+07	1.13142e+06	3.48601e+08	6.52033e+07	5.74926e+08	3.75425e+07	5.52108e+07	5.72952e+07	4.9607e+07	2.57715e+08	1.46884e+08	7.24935e+07	3.85434e+07	7.24404e+07	6.65774e+08	1.38493e+08	3.75194e+08	1.33072e+08	2.71684e+08	2.88661e+06	1.39713e+06	3.24155e+07	4.31747e+08	2.27213e+08	2.44519e+08	1.47798e+08	4.15848e+07	2.04046e+07	5.49547e+07	2.61417e+07	2.17451e+08	1.72561e+06	4.59752e+08	8.14656e+07
180131_FullMS_NB4_24h_ATRA_17_pos-180131_FullMS_NB4_24h_ATRA_17_neg	5.64473e+06	2.79698e+06	5.2799e+07	7.20805e+06	2.04459e+06	5.36842e+07	1.44912e+07	1.86545e+08	2.83085e+06	1.92395e+08	1.07616e+07	2.12784e+08	2.45452e+07	3.29796e+08	1.24276e+06	3.91945e+07	954167	2.83846e+08	6.81008e+07	5.75053e+08	3.62426e+07	4.3606e+07	5.63436e+07	4.87738e+07	2.56331e+08	1.35033e+08	7.21394e+07	3.40101e+07	6.99976e+07	6.02175e+08	1.15399e+08	3.34333e+08	1.08081e+08	2.552e+08	3.88764e+06	694739	3.64858e+07	4.11704e+08	1.99914e+08	2.20505e+08	1.5308e+08	3.84227e+07	1.97184e+07	5.28671e+07	2.71096e+07	2.11026e+08	1.03271e+06	4.06655e+08	7.24788e+07
180131_FullMS_NB4_24h_ATRA_18_pos-180131_FullMS_NB4_24h_ATRA_18_neg	7.08849e+06	3.91039e+06	6.8489e+07	7.58569e+06	2.38384e+06	5.84454e+07	1.87329e+07	2.7188e+08	3.04175e+06	1.73253e+08	1.13706e+07	2.48357e+08	2.8894e+07	3.78879e+08	1.46127e+06	4.76229e+07	1.47038e+06	3.33026e+08	8.11242e+07	6.47599e+08	3.98092e+07	6.56001e+07	6.75349e+07	5.4556e+07	3.38019e+08	1.75537e+08	6.93468e+07	3.76591e+07	7.96956e+07	7.55969e+08	1.2103e+08	4.50021e+08	1.45056e+08	3.68414e+08	4.95833e+06	1.07475e+06	3.99778e+07	5.07893e+08	2.41947e+08	3.17132e+08	1.68821e+08	4.97649e+07	2.29553e+07	6.16195e+07	2.80196e+07	2.28771e+08	2.28165e+06	4.8316e+08	1.0157e+08
Mean NB4 24h ATRA	6.51802e+06	3.3214e+06	5.98685e+07	7.36677e+06	2.23187e+06	5.68913e+07	1.59677e+07	2.30603e+08	3.00295e+06	1.8491e+08	1.12078e+07	2.23556e+08	2.61745e+07	3.58148e+08	1.42057e+06	4.43369e+07	1.18532e+06	3.21824e+08	7.14761e+07	5.99193e+08	3.78648e+07	5.48056e+07	6.03912e+07	5.09789e+07	2.84021e+08	1.52484e+08	7.13266e+07	3.67376e+07	7.40445e+07	6.74639e+08	1.24974e+08	3.86516e+08	1.28736e+08	2.98433e+08	3.91086e+06	1.05554e+06	3.6293e+07	4.50448e+08	2.23025e+08	2.60719e+08	1.56566e+08	4.32575e+07	2.10261e+07	5.64804e+07	2.70903e+07	2.19083e+08	1.67999e+06	4.49856e+08	8.51715e+07
SD NB4 24h ATRA	768041	559509	7.95918e+06	195884	172363	2.77793e+06	2.39655e+06	4.27352e+07	156348	1.02304e+07	391123	2.15403e+07	2.37055e+06	2.54134e+07	161357	4.51045e+06	262295	3.37997e+07	8.48021e+06	4.19213e+07	1.80504e+06	1.10027e+07	6.20483e+06	3.12574e+06	4.6768e+07	2.08246e+07	1.72368e+06	2.40305e+06	5.04411e+06	7.72796e+07	1.20413e+07	5.86691e+07	1.88651e+07	6.11631e+07	1.03606e+06	351589	3.78484e+06	5.07483e+07	2.13271e+07	5.03093e+07	1.09362e+07	5.85321e+06	1.70561e+06	4.57134e+06	939100	8.98419e+06	625715	3.92006e+07	1.48954e+07
180131_FullMS_NB4_48h_DMSO_25_pos-180131_FullMS_NB4_48h_DMSO_25_neg	4.2032e+07	2.44301e+07	3.74382e+08	2.58364e+07	8.42944e+06	4.17751e+08	5.30248e+07	9.47003e+08	1.20667e+07	7.16078e+08	3.38601e+07	6.88677e+08	9.43497e+07	1.2411e+09	4.33926e+06	1.61403e+08	3.89166e+06	9.39237e+08	1.66614e+08	2.18723e+09	1.73755e+08	1.33987e+08	1.58508e+08	1.24001e+08	1.1156e+09	3.07461e+08	1.69735e+08	8.1516e+07	1.70291e+08	1.49645e+09	3.93809e+08	7.64398e+08	3.08134e+08	2.17884e+09	6.49614e+06	2.16291e+06	8.33213e+07	9.02838e+08	3.48282e+08	3.59151e+08	2.83492e+08	5.59053e+07	3.8433e+07	9.90998e+07	5.6552e+07	3.37387e+08	3.95999e+06	9.267e+08	1.44821e+08
180131_FullMS_NB4_48h_DMSO_26_pos-180131_FullMS_NB4_48h_DMSO_26_neg	3.85597e+07	2.28856e+07	3.94786e+08	2.43988e+07	7.2302e+06	3.5183e+08	5.14763e+07	8.83485e+08	1.03915e+07	5.18371e+08	3.48416e+07	5.86543e+08	9.93157e+07	1.38354e+09	3.84578e+06	1.33817e+08	3.87515e+06	7.05099e+08	1.42939e+08	1.9169e+09	1.53777e+08	1.16286e+08	1.60473e+08	1.1425e+08	9.84099e+08	2.50427e+08	1.3768e+08	8.07351e+07	1.78885e+08	1.33818e+09	4.19537e+08	7.69625e+08	2.91816e+08	2.37929e+09	8.17649e+06	6.15754e+06	7.87245e+07	9.60447e+08	3.59784e+08	3.81806e+08	2.62997e+08	5.77111e+07	3.34854e+07	9.76223e+07	5.56728e+07	3.26328e+08	4.80876e+06	8.78254e+08	1.0987e+08
180131_FullMS_NB4_48h_DMSO_27_pos-180131_FullMS_NB4_48h_DMSO_27_neg	4.20037e+07	1.78307e+07	4.19108e+08	2.36992e+07	8.03698e+06	3.75646e+08	5.16547e+07	8.86154e+08	1.00095e+07	5.83823e+08	3.91452e+07	5.9954e+08	9.19575e+07	1.29993e+09	3.7297e+06	1.2936e+08	4.01397e+06	7.3651e+08	1.58122e+08	2.14365e+09	1.74665e+08	1.32759e+08	1.76491e+08	1.22135e+08	1.16968e+09	2.72986e+08	1.37095e+08	9.3305e+07	1.80439e+08	1.40394e+09	4.34916e+08	7.46147e+08	3.23037e+08	2.48378e+09	9.23813e+06	7.0469e+06	7.12423e+07	9.69219e+08	3.92098e+08	3.72751e+08	2.55562e+08	5.91418e+07	3.66056e+07	1.04714e+08	5.13894e+07	3.60607e+08	3.31975e+06	9.11457e+08	1.63527e+08
Mean NB4 48h DMSO	4.08651e+07	2.17155e+07	3.96092e+08	2.46448e+07	7.89887e+06	3.81742e+08	5.20519e+07	9.05548e+08	1.08226e+07	6.06091e+08	3.5949e+07	6.2492e+08	9.52077e+07	1.30819e+09	3.97158e+06	1.41527e+08	3.92693e+06	7.93615e+08	1.55892e+08	2.08259e+09	1.67399e+08	1.27677e+08	1.65157e+08	1.20129e+08	1.08979e+09	2.76958e+08	1.4817e+08	8.51854e+07	1.76538e+08	1.41285e+09	4.16087e+08	7.60057e+08	3.07662e+08	2.34731e+09	7.97025e+06	5.12245e+06	7.77627e+07	9.44168e+08	3.66721e+08	3.71236e+08	2.6735e+08	5.75861e+07	3.61747e+07	1.00479e+08	5.45381e+07	3.4144e+08	4.0295e+06	9.0547e+08	1.39406e+08
SD NB4 48h DMSO	1.99663e+06	3.4518e+06	2.23919e+07	1.08959e+06	611430	3.33804e+07	847230	3.59264e+07	1.09422e+06	1.00717e+08	2.81116e+06	5.55962e+07	3.75339e+06	7.15789e+07	323665	1.73571e+07	75831	1.27086e+08	1.19941e+07	1.4514e+08	1.1806e+07	9.88439e+06	9.86446e+06	5.17621e+06	9.54432e+07	2.87239e+07	1.86779e+07	7.04265e+06	5.46554e+06	7.95083e+07	2.07697e+07	1.23265e+07	1.56163e+07	1.54964e+08	1.38258e+06	2.60132e+06	6.09668e+06	3.60604e+07	2.27169e+07	1.14034e+07	1.44651e+07	1.6219e+06	2.50178e+06	3.74154e+06	2.76203e+06	1.74955e+07	746934	2.47717e+07	2.72353e+07
180131_FullMS_NB4_48h_ATRA_28_pos-180131_FullMS_NB4_48h_ATRA_28_neg	7.47471e+06	3.25119e+06	5.29193e+07	1.02424e+07	2.11387e+06	6.36881e+07	1.21624e+07	2.36027e+08	3.25343e+06	2.0913e+08	8.25493e+06	2.26228e+08	2.84943e+07	3.44179e+08	1.24824e+06	4.54895e+07	1.07784e+06	3.83316e+08	6.40449e+07	6.59566e+08	4.01771e+07	5.81496e+07	5.05801e+07	4.68374e+07	2.78933e+08	1.48235e+08	6.69393e+07	3.47888e+07	6.70415e+07	6.53464e+08	1.21786e+08	2.99451e+08	1.16213e+08	3.79705e+08	2.82742e+06	555334	3.09267e+07	3.65609e+08	2.38531e+08	2.28734e+08	1.75699e+08	3.10748e+07	2.03912e+07	5.593e+07	2.39983e+07	1.97591e+08	1.41351e+06	4.44081e+08	1.03057e+08
180131_FullMS_NB4_48h_ATRA_29_pos-180131_FullMS_NB4_48h_ATRA_29_neg	9.49282e+06	2.9635e+06	6.73141e+07	8.44604e+06	2.24389e+06	7.74324e+07	1.38439e+07	2.5012e+08	3.49635e+06	2.44398e+08	1.05449e+07	2.27391e+08	3.3718e+07	4.7054e+08	1.38839e+06	4.70766e+07	1.43121e+06	4.31816e+08	6.33661e+07	7.08733e+08	4.92492e+07	5.89956e+07	5.59568e+07	5.50855e+07	3.35924e+08	1.78967e+08	8.20801e+07	3.90248e+07	8.80891e+07	8.17605e+08	1.33207e+08	3.9946e+08	1.42078e+08	4.49535e+08	4.19178e+06	1.23638e+06	4.02877e+07	5.42811e+08	2.61034e+08	2.52449e+08	2.15144e+08	4.28207e+07	2.42327e+07	6.70128e+07	3.35295e+07	2.55696e+08	2.35669e+06	5.186e+08	1.1399e+08
180131_FullMS_NB4_48h_ATRA_30_pos-180131_FullMS_NB4_48h_ATRA_30_neg	1.03765e+07	3.38509e+06	6.58669e+07	8.82758e+06	2.39602e+06	9.33509e+07	1.40751e+07	2.8787e+08	3.668e+06	2.66344e+08	1.29459e+07	2.33881e+08	3.6544e+07	4.54786e+08	1.74177e+06	5.14801e+07	1.49889e+06	4.77678e+08	7.05887e+07	8.32082e+08	5.37364e+07	5.98227e+07	5.8107e+07	6.18412e+07	3.31038e+08	1.82933e+08	8.82093e+07	3.65043e+07	9.61107e+07	8.46358e+08	1.55551e+08	3.42759e+08	1.53489e+08	4.80394e+08	5.19316e+06	531056	4.83625e+07	5.71526e+08	3.20688e+08	3.24495e+08	2.17868e+08	3.74462e+07	2.80289e+07	7.66105e+07	3.06379e+07	2.74987e+08	1.15497e+06	5.54669e+08	9.97392e+07
Mean NB4 48h ATRA	9.11469e+06	3.19992e+06	6.20335e+07	9.17202e+06	2.25126e+06	7.81571e+07	1.33605e+07	2.58006e+08	3.47259e+06	2.39958e+08	1.05819e+07	2.29167e+08	3.29187e+07	4.23168e+08	1.45947e+06	4.80154e+07	1.33598e+06	4.30937e+08	6.59999e+07	7.3346e+08	4.77209e+07	5.89893e+07	5.48813e+07	5.45881e+07	3.15299e+08	1.70045e+08	7.90762e+07	3.67726e+07	8.37471e+07	7.72476e+08	1.36848e+08	3.47223e+08	1.3726e+08	4.36545e+08	4.07079e+06	774255	3.9859e+07	4.93315e+08	2.73418e+08	2.68559e+08	2.02904e+08	3.71139e+07	2.42176e+07	6.65178e+07	2.93886e+07	2.42758e+08	1.64172e+06	5.05783e+08	1.05595e+08
SD NB4 48h ATRA	1.48741e+06	215420	7.92617e+06	946436	141219	1.48447e+07	1.04397e+06	2.68056e+07	208306	2.88641e+07	2.34573e+06	4.1242e+06	4.08393e+06	6.8859e+07	254324	3.10367e+06	226101	4.71873e+07	3.98849e+06	8.88766e+07	6.90761e+06	836581	3.877e+06	7.51422e+06	3.15878e+07	1.8992e+07	1.09486e+07	2.1307e+06	1.50131e+07	1.04065e+08	1.71746e+07	5.01539e+07	1.90994e+07	5.15861e+07	1.1875e+06	400392	8.72579e+06	1.11525e+08	4.24551e+07	4.98721e+07	2.35991e+07	5.88002e+06	3.81888e+06	1.03491e+07	4.88684e+06	4.02874e+07	632529	5.63971e+07	7.45662e+06
180131_FullMS_306_6h_DMSO_7_pos-180131_FullMS_306_6h_DMSO_7_neg	8.08353e+06	1.85292e+06	4.45903e+07	1.28848e+07	1.75e+06	3.71255e+07	7.60496e+06	2.18811e+08	4.93421e+06	2.25824e+08	7.35941e+06	3.04281e+08	3.05849e+07	3.13495e+08	1.70431e+06	2.95194e+07	1.04821e+06	4.86535e+08	4.55124e+07	4.23826e+08	2.83774e+07	7.01783e+07	2.9045e+07	5.3531e+07	2.40949e+08	2.56594e+08	9.71709e+07	1.7586e+07	4.46024e+07	6.37017e+08	1.89499e+08	1.77555e+08	1.19658e+08	2.12777e+08	2.6741e+06	1.20413e+06	3.03434e+07	4.27366e+08	2.64205e+08	1.43247e+08	1.30454e+08	2.60802e+07	1.6751e+07	5.42971e+07	2.62276e+07	1.70546e+08	2.64039e+06	3.26769e+08	3.23632e+07
180131_FullMS_306_6h_DMSO_8_pos-180131_FullMS_306_6h_DMSO_8_neg	8.25591e+06	2.45726e+06	4.03815e+07	1.21059e+07	1.91461e+06	3.84065e+07	9.21591e+06	2.58062e+08	5.28096e+06	1.76916e+08	5.23297e+06	3.57343e+08	2.68906e+07	2.73834e+08	1.68292e+06	3.05111e+07	968096	4.1922e+08	3.61607e+07	4.53502e+08	2.85231e+07	7.07106e+07	2.89255e+07	5.40882e+07	2.03448e+08	2.59616e+08	9.05007e+07	1.76658e+07	4.03194e+07	6.31974e+08	1.89568e+08	1.99616e+08	1.26917e+08	2.53556e+08	3.00657e+06	1.97143e+06	2.82282e+07	3.888e+08	2.54551e+08	1.16944e+08	1.50396e+08	2.44775e+07	1.64995e+07	6.30871e+07	2.95774e+07	1.69229e+08	1.99845e+06	3.68673e+08	3.18736e+07
180131_FullMS_306_6h_DMSO_9_pos-180131_FullMS_306_6h_DMSO_9_neg	9.37397e+06	1.86302e+06	5.3236e+07	1.37646e+07	2.28632e+06	4.02571e+07	1.00639e+07	2.76151e+08	7.47136e+06	2.55063e+08	7.43003e+06	3.84953e+08	3.27352e+07	3.43796e+08	2.25135e+06	4.0355e+07	911956	5.50362e+08	4.5363e+07	5.13641e+08	3.47526e+07	9.67133e+07	3.55389e+07	6.59273e+07	2.77343e+08	2.89662e+08	9.8901e+07	2.18092e+07	4.75292e+07	7.94632e+08	2.42833e+08	2.3718e+08	1.36772e+08	2.18191e+08	2.71393e+06	1.2692e+06	3.1342e+07	4.52871e+08	3.19884e+08	1.56079e+08	1.48118e+08	3.10203e+07	1.81901e+07	7.96793e+07	4.12771e+07	1.93094e+08	2.16716e+06	4.46789e+08	4.01647e+07
Mean NB4.306 6h DMSO	8.57114e+06	2.05773e+06	4.60693e+07	1.29184e+07	1.98365e+06	3.85964e+07	8.96159e+06	2.51008e+08	5.89551e+06	2.19267e+08	6.67414e+06	3.48859e+08	3.00703e+07	3.10375e+08	1.87953e+06	3.34618e+07	976086	4.85372e+08	4.23454e+07	4.63657e+08	3.0551e+07	7.92007e+07	3.11698e+07	5.78489e+07	2.4058e+08	2.68624e+08	9.55242e+07	1.90204e+07	4.41504e+07	6.87874e+08	2.073e+08	2.04783e+08	1.27782e+08	2.28174e+08	2.7982e+06	1.48159e+06	2.99712e+07	4.23012e+08	2.79546e+08	1.38757e+08	1.42989e+08	2.71927e+07	1.71469e+07	6.56878e+07	3.23607e+07	1.77623e+08	2.26867e+06	3.80744e+08	3.48005e+07
SD NB4.306 6h DMSO	700599	346041	6.55361e+06	829892	274744	1.57438e+06	1.24904e+06	2.93137e+07	1.3757e+06	3.9484e+07	1.24859e+06	4.09998e+07	2.95609e+06	3.50852e+07	322188	5.99024e+06	68475.2	6.55787e+07	5.35659e+06	4.57603e+07	3.63938e+06	1.51687e+07	3.78422e+06	7.00173e+06	3.69489e+07	1.82823e+07	4.43564e+06	2.41557e+06	3.62608e+06	9.24893e+07	3.07727e+07	3.01465e+07	8.58948e+06	2.21471e+07	181548	425461	1.5899e+06	3.22566e+07	3.52648e+07	1.99504e+07	1.09153e+07	3.4103e+06	912132	1.28894e+07	7.90141e+06	1.34145e+07	332791	6.09137e+07	4.65198e+06
180131_FullMS_306_6h_ATRA_10_pos-180131_FullMS_306_6h_ATRA_10_neg	7.94489e+06	2.32504e+06	4.31742e+07	1.48595e+07	1.87658e+06	3.84477e+07	8.19391e+06	2.77689e+08	5.96463e+06	1.76937e+08	7.05256e+06	3.55545e+08	2.64205e+07	2.90841e+08	2.06673e+06	3.17616e+07	1.18046e+06	4.51261e+08	4.25643e+07	4.59341e+08	3.2053e+07	7.62183e+07	3.05943e+07	5.49546e+07	2.27962e+08	2.51927e+08	8.93787e+07	2.59959e+07	4.52974e+07	6.58258e+08	2.09317e+08	2.05595e+08	1.2537e+08	3.07336e+08	2.90229e+06	1.98176e+06	2.6074e+07	4.39453e+08	2.79591e+08	1.18814e+08	1.41e+08	2.45956e+07	1.63733e+07	6.10597e+07	2.96612e+07	2.05803e+08	3.56607e+06	3.52381e+08	3.92652e+07
180131_FullMS_306_6h_ATRA_11_pos-180131_FullMS_306_6h_ATRA_11_neg	7.77643e+06	2.73455e+06	4.34478e+07	1.24684e+07	1.94864e+06	4.14057e+07	9.68622e+06	2.3866e+08	6.98891e+06	2.49135e+08	5.97667e+06	3.55404e+08	2.93807e+07	3.05675e+08	1.96016e+06	3.76658e+07	1.23755e+06	5.18155e+08	3.8058e+07	4.53972e+08	3.05016e+07	7.24164e+07	2.94024e+07	5.81331e+07	2.81685e+08	3.24956e+08	1.05345e+08	2.05175e+07	4.24442e+07	7.20306e+08	1.61682e+08	2.0426e+08	1.29942e+08	2.2439e+08	3.41556e+06	1.80868e+06	2.51703e+07	4.67923e+08	2.65556e+08	1.324e+08	1.34616e+08	2.83421e+07	1.57134e+07	7.15161e+07	2.74483e+07	1.85964e+08	2.56544e+06	3.33963e+08	3.42178e+07
180131_FullMS_306_6h_ATRA_12_pos-180131_FullMS_306_6h_ATRA_12_neg	7.71007e+06	2.15234e+06	4.27926e+07	1.12309e+07	1.87607e+06	3.52535e+07	8.65945e+06	2.37705e+08	5.99863e+06	2.17039e+08	5.94546e+06	3.60817e+08	2.69319e+07	3.05013e+08	2.0412e+06	3.27561e+07	946035	4.46256e+08	3.86411e+07	4.27323e+08	3.00987e+07	7.51627e+07	3.76048e+07	5.66504e+07	2.5344e+08	2.85063e+08	9.15806e+07	1.93777e+07	3.27496e+07	6.51239e+08	1.66207e+08	1.96764e+08	1.25348e+08	2.51991e+08	3.43973e+06	1.62204e+06	2.81117e+07	4.46601e+08	2.58753e+08	1.46009e+08	1.31589e+08	2.64931e+07	1.65221e+07	6.41805e+07	3.20304e+07	1.80615e+08	3.76812e+06	3.35291e+08	2.78712e+07
Mean NB4.306 6h ATRA	7.81046e+06	2.40398e+06	4.31382e+07	1.2853e+07	1.90043e+06	3.83689e+07	8.84653e+06	2.51351e+08	6.31739e+06	2.1437e+08	6.3249e+06	3.57255e+08	2.75777e+07	3.0051e+08	2.0227e+06	3.40612e+07	1.12135e+06	4.71891e+08	3.97545e+07	4.46879e+08	3.08844e+07	7.45991e+07	3.25339e+07	5.65794e+07	2.54362e+08	2.87315e+08	9.54349e+07	2.19637e+07	4.01637e+07	6.76601e+08	1.79069e+08	2.02206e+08	1.26887e+08	2.61239e+08	3.25253e+06	1.80416e+06	2.6452e+07	4.51326e+08	2.67967e+08	1.32408e+08	1.35735e+08	2.6477e+07	1.62029e+07	6.55854e+07	2.97133e+07	1.90794e+08	3.29988e+06	3.40545e+08	3.37847e+07
SD NB4.306 6h ATRA	121051	299028	329092	1.84462e+06	41752.2	3.07686e+06	763544	2.28138e+07	581801	3.61733e+07	630371	3.08564e+06	1.58226e+06	8.37965e+06	55645	3.16105e+06	154486	4.01445e+07	2.45077e+06	1.71472e+07	1.03191e+06	1.9626e+06	4.43183e+06	1.59042e+06	2.68734e+07	3.65666e+07	8.65304e+06	3.53822e+06	6.57739e+06	3.80123e+07	2.62931e+07	4.76016e+06	2.64634e+06	4.22394e+07	303556	179903	1.50668e+06	1.48114e+07	1.06261e+07	1.35975e+07	4.80391e+06	1.87333e+06	430447	5.36789e+06	2.29147e+06	1.32701e+07	644014	1.02718e+07	5.70936e+06
180131_FullMS_306_24h_DMSO_19_pos-180131_FullMS_306_24h_DMSO_19_neg	9.26847e+06	3.10724e+06	6.33742e+07	1.04686e+07	2.17335e+06	5.57572e+07	1.44261e+07	2.27561e+08	3.55569e+06	2.42386e+08	1.09603e+07	2.82969e+08	4.09234e+07	4.68563e+08	1.51354e+06	3.36725e+07	1.0314e+06	4.29152e+08	6.11537e+07	7.20011e+08	4.43513e+07	6.61324e+07	5.77031e+07	5.42198e+07	2.80223e+08	2.01084e+08	8.46272e+07	3.32457e+07	7.3086e+07	6.88199e+08	1.79589e+08	3.18987e+08	1.33761e+08	4.78125e+08	2.71987e+06	0	3.58715e+07	4.7112e+08	2.53973e+08	1.84647e+08	1.73391e+08	2.94025e+07	2.10615e+07	6.26762e+07	2.57753e+07	1.93552e+08	750202	4.33011e+08	7.44123e+07
180131_FullMS_306_24h_DMSO_20_pos-180131_FullMS_306_24h_DMSO_20_neg	9.03591e+06	2.51672e+06	5.76223e+07	1.04208e+07	2.27358e+06	6.4544e+07	1.44254e+07	2.35949e+08	4.61246e+06	2.54451e+08	1.16158e+07	2.75688e+08	3.59047e+07	4.55701e+08	1.45601e+06	2.98723e+07	1.37888e+06	4.69513e+08	6.48569e+07	7.92551e+08	5.21032e+07	5.89941e+07	6.29567e+07	5.78832e+07	2.76503e+08	1.94656e+08	9.60134e+07	3.20844e+07	7.34878e+07	7.17536e+08	1.95627e+08	2.27905e+08	1.44929e+08	4.57101e+08	2.64016e+06	0	3.51754e+07	5.0172e+08	2.28197e+08	1.53062e+08	1.71796e+08	2.72655e+07	2.07292e+07	5.02298e+07	2.37774e+07	1.59445e+08	834457	4.43194e+08	5.95281e+07
180131_FullMS_306_24h_DMSO_21_pos-180131_FullMS_306_24h_DMSO_21_neg	1.0328e+07	3.07822e+06	6.99314e+07	1.36967e+07	2.6332e+06	7.2971e+07	1.61416e+07	3.095e+08	5.14373e+06	2.69959e+08	1.35669e+07	3.18814e+08	4.41457e+07	5.51927e+08	2.01259e+06	4.07547e+07	1.62639e+06	5.69754e+08	6.9767e+07	8.60723e+08	5.81334e+07	8.39072e+07	6.46978e+07	6.88237e+07	3.73416e+08	2.4702e+08	1.00575e+08	3.54053e+07	8.83194e+07	8.86243e+08	2.15337e+08	2.93208e+08	1.74401e+08	5.00713e+08	3.91351e+06	974432	4.01967e+07	5.39629e+08	3.22223e+08	1.89241e+08	1.80891e+08	4.0088e+07	2.33016e+07	8.0306e+07	3.37205e+07	2.23468e+08	544589	5.15039e+08	7.40206e+07
Mean NB4.306 24h DMSO	9.54411e+06	2.90073e+06	6.36426e+07	1.15287e+07	2.36005e+06	6.44241e+07	1.49977e+07	2.5767e+08	4.4373e+06	2.55599e+08	1.20477e+07	2.9249e+08	4.03246e+07	4.92063e+08	1.66071e+06	3.47665e+07	1.34556e+06	4.89473e+08	6.52592e+07	7.91095e+08	5.15293e+07	6.96779e+07	6.17858e+07	6.03089e+07	3.10047e+08	2.14254e+08	9.37386e+07	3.35785e+07	7.82977e+07	7.63993e+08	1.96851e+08	2.80033e+08	1.51031e+08	4.78646e+08	3.09118e+06	324811	3.70812e+07	5.04156e+08	2.68131e+08	1.7565e+08	1.7536e+08	3.2252e+07	2.16974e+07	6.4404e+07	2.77577e+07	1.92155e+08	709749	4.63748e+08	6.93203e+07
SD NB4.306 24h DMSO	688717	332875	6.15892e+06	1.87772e+06	241809	8.60754e+06	990677	4.50816e+07	808381	1.38225e+07	1.35591e+06	2.3086e+07	4.15304e+06	5.22407e+07	306088	5.52307e+06	298891	7.23952e+07	4.32073e+06	7.03671e+07	6.90897e+06	1.28294e+07	3.64138e+06	7.59809e+06	5.49104e+07	2.8558e+07	8.21381e+06	1.68524e+06	8.68133e+06	1.06883e+08	1.79057e+07	4.69487e+07	2.09955e+07	2.18108e+07	713275	562589	2.72045e+06	3.43192e+07	4.85854e+07	1.96963e+07	4.85602e+06	6.86975e+06	1.39916e+06	1.51124e+07	5.2596e+06	3.20345e+07	149108	4.47104e+07	8.48257e+06
180131_FullMS_306_24h_ATRA_22_pos-180131_FullMS_306_24h_ATRA_22_neg	7.16322e+06	1.62513e+06	3.97515e+07	1.04736e+07	1.86915e+06	4.87433e+07	1.06913e+07	2.02207e+08	4.36334e+06	2.35873e+08	9.55468e+06	2.76384e+08	3.36584e+07	3.86923e+08	1.74408e+06	2.80334e+07	914380	5.01837e+08	5.00215e+07	6.46853e+08	3.98613e+07	5.49744e+07	5.07639e+07	5.33741e+07	2.4356e+08	2.22918e+08	8.3838e+07	2.60755e+07	5.56722e+07	6.42085e+08	1.56127e+08	2.13991e+08	1.23966e+08	3.27968e+08	2.75014e+06	303052	3.20081e+07	3.77951e+08	2.46244e+08	1.53376e+08	1.41371e+08	2.35326e+07	1.63453e+07	4.93281e+07	1.8933e+07	1.57813e+08	660380	4.05455e+08	5.59979e+07
180131_FullMS_306_24h_ATRA_23_pos-180131_FullMS_306_24h_ATRA_23_neg	8.65206e+06	2.79145e+06	6.02507e+07	1.15015e+07	2.24036e+06	4.68223e+07	1.27297e+07	2.92794e+08	4.51508e+06	2.31768e+08	1.08329e+07	3.54441e+08	4.50457e+07	5.31344e+08	1.80917e+06	3.62628e+07	1.32015e+06	5.63291e+08	6.70325e+07	7.08556e+08	4.79442e+07	7.03745e+07	6.11839e+07	5.86376e+07	3.28411e+08	2.66916e+08	1.02898e+08	2.98555e+07	6.79114e+07	8.14958e+08	2.00077e+08	2.64865e+08	1.47828e+08	5.02949e+08	2.14573e+06	386037	4.27108e+07	5.15002e+08	3.07479e+08	1.66153e+08	1.80508e+08	3.41903e+07	2.25496e+07	6.41727e+07	2.45975e+07	1.92893e+08	1.02791e+06	4.33088e+08	7.10998e+07
180131_FullMS_306_24h_ATRA_24_pos-180131_FullMS_306_24h_ATRA_24_neg	7.09831e+06	2.00819e+06	4.96545e+07	9.52617e+06	1.63538e+06	4.25318e+07	1.02455e+07	2.42807e+08	4.84199e+06	2.17722e+08	1.02681e+07	2.69177e+08	3.67097e+07	4.06051e+08	1.71655e+06	3.2838e+07	965989	5.30288e+08	5.09914e+07	6.49373e+08	4.44785e+07	6.1358e+07	4.37786e+07	5.6768e+07	2.37006e+08	2.54473e+08	8.79021e+07	2.45146e+07	6.51384e+07	6.80241e+08	1.54111e+08	2.67545e+08	1.19748e+08	3.92385e+08	2.24702e+06	219743	3.49057e+07	3.99346e+08	2.6206e+08	1.54283e+08	1.65158e+08	2.85821e+07	2.14714e+07	5.87142e+07	1.94361e+07	1.67879e+08	0	4.07075e+08	5.14859e+07
Mean NB4.306 24h ATRA	7.63786e+06	2.14159e+06	4.98856e+07	1.05004e+07	1.91497e+06	4.60325e+07	1.12221e+07	2.45936e+08	4.57347e+06	2.28454e+08	1.02186e+07	3.00001e+08	3.84713e+07	4.41439e+08	1.7566e+06	3.23781e+07	1.06684e+06	5.31805e+08	5.60151e+07	6.68261e+08	4.40947e+07	6.22357e+07	5.19088e+07	5.62599e+07	2.69659e+08	2.48102e+08	9.15459e+07	2.68152e+07	6.29073e+07	7.12428e+08	1.70105e+08	2.48801e+08	1.30514e+08	4.07767e+08	2.38096e+06	302944	3.65415e+07	4.30767e+08	2.71928e+08	1.57938e+08	1.62346e+08	2.87683e+07	2.01221e+07	5.7405e+07	2.09889e+07	1.72861e+08	562765	4.15206e+08	5.95278e+07
SD NB4.306 24h ATRA	878920	594495	1.02515e+07	987919	305081	3.18016e+06	1.32445e+06	4.53744e+07	244613	9.51863e+06	640531	4.72842e+07	5.89447e+06	7.84454e+07	47561.5	4.13395e+06	220887	3.07549e+07	9.55362e+06	3.49197e+07	4.0551e+06	7.73745e+06	8.75892e+06	2.66827e+06	5.09866e+07	2.26802e+07	1.00387e+07	2.7462e+06	6.41734e+06	9.08197e+07	2.59759e+07	3.01757e+07	1.51416e+07	8.84991e+07	323706	83147.4	5.53568e+06	7.37306e+07	3.17874e+07	7.12924e+06	1.97196e+07	5.33132e+06	3.31495e+06	7.50839e+06	3.13526e+06	1.80631e+07	520863	1.55076e+07	1.02724e+07
180131_FullMS_306_48h_DMSO_31_pos-180131_FullMS_306_48h_DMSO_31_neg	1.22616e+07	2.95496e+06	7.5879e+07	1.19795e+07	2.1349e+06	8.51714e+07	1.24785e+07	2.95568e+08	5.03463e+06	3.3744e+08	1.23415e+07	3.30855e+08	4.45978e+07	5.50102e+08	1.55281e+06	4.5955e+07	930061	6.6491e+08	6.27376e+07	9.26212e+08	6.282e+07	7.7461e+07	5.33353e+07	6.05088e+07	3.40796e+08	2.65587e+08	9.99075e+07	2.4709e+07	8.69227e+07	8.27069e+08	1.74235e+08	2.98802e+08	1.35478e+08	4.92923e+08	1.60424e+06	0	4.16254e+07	4.36221e+08	2.07454e+08	1.79406e+08	1.52193e+08	2.96231e+07	1.61212e+07	4.58948e+07	1.43709e+07	1.49434e+08	0	4.33579e+08	5.81087e+07
180131_FullMS_306_48h_DMSO_32_pos-180131_FullMS_306_48h_DMSO_32_neg	1.36771e+07	4.11994e+06	9.61241e+07	1.66676e+07	2.7175e+06	9.54939e+07	1.384e+07	3.66192e+08	6.06976e+06	3.86856e+08	1.45101e+07	4.85683e+08	5.40188e+07	6.75839e+08	2.19572e+06	5.30982e+07	1.71757e+06	7.30724e+08	6.95484e+07	1.06805e+09	7.55864e+07	8.61434e+07	7.98317e+07	7.76851e+07	5.25537e+08	3.32137e+08	1.27015e+08	4.04047e+07	8.43809e+07	1.02738e+09	2.24319e+08	3.27444e+08	1.63351e+08	6.1163e+08	2.50006e+06	0	3.68644e+07	5.50127e+08	3.09277e+08	2.13922e+08	1.88946e+08	3.45278e+07	1.89286e+07	5.53194e+07	2.49004e+07	1.8695e+08	0	5.01247e+08	8.82725e+07
180131_FullMS_306_48h_DMSO_33_pos-180131_FullMS_306_48h_DMSO_33_neg	1.43205e+07	5.26758e+06	1.0475e+08	1.39368e+07	2.97118e+06	1.01127e+08	1.5928e+07	3.78844e+08	6.16307e+06	4.12845e+08	1.49887e+07	4.91159e+08	5.97861e+07	6.89404e+08	2.09409e+06	5.76545e+07	1.73171e+06	7.75999e+08	8.93983e+07	1.15404e+09	7.93948e+07	9.35904e+07	6.98807e+07	7.81942e+07	5.36111e+08	3.1841e+08	1.25369e+08	4.41652e+07	8.71645e+07	1.08359e+09	2.54527e+08	3.33444e+08	1.75448e+08	7.05181e+08	3.073e+06	0	3.04621e+07	5.74322e+08	3.31766e+08	2.0388e+08	2.03199e+08	3.08533e+07	2.62292e+07	6.00513e+07	3.4691e+07	2.24669e+08	0	5.51232e+08	8.22102e+07
Mean NB4.306 48h DMSO	1.34197e+07	4.11416e+06	9.22511e+07	1.41946e+07	2.60786e+06	9.39307e+07	1.40821e+07	3.46868e+08	5.75582e+06	3.79047e+08	1.39468e+07	4.35899e+08	5.28009e+07	6.38448e+08	1.94754e+06	5.22359e+07	1.45978e+06	7.23878e+08	7.38948e+07	1.04944e+09	7.26004e+07	8.57316e+07	6.76826e+07	7.21294e+07	4.67481e+08	3.05378e+08	1.1743e+08	3.64263e+07	8.6156e+07	9.79347e+08	2.17694e+08	3.19897e+08	1.58092e+08	6.03245e+08	2.39244e+06	0	3.63173e+07	5.20223e+08	2.82833e+08	1.9907e+08	1.81446e+08	3.16681e+07	2.04263e+07	5.37551e+07	2.46541e+07	1.87017e+08	0	4.95353e+08	7.61971e+07
SD NB4.306 48h DMSO	1.05328e+06	1.15632e+06	1.48202e+07	2.35466e+06	428785	8.09176e+06	1.73745e+06	4.48751e+07	626309	3.83041e+07	1.41066e+06	9.10122e+07	7.66706e+06	7.68098e+07	345600	5.89724e+06	458805	5.58597e+07	1.38516e+07	1.15051e+08	8.68151e+06	8.07257e+06	1.33842e+07	1.00669e+07	1.0984e+08	3.51368e+07	1.51977e+07	1.03202e+07	1.54207e+06	1.34838e+08	4.05543e+07	1.85129e+07	2.04973e+07	1.06377e+08	740270	0	5.60172e+06	7.37468e+07	6.62409e+07	1.77537e+07	2.63169e+07	2.55188e+06	5.2178e+06	7.20671e+06	1.01623e+07	3.76175e+07	0	5.90478e+07	1.59556e+07
180131_FullMS_306_48h_ATRA_34_pos-180131_FullMS_306_48h_ATRA_34_neg	1.37656e+07	4.45951e+06	6.53769e+07	2.11583e+07	2.10674e+06	8.10401e+07	1.06628e+07	4.52786e+08	7.81916e+06	3.92425e+08	1.06793e+07	6.17897e+08	7.00279e+07	6.31745e+08	2.35975e+06	5.98343e+07	1.36588e+06	1.07202e+09	6.26055e+07	1.0889e+09	7.0236e+07	1.15996e+08	6.92903e+07	9.58587e+07	4.995e+08	5.21231e+08	1.39465e+08	3.85399e+07	6.2914e+07	1.18513e+09	2.85261e+08	2.93629e+08	1.83267e+08	5.74785e+08	502631	0	4.25949e+07	5.47855e+08	3.11775e+08	1.76987e+08	2.12381e+08	3.55946e+07	2.38586e+07	6.86926e+07	2.53213e+07	2.28503e+08	0	4.90771e+08	7.1405e+07
180131_FullMS_306_48h_ATRA_35_pos-180131_FullMS_306_48h_ATRA_35_neg	1.82841e+07	4.38349e+06	7.62108e+07	2.40966e+07	2.63844e+06	1.06695e+08	1.40045e+07	5.39205e+08	9.25801e+06	4.67458e+08	1.33307e+07	7.10204e+08	6.834e+07	7.5644e+08	1.93159e+06	7.40797e+07	2.26292e+06	1.24044e+09	8.43793e+07	1.30068e+09	9.57857e+07	1.16217e+08	6.58601e+07	1.13664e+08	5.63465e+08	5.79892e+08	1.80822e+08	3.77803e+07	8.44791e+07	1.40454e+09	3.25335e+08	2.75361e+08	2.10315e+08	7.89696e+08	1.7566e+06	0	6.09274e+07	6.46639e+08	3.57046e+08	1.83455e+08	2.17591e+08	3.18953e+07	3.53526e+07	7.8251e+07	2.84864e+07	2.58056e+08	0	5.73957e+08	8.42791e+07
180131_FullMS_306_48h_ATRA_36_pos-180131_FullMS_306_48h_ATRA_36_neg	2.11338e+07	4.44033e+06	8.50627e+07	2.56018e+07	2.94711e+06	8.44999e+07	1.28543e+07	5.05334e+08	7.89084e+06	4.53606e+08	1.17595e+07	6.69294e+08	6.7604e+07	6.75097e+08	2.20172e+06	6.5976e+07	1.8953e+06	1.16601e+09	7.53939e+07	1.16179e+09	8.71459e+07	1.0883e+08	5.39407e+07	1.04081e+08	5.05492e+08	5.72045e+08	1.68949e+08	4.56026e+07	8.81796e+07	1.29591e+09	2.7404e+08	2.78173e+08	1.91773e+08	7.14229e+08	936242	0	4.95176e+07	5.53684e+08	3.85465e+08	1.91987e+08	2.41144e+08	3.10548e+07	3.05126e+07	8.14243e+07	2.94022e+07	2.22597e+08	0	5.70118e+08	9.10143e+07
Mean NB4.306 48h ATRA	1.77279e+07	4.42777e+06	7.55501e+07	2.36189e+07	2.5641e+06	9.0745e+07	1.25072e+07	4.99109e+08	8.32267e+06	4.3783e+08	1.19232e+07	6.65798e+08	6.86573e+07	6.87761e+08	2.16435e+06	6.663e+07	1.84137e+06	1.15949e+09	7.41262e+07	1.18379e+09	8.43892e+07	1.13681e+08	6.30304e+07	1.04534e+08	5.22819e+08	5.57723e+08	1.63078e+08	4.06409e+07	7.85242e+07	1.29519e+09	2.94879e+08	2.82388e+08	1.95118e+08	6.92903e+08	1.06516e+06	0	5.10133e+07	5.82726e+08	3.51429e+08	1.84143e+08	2.23705e+08	3.28483e+07	2.99079e+07	7.61226e+07	2.77366e+07	2.36385e+08	0	5.44949e+08	8.22328e+07
SD NB4.306 48h ATRA	3.71545e+06	39530.7	9.85952e+06	2.25996e+06	425090	1.3921e+07	1.69766e+06	4.35449e+07	810820	3.99268e+07	1.33329e+06	4.6253e+07	1.24275e+06	6.33051e+07	216511	7.14516e+06	450946	8.43971e+07	1.09421e+07	1.07593e+08	1.2996e+07	4.20217e+06	8.05658e+06	8.91142e+06	3.53277e+07	3.18454e+07	2.12941e+07	4.31372e+06	1.36449e+07	1.0971e+08	2.69663e+07	9.83611e+06	1.38308e+07	1.09031e+08	636845	0	9.25733e+06	5.54267e+07	3.71647e+07	7.52383e+06	1.53254e+07	2.41526e+06	5.77085e+06	6.62731e+06	2.14128e+06	1.89978e+07	0	4.69587e+07	9.96349e+06
[truncated: 290 more columns]
