# Supplementary material for: Role of cardiolipins, mitochondria, and autophagy in the differentiation process activated by all-trans retinoic acid in acute promyelocytic leukemia
Source: Cell Death Dis. 2022 Jan 10;13(1):30. doi: 10.1038/s41419-021-04476-z (PMC8748438; doi:10.1038/s41419-021-04476-z)
Supplement: Supplementary file 4 — Supplementary Table S2 [file 41419_2021_4476_MOESM4_ESM.xlsx]

## Sheet: Total gene expression data
18808 GENES				CPM						UP-REGULATED GENES = 4066 (FDR ≤ 0.05)
										DOWN-REGULATED GENES = 3605 (FDR ≤ 0.05)
				Vehicle	Vehicle	Vehicle	ATRA	ATRA	ATRA	NB4_ATRA vs NB4_Control
SYMBOL	ENTREZ	ENSEMBL	CHROMOSOME	NB4 vehicle repl 1	NB4 vehicle repl 2	NB4 vehicle repl 3	NB4 ATRA repl 1	NB4 ATRA repl 2	NB4 ATRA repl 3	log2 fold-change	Pvalue	FDR (false Discovery Rate)
SELL	6402	ENSG00000188404	1	0.0697708	0	0	17.8769	17.9364	14.7929	9.34243	3.8893e-15	3.6364e-14
P2RY13	53829	ENSG00000181631	3	0	0	0	7.35673	6.43872	8.44113	9.11337	4.10356e-14	3.61334e-13
APOL1	8542	ENSG00000100342	22	0	0	0	4.11977	5.05899	3.25945	8.28253	6.30235e-12	4.78731e-11
PKD2L1	9033	ENSG00000107593	10	0	0	0	3.75193	4.44578	3.67732	8.21262	1.19135e-11	8.89033e-11
ARL14EPL	644100	ENSG00000268223	5	0.348854	0	0	35.018	38.479	31.1737	8.20914	7.11833e-36	1.50627e-34
PALLD	23022	ENSG00000129116	4	0.348854	0	0.11198	39.6528	39.2455	36.1046	8.07921	1.89305e-41	4.71648e-40
ALOX5AP	241	ENSG00000132965	13	4.88396	0.826046	0.22396	417.789	417.903	378.096	7.86296	1.3728e-33	2.67461e-32
FOLR3	2352	ENSG00000110203	11	0	0	0	2.28059	3.52596	3.0923	7.79542	3.08408e-10	2.08101e-09
TGM2	7052	ENSG00000198959	20	11.861	1.20152	0.44792	891.047	887.086	792.38	7.7844	NA	NA
SIGLEC1	6614	ENSG00000088827	20	0.0697708	0	0	7.72457	5.44225	3.4266	7.73588	1.88669e-10	1.29324e-09
HK3	3101	ENSG00000160883	5	0.697708	0.225285	0.11198	69.6682	70.2126	66.944	7.70467	1.8087e-84	1.14371e-82
IGFBP6	3489	ENSG00000167779	12	0.0697708	0	0	5.14971	5.05899	6.01744	7.6972	1.45441e-10	1.00566e-09
LRRC25	126364	ENSG00000175489	19	0.279083	0	0	20.8195	18.9329	16.6315	7.63845	2.60035e-25	3.72666e-24
SELP	6403	ENSG00000174175	1	0	0	0	3.23696	1.99294	2.59084	7.60694	8.80484e-10	5.71984e-09
IL12RB1	3594	ENSG00000096996	19	0	0	0	2.72199	2.91275	2.08939	7.59382	8.94351e-10	5.80469e-09
CCL24	6369	ENSG00000106178	7	0.627937	0.30038	0.44792	73.788	81.5571	75.8866	7.58333	4.91105e-98	3.90465e-96
RARB	5915	ENSG00000077092	3	0.0697708	0	0	4.2669	5.28894	4.68023	7.51082	3.03589e-10	2.04977e-09
GBP4	115361	ENSG00000162654	1	0	0	0	3.45766	2.45284	1.33721	7.50333	2.99734e-09	1.85999e-08
OAS3	4940	ENSG00000111331	12	6.48869	0.750951	0.67188	500.773	424.112	314.913	7.48606	1.37966e-31	2.50937e-30
KCNH4	23415	ENSG00000089558	17	0.418625	0.0750951	0	31.9282	28.591	27.2456	7.46981	2.16267e-40	5.24327e-39
CEACAM1	634	ENSG00000079385	19	0	0	0	2.72199	2.22289	1.83866	7.40544	3.25987e-09	2.01596e-08
OAS1	4938	ENSG00000089127	12	2.65129	0.375476	0.33594	213.345	178.368	110.654	7.37669	7.77402e-48	2.30619e-46
PTGES	9536	ENSG00000148344	9	0.209312	0.15019	0	23.0266	21.2324	13.79	7.36177	2.21044e-28	3.56738e-27
BPI	671	ENSG00000101425	20	1.6745	0.225285	0	99.978	89.8354	89.593	7.33061	3.69635e-29	6.13957e-28
GRIN3A	116443	ENSG00000198785	9	0.0697708	0	0	4.34047	4.21582	3.67732	7.29379	1.70097e-09	1.07527e-08
GBP1	2633	ENSG00000117228	1	0.0697708	0.0750951	0	8.90164	8.58495	4.17878	7.26321	4.94068e-12	3.78488e-11
NCF1C	654817	ENSG00000165178	7	8.09341	1.65209	0.67188	543.809	442.508	394.142	7.2444	4.74001e-36	1.01392e-34
NCF1B	654816	ENSG00000182487	7	6.83754	1.42681	0.89584	459.207	395.598	354.527	7.236	8.56439e-40	2.04882e-38
CXCR5	643	ENSG00000160683	11	0.279083	0	0	13.5364	14.1805	13.8735	7.19865	2.0567e-22	2.67136e-21
S100A8	6279	ENSG00000143546	1	0.83725	0.450571	0.22396	69.2268	74.7351	63.1831	7.19616	2.11133e-97	1.65433e-95
KIAA1755	85449	ENSG00000149633	20	0.0697708	0	0	4.0462	3.75592	3.34302	7.1598	2.72728e-09	1.69678e-08
CCL2	6347	ENSG00000108691	17	4.74442	0.525666	0.5599	260.06	285.373	181.526	7.15206	2.57126e-29	4.29059e-28
CYP4F3	4051	ENSG00000186529	19	1.04656	0.15019	0	57.4561	58.7916	54.0734	7.14866	1.96094e-85	1.26589e-83
SMIM25	100506115	ENSG00000224397	20	0.0697708	0	0	2.94269	4.36913	3.4266	7.1056	4.76643e-09	2.90363e-08
G0S2	50486	ENSG00000123689	1	2.37221	0.225285	0.5599	142.868	136.286	100.458	7.08951	8.33855e-29	1.36613e-27
EPSTI1	94240	ENSG00000133106	13	0	0	0.11198	3.45766	4.52243	2.50727	7.07657	4.25198e-09	2.60491e-08
NCF1	653361	ENSG00000158517	7	10.6052	2.25285	1.90366	675.936	569.443	485.323	7.07261	1.14258e-40	2.79202e-39
SCN4B	6330	ENSG00000177098	11	0.0697708	0	0	4.2669	3.37266	2.75799	7.06082	6.13347e-09	3.69787e-08
FXYD6	53826	ENSG00000137726	11	0.209312	0	0	10.2259	9.04486	8.1904	7.01707	2.79362e-16	2.77132e-15
HIC1	3090	ENSG00000177374	17	1.25587	0.0750951	0.22396	72.2431	47.6005	62.2638	7.00769	8.88561e-32	1.63124e-30
FGR	2268	ENSG00000000938	1	5.65144	1.65209	1.00782	325.683	316.953	282.652	6.98164	1.56853e-53	5.35032e-52
DAPK2	23604	ENSG00000035664	15	0.558166	0.375476	0.22396	47.0095	42.2349	44.7965	6.97773	1.68165e-73	8.53692e-72
IFI44L	10964	ENSG00000137959	1	0.348854	0	0	20.6724	14.3338	7.27107	6.93307	6.35909e-19	7.12179e-18
TGM3	7053	ENSG00000125780	20	0.627937	0.225285	0.33594	42.3748	42.6182	38.779	6.86359	2.71503e-70	1.28761e-68
GPR82	27197	ENSG00000171657	X	0.209312	0	0	9.49018	8.04839	7.02035	6.85784	2.37304e-15	2.242e-14
APOL3	80833	ENSG00000128284	22	0	0	0	1.61848	1.76298	1.17006	6.83305	2.97735e-08	1.68865e-07
LINC01091	285419	ENSG00000249464	4	0.139542	0	0	5.29685	4.98234	5.76671	6.82286	6.37534e-11	4.50124e-10
DEFA3	1668	ENSG00000239839	8	2.93037	1.80228	1.1198	178.842	204.046	212.449	6.82163	7.95228e-148	1.09539e-145
OAS2	4939	ENSG00000111335	12	0.976791	0.225285	0.33594	69.0061	55.5722	29.92	6.79967	5.78179e-45	1.57082e-43
GVINP1	387751	ENSG00000254838	11	0	0	0	1.54491	1.83963	1.00291	6.78028	1.36814e-07	7.33268e-07
CLC	1178	ENSG00000105205	19	0	0	0	1.25064	1.60968	1.42078	6.73985	1.65683e-07	8.81876e-07
GBP1P1	400759	ENSG00000225492	1	0	0	0	1.98632	1.53303	0.585029	6.68798	1.56838e-07	8.36858e-07
ASXL3	80816	ENSG00000141431	18	0	0	0	1.02994	1.68633	1.17006	6.60266	4.20383e-07	2.14769e-06
LGALS9	3965	ENSG00000168961	17	1.53496	0.225285	0.22396	72.1695	60.8612	48.5574	6.59716	2.50934e-79	1.44712e-77
CYP4F12	66002	ENSG00000186204	19	0.0697708	0	0	2.13345	2.9894	2.42369	6.59644	7.62198e-08	4.16771e-07
DHRS3	9249	ENSG00000162496	1	1.6745	0.750951	0.78386	101.155	96.964	79.8147	6.58378	3.16689e-157	4.89194e-155
RSAD2	91543	ENSG00000134321	2	0.558166	0.225285	0.11198	35.8273	29.4341	12.5363	6.5599	3.16269e-26	4.69432e-25
TRPM4	54795	ENSG00000130529	19	0	0	0	1.91275	1.22642	0.585029	6.54465	6.18592e-07	3.10748e-06
PLAAT4	5920	ENSG00000133321	11	0.209312	0.15019	0	10.9615	11.2677	9.52761	6.48937	1.89902e-22	2.46953e-21
LAMB3	3914	ENSG00000196878	1	1.46519	1.12643	0.89584	103.141	98.1137	77.6417	6.48647	1.45251e-155	2.16635e-153
NAPSA	9476	ENSG00000131400	19	0	0	0	1.32421	1.14977	1.08648	6.47424	5.72139e-07	2.88081e-06
CYP4F8	11283	ENSG00000186526	19	0	0	0	1.02994	1.45638	0.919331	6.4133	1.10755e-06	5.43988e-06
CDH23	64072	ENSG00000107736	10	1.11633	0.750951	0.89584	73.1259	66.4567	61.428	6.38149	1.18531e-125	1.32132e-123
KCTD12	115207	ENSG00000178695	13	0.348854	0.30038	0	17.2883	18.243	17.4673	6.38063	1.08587e-36	2.36485e-35
DAAM2	23500	ENSG00000146122	6	0.139542	0	0	3.6048	3.83257	4.26235	6.36884	1.62271e-09	1.02791e-08
PADI2	11240	ENSG00000117115	1	4.67464	2.02757	2.01564	215.184	214.624	220.138	6.35915	0	0
MYO7B	4648	ENSG00000169994	2	0	0.0750951	0.11198	4.11977	3.14271	4.4295	6.3542	1.78767e-09	1.12778e-08
SIGLEC16	400709	ENSG00000161643	19	0	0.0750951	0.11198	3.53123	4.59908	3.17587	6.31273	2.19964e-09	1.37603e-08
RHBDL3	162494	ENSG00000141314	17	0.0697708	0	0	2.13345	1.83963	2.00581	6.25892	2.91991e-07	1.50778e-06
SEMA6B	10501	ENSG00000167680	19	0.418625	0.0750951	0	14.9342	12.0343	10.6141	6.2537	1.29625e-26	1.95623e-25
SLFN5	162394	ENSG00000166750	17	3.27923	0.675856	0.78386	135.658	119.883	62.1802	6.2406	3.60968e-41	8.94191e-40
LINC00398	100874158	ENSG00000237879	13	0	0	0	1.02994	0.613211	1.33721	6.20941	3.37049e-06	1.57362e-05
S100A9	6280	ENSG00000163220	1	4.74442	2.70342	3.02346	234.018	237.696	212.783	6.20833	0	0
CD274	29126	ENSG00000120217	9	0.348854	0	0.22396	15.1549	14.7171	6.60247	6.20432	3.29054e-25	4.69401e-24
IFIT5	24138	ENSG00000152778	10	2.23267	0.675856	1.1198	98.2124	96.2741	59.1715	6.15542	2.68713e-79	1.54553e-77
ADAMTS14	140766	ENSG00000138316	10	0.558166	0.0750951	0.44792	21.4816	21.769	21.7296	6.1374	7.89852e-48	2.33991e-46
SCUBE1	80274	ENSG00000159307	22	0.0697708	0	0	1.61848	1.83963	1.92224	6.10383	3.97177e-07	2.03346e-06
DAW1	164781	ENSG00000123977	2	0.139542	0	0	3.01626	3.83257	2.75799	6.09023	9.88991e-09	5.86131e-08
SLCO4A1-AS1	100127888	ENSG00000232803	20	0	0	0	0.956375	0.843165	0.919331	6.08357	2.2395e-06	1.06373e-05
CYB5R2	51700	ENSG00000166394	11	0	0	0	0.80924	1.22642	0.668604	6.08261	1.80517e-06	8.65795e-06
GDF15	9518	ENSG00000130513	19	0	0	0	1.02994	1.14977	0.501453	6.0734	2.73557e-06	1.28832e-05
ZBP1	81030	ENSG00000124256	20	0	0	0	1.25064	1.07312	0.334302	6.06163	6.21392e-06	2.81842e-05
CCL22	6367	ENSG00000102962	16	0.209312	0	0.11198	5.07614	5.90215	7.8561	6.04979	2.58187e-15	2.43398e-14
MIR7848	102466865	ENSG00000276961	8	0	0	0.11198	2.05988	0.996468	2.08939	6.03707	1.18635e-06	5.80058e-06
ZBTB7C	201501	ENSG00000184828	18	0.418625	0	0.11198	11.8443	9.19816	11.032	6.01583	1.13118e-25	1.63851e-24
IL2RA	3559	ENSG00000134460	10	0	0	0	1.10351	0.53656	0.919331	5.99334	1.32342e-05	5.75283e-05
SLC24A4	123041	ENSG00000140090	14	0.279083	0	0.11198	7.79813	7.28188	7.1875	5.97414	5.68888e-19	6.39437e-18
TNNI2	7136	ENSG00000130598	11	0.0697708	0.0750951	0	2.50129	3.83257	2.34011	5.94332	3.0246e-08	1.71455e-07
NCF2	4688	ENSG00000116701	1	1.25587	0.600761	0.22396	41.1241	43.308	35.8539	5.92971	1.71532e-89	1.22427e-87
SLAMF7	57823	ENSG00000026751	1	0	0	0	1.02994	0.689862	0.668604	5.89902	1.09443e-05	4.80636e-05
TOGARAM2	165186	ENSG00000189350	2	2.51175	0.675856	1.90366	86.1473	84.0866	89.4258	5.88244	6.69118e-187	1.32755e-184
COL17A1	1308	ENSG00000065618	10	0	0	0	0.514971	0.689862	1.17006	5.8817	1.98482e-05	8.42965e-05
CD52	1043	ENSG00000169442	1	2.8606	1.5019	1.23178	105.275	100.95	90.3452	5.86762	2.73279e-202	6.15618e-200
PBX1	5087	ENSG00000185630	1	0	0	0	0.662106	0.996468	0.668604	5.86299	4.2434e-06	1.95876e-05
GADL1	339896	ENSG00000144644	3	0	0	0	0.735673	0.843165	0.75218	5.86282	6.85676e-06	3.09312e-05
ORM1	5004	ENSG00000229314	9	0	0.0750951	0	1.47135	1.60968	1.33721	5.82478	3.19697e-06	1.49584e-05
BATF2	116071	ENSG00000168062	11	0.488396	0.30038	0	16.8469	15.4836	11.2827	5.819	2.31107e-34	4.62342e-33
NAPSB	256236	ENSG00000131401	19	0	0	0	0.882808	0.613211	0.75218	5.80885	1.73813e-05	7.42421e-05
PARP14	54625	ENSG00000173193	3	18.2102	8.03518	5.37504	592.585	525.215	424.062	5.8063	1.10622e-72	5.51226e-71
KLF17	128209	ENSG00000171872	1	0	0	0	0.367837	0.919816	0.919331	5.78005	1.82454e-05	7.77795e-05
SAMD9L	219285	ENSG00000177409	7	9.20975	5.03137	4.70316	358.641	317.49	219.302	5.7516	4.39075e-145	5.97197e-143
ADGRE3	84658	ENSG00000131355	19	0.767479	0.525666	0.44792	29.9419	28.591	23.7355	5.72426	2.61556e-66	1.15673e-64
BCL2A1	597	ENSG00000140379	15	4.25602	3.30418	2.57554	165.453	164.877	139.07	5.70057	1.75631e-289	7.30421e-287
LSP1	4046	ENSG00000130592	11	3.20946	2.02757	1.00782	112.484	94.3578	92.6853	5.69809	2.9924e-207	7.03409e-205
OASL	8638	ENSG00000135114	12	2.23267	1.577	1.23178	101.744	81.4804	47.5545	5.69533	1.11923e-68	5.12807e-67
ADGRG3	222487	ENSG00000182885	16	3.97694	2.10266	2.35158	136.026	130.844	120.349	5.69043	4.57376e-286	1.86627e-283
LINC01503	100506119	ENSG00000233901	9	0	0	0	0.514971	0.766514	0.75218	5.66193	1.07429e-05	4.72494e-05
FBP1	2203	ENSG00000165140	9	0.767479	0.901141	0.33594	31.2661	27.3645	34.0153	5.65149	8.9341e-78	4.97961e-76
ORM2	5005	ENSG00000228278	9	0	0	0	0.882808	0.53656	0.585029	5.64511	4.21371e-05	0.000171298
PLIN5	440503	ENSG00000214456	19	0.279083	0.0750951	0	6.62106	6.05546	4.93096	5.64442	2.09138e-16	2.08906e-15
IFI6	2537	ENSG00000126709	1	6.00029	3.67966	2.2396	217.171	171.852	138.735	5.64045	1.61977e-109	1.49697e-107
FFAR3	2865	ENSG00000185897	19	0.139542	0	0	2.42772	2.75945	1.75509	5.6252	1.68486e-07	8.95471e-07
OR52K1	390036	ENSG00000196778	11	0	0	0.11198	1.69205	1.30307	0.835755	5.6229	1.04776e-05	4.61858e-05
TFEC	22797	ENSG00000105967	7	0.0697708	0	0	1.10351	1.14977	1.50436	5.58565	1.64585e-05	7.05375e-05
CYP1A1	1543	ENSG00000140465	15	0.139542	0.0750951	0.11198	4.11977	5.8255	3.59375	5.58055	4.234e-13	3.50419e-12
PXN	5829	ENSG00000089159	12	3.20946	1.35171	2.01564	82.6897	88.8389	100.04	5.54761	1.58212e-195	3.38762e-193
MMP8	4317	ENSG00000118113	11	0	0	0	0.588538	0.53656	0.75218	5.54552	4.95592e-05	0.000199473
GPR42	2866	ENSG00000126251	19	0	0	0	0.662106	0.689862	0.501453	5.53542	3.38032e-05	0.000139217
MLXIPL	51085	ENSG00000009950	7	0	0	0	0.80924	0.689862	0.334302	5.52967	1.39546e-05	6.04654e-05
ANGPTL4	51129	ENSG00000167772	19	2.93037	0.826046	0.11198	65.4749	57.1819	36.6897	5.52501	6.13222e-23	8.10608e-22
LGALS9B	284194	ENSG00000170298	17	0.0697708	0.225285	0	5.14971	3.98587	3.84448	5.52157	4.45532e-13	3.68032e-12
LRRC32	2615	ENSG00000137507	11	0	0	0	0.662106	0.53656	0.585029	5.47666	1.98567e-05	8.43161e-05
LOC100996442	100996442	ENSG00000238009	1	0	0	0	0.735673	0.689862	0.334302	5.46558	5.17018e-05	0.000207556
BTNL8	79908	ENSG00000113303	5	0	0	0	1.02994	0.689862	0	5.43349	0.000564705	0.00196656
ADGRG5	221188	ENSG00000159618	16	3.48854	2.55323	3.47138	112.705	116.893	123.274	5.43213	7.29452e-281	2.81699e-278
IL10	3586	ENSG00000136634	1	0.139542	0.0750951	0	3.45766	2.9894	2.67442	5.43096	9.17576e-10	5.94473e-09
PROS1	5627	ENSG00000184500	3	0.139542	0	0	2.05988	1.83963	2.17296	5.42378	3.91391e-07	2.00431e-06
OXER1	165140	ENSG00000162881	2	0	0	0	0.514971	0.459908	0.75218	5.4234	0.000107489	0.000415544
CCL7	6354	ENSG00000108688	17	0	0	0	0.294269	0.996468	0.417878	5.42025	3.48975e-05	0.000143532
GPR34	2857	ENSG00000171659	X	0.0697708	0	0	1.17708	1.30307	0.835755	5.4135	2.85986e-05	0.000119029
IQSEC3	440073	ENSG00000120645	12	0.0697708	0.0750951	0	1.91275	1.68633	2.25654	5.36669	4.88226e-07	2.47501e-06
SIGLEC11	114132	ENSG00000161640	19	0.0697708	0	0	0.956375	1.30307	0.919331	5.35096	3.05583e-05	0.000126649
CCL26	10344	ENSG00000006606	7	0	0	0	0.514971	0.229954	0.835755	5.2906	0.000442701	0.00156666
SLC44A3-AS1	101928079	ENSG00000224081	1	0	0	0	0.441404	0.613211	0.501453	5.28025	0.000165823	0.000624752
ATP9A	10079	ENSG00000054793	20	0	0	0	0.80924	0.153303	0.585029	5.27277	2.49053e-05	0.0001044
DNAH17	8632	ENSG00000187775	17	0	0	0	0.882808	0.153303	0.501453	5.26434	5.27587e-05	0.000211681
MYEOV	26579	ENSG00000172927	11	0.558166	0.0750951	0.11198	9.56375	8.12505	8.94258	5.2365	1.67624e-26	2.51389e-25
IL1A	3552	ENSG00000115008	2	0	0.0750951	0	0.956375	1.30307	0.668604	5.23563	8.16248e-05	0.000320716
IFIT2	3433	ENSG00000119922	10	8.58181	6.53327	5.93494	305.525	267.743	112.158	5.22749	1.66578e-70	7.9174e-69
FFAR2	2867	ENSG00000126262	19	0.83725	0.600761	0.44792	24.4979	23.4553	14.8765	5.21551	1.06749e-52	3.57362e-51
CLEC4C	170482	ENSG00000198178	12	0	0	0	0.441404	0.459908	0.585029	5.21013	0.000591781	0.00205357
OTOF	9381	ENSG00000115155	2	0	0	0	0.514971	0.459908	0.501453	5.20241	0.00031818	0.0011474
CHST15	51363	ENSG00000182022	10	0	0	0	0.441404	0.689862	0.334302	5.20019	0.000120458	0.000462292
HS1BP3-IT1	100874343	ENSG00000231948	2	0	0	0	0.441404	0.766514	0.250727	5.19749	0.000117485	0.000451764
CYP4F2	8529	ENSG00000186115	19	0	0	0	0.588538	0.459908	0.417878	5.19503	0.000371151	0.00132494
GHRL	51738	ENSG00000157017	3	1.39542	0.826046	0.22396	29.2798	30.6606	24.3205	5.18299	5.60533e-76	2.99311e-74
CMPK2	129607	ENSG00000134326	2	6.00029	3.45438	2.7995	169.499	139.046	79.8982	5.17449	9.74177e-68	4.39824e-66
IFIT3	3437	ENSG00000119917	10	10.8842	7.7348	7.50266	344.81	305.839	166.566	5.16924	2.80246e-89	1.98708e-87
JAML	120425	ENSG00000160593	11	2.37221	1.27662	1.56772	57.1618	57.5652	47.6381	5.14254	9.93977e-137	1.24253e-134
LILRB2	10288	ENSG00000131042	19	0	0	0	0.0735673	0.0766514	0	5.14083	3.61501e-06	1.6827e-05
TNFRSF8	943	ENSG00000120949	1	0.0697708	0.225285	0.22396	4.92901	5.44225	4.68023	5.13909	1.03656e-15	9.95853e-15
ITPRIPL2	162073	ENSG00000205730	16	0.348854	0.375476	0.44792	12.6536	11.9576	10.0291	5.12442	3.50315e-35	7.20144e-34
PFKFB2	5208	ENSG00000123836	1	0.209312	0.0750951	0	3.3841	2.75945	3.67732	5.11509	1.64263e-11	1.21365e-10
EPAS1	2034	ENSG00000116016	2	0.209312	0.15019	0.11198	4.56117	4.90569	5.01453	5.08993	1.01902e-15	9.79434e-15
IFI44	10561	ENSG00000137965	1	0.488396	0.0750951	0	8.0924	6.82197	3.92805	5.0815	1.0565e-17	1.12718e-16
FPR2	2358	ENSG00000171049	19	0	0	0.33594	2.57486	2.45284	2.25654	5.07101	1.1026e-08	6.50609e-08
LRRC31	79782	ENSG00000114248	3	0	0	0	0.147135	0.766514	0.417878	5.05992	0.00105953	0.00352732
LRG1	116844	ENSG00000171236	19	15.4891	9.98765	9.40632	358.42	343.475	316.501	5.05823	3.508e-245	1.02519e-242
CYP26B1	56603	ENSG00000003137	2	0.627937	0.600761	0.44792	16.4055	16.8633	16.2972	5.05726	4.01762e-51	1.30851e-49
STAT4	6775	ENSG00000138378	2	0.139542	0.15019	0.11198	3.67836	4.36913	3.67732	5.04929	1.08353e-12	8.70773e-12
ANXA3	306	ENSG00000138772	4	0	0	0	0.662106	0.153303	0.501453	5.03401	0.000266117	0.000971317
SLC2A5	6518	ENSG00000142583	1	21.4196	16.3707	13.4376	505.849	494.938	473.539	5.02716	0	0
RTP4	64108	ENSG00000136514	3	0	0	0	0.662106	0.383257	0.250727	5.01987	0.00104514	0.00348154
CXCR2	3579	ENSG00000180871	2	0.209312	0.450571	0	5.81182	6.36206	8.10683	4.99725	1.747e-20	2.08158e-19
IFIT1	3434	ENSG00000185745	10	8.93066	6.1578	7.50266	277.937	229.111	111.74	4.98133	3.61156e-72	1.77508e-70
DGKI	9162	ENSG00000157680	7	0	0	0	0.514971	0.229954	0.501453	4.95371	0.000213954	0.000793103
TMEM169	92691	ENSG00000163449	2	0	0	0	0.514971	0.459908	0.250727	4.9427	0.000481115	0.00169318
CD74	972	ENSG00000019582	5	0	0	0	0.735673	0.153303	0.334302	4.93446	0.000441475	0.00156309
PAX5	5079	ENSG00000196092	9	0	0	0	0.80924	0.229954	0.167151	4.91685	0.00141707	0.00460626
CACNA1D	776	ENSG00000157388	3	0	0	0.22396	1.47135	1.60968	1.25363	4.89399	1.19289e-05	5.21475e-05
PLIN4	729359	ENSG00000167676	19	0.139542	0.0750951	0.22396	4.63474	3.14271	2.75799	4.89098	1.91556e-12	1.51798e-11
TRIM22	10346	ENSG00000132274	11	10.3261	6.0827	5.82296	223.645	202.743	146.759	4.88156	4.63917e-108	4.23319e-106
IFITM10	402778	ENSG00000244242	11	0.0697708	0	0	1.17708	0.613211	0.501453	4.8812	0.000236811	0.000871558
PCDHB9	56127	ENSG00000177839	5	0	0	0	0.294269	0.459908	0.417878	4.86681	0.000224541	0.000829506
ID2	3398	ENSG00000115738	2	6.13983	4.43061	3.3594	116.972	130.307	115.501	4.86542	4.23427e-261	1.4535e-258
SH2D1B	117157	ENSG00000198574	1	0.0697708	0	0	0.441404	1.07312	0.75218	4.86173	0.000289566	0.00105087
CACNA2D3	55799	ENSG00000157445	3	0	0	0	0.441404	0.306605	0.417878	4.86002	0.0029339	0.00898576
LIPC	3990	ENSG00000166035	15	0	0	0	0.294269	0.689862	0.167151	4.8594	0.000219924	0.000813283
SLC5A10	125206	ENSG00000154025	17	0	0	0	0.441404	0.383257	0.334302	4.85646	0.000750754	0.00256206
DRC3	83450	ENSG00000171962	17	0	0	0	0.441404	0.459908	0.250727	4.85324	0.000557265	0.00194283
IFIT1B	439996	ENSG00000204010	10	0	0	0	0.514971	0.306605	0.334302	4.85048	0.00187465	0.00594968
MIR4772	100616157	ENSG00000264764	2	0	0	0	0.367837	0.613211	0.167151	4.85041	0.00606121	0.0173961
PSTPIP2	9050	ENSG00000152229	18	0	0.0750951	0.11198	1.39778	1.53303	1.17006	4.84143	1.29641e-05	5.64448e-05
SRGAP1	57522	ENSG00000196935	12	0	0.30038	0	2.35415	2.8361	2.92514	4.8384	2.93781e-10	1.98541e-09
DDX60	55601	ENSG00000137628	4	6.41891	3.45438	2.91148	124.329	112.064	81.7369	4.81797	2.76224e-85	1.77786e-83
C10orf105	414152	ENSG00000214688	10	0.139542	0	0.22396	3.01626	2.8361	2.00581	4.78954	5.57352e-10	3.67703e-09
LINC01814	101929567	ENSG00000236008	2	0	0.0750951	0	0.882808	0.843165	0.417878	4.78939	0.000222268	0.000821671
IL18RAP	8807	ENSG00000115607	2	1.25587	0.675856	1.23178	24.2772	27.0579	22.9833	4.78328	4.54036e-70	2.14388e-68
KCNE1B	102723475	ENSG00000276289	21	0	0	0	0.294269	0.306605	0.501453	4.77418	0.00115269	0.00381163
INAVA	55765	ENSG00000163362	1	0.90702	0.450571	0.78386	15.4491	18.5496	16.4644	4.77353	1.86511e-54	6.51613e-53
CD22	933	ENSG00000012124	19	0.0697708	0.0750951	0.11198	3.01626	1.53303	1.25363	4.77102	1.41626e-07	7.58307e-07
ID1	3397	ENSG00000125968	20	0.627937	0.15019	0.11198	6.84176	6.89862	9.10974	4.74912	9.68114e-26	1.40891e-24
SULT2B1	6820	ENSG00000088002	19	0	0	0	0.514971	0.306605	0.250727	4.74817	0.000847708	0.00286715
NFIB	4781	ENSG00000147862	9	0	0	0	0.441404	0.53656	0.0835755	4.74805	0.000482269	0.00169669
IFI35	3430	ENSG00000068079	17	1.32564	0.525666	0.78386	24.1301	21.9223	15.8794	4.73297	1.3431e-57	5.02523e-56
DCSTAMP	81501	ENSG00000164935	8	0.0697708	0.15019	0.11198	3.16339	2.37619	1.92224	4.71851	2.57217e-09	1.60351e-08
LIF	3976	ENSG00000128342	22	0	0.0750951	0	0.882808	0.689862	0.417878	4.68467	0.000203696	0.000757938
TLR3	7098	ENSG00000164342	4	0.139542	0.15019	0	3.01626	2.60615	1.58794	4.68397	3.16363e-09	1.9598e-08
FAM20C	56975	ENSG00000177706	7	1.81404	1.42681	0.67188	32.6639	31.657	26.8278	4.66983	9.42094e-81	5.59718e-79
LOC149684	149684	ENSG00000285347	20	0	0	0	0.367837	0.229954	0.417878	4.65795	0.00176913	0.00564378
LINC01506	101927015	ENSG00000234506	9	0	0	0	0.367837	0.306605	0.334302	4.65348	0.00144078	0.00467772
LRP2	4036	ENSG00000081479	2	0	0	0	0.367837	0.383257	0.250727	4.64901	0.00157882	0.00508847
LINC01531	100128682	ENSG00000205786	19	0	0	0	0.441404	0.53656	0	4.62266	0.012722	0.0339116
HCK	3055	ENSG00000101336	20	0.697708	1.12643	1.1198	21.6288	22.6888	16.6315	4.61548	1.14678e-61	4.60116e-60
SLA	6503	ENSG00000155926	8	16.9543	14.6435	15.1173	334.51	335.35	322.602	4.61051	0	0
RNU1-1	26871	ENSG00000206652	1	0.83725	1.12643	0.22396	0.441404	26.5214	18.8045	4.60025	0.0022217	0.00696832
ITGAM	3684	ENSG00000169896	16	11.0238	7.20913	5.93494	181.638	176.375	159.964	4.5887	0	0
ICAM1	3383	ENSG00000090339	19	44.9324	28.4611	20.4923	762.819	707.415	474.876	4.57818	1.23599e-74	6.44086e-73
PLCB2	5330	ENSG00000137841	15	19.1172	15.9953	15.3413	350.254	334.2	355.697	4.55912	0	0
CCDC88B	283234	ENSG00000168071	11	10.047	6.90875	6.27088	169.352	148.78	162.137	4.54908	6.68853e-267	2.4939e-264
DAPP1	27071	ENSG00000070190	4	7.53525	5.78232	4.36722	129.626	129.847	107.311	4.54412	4.81916e-247	1.48885e-244
CA6	765	ENSG00000131686	1	0	0	0	0.367837	0.306605	0.250727	4.53571	0.000666458	0.00229174
CCR5	1234	ENSG00000160791	3	0.139542	0	0	1.02994	0.996468	1.25363	4.5349	3.23839e-05	0.000133728
PLEKHA4	57664	ENSG00000105559	19	0	0	0	0.294269	0.459908	0.167151	4.53417	0.00145489	0.00472036
BTN1A1	696	ENSG00000124557	6	0	0	0.11198	0.367837	0.689862	0.75218	4.52979	0.000658	0.00226591
PSMB9	5698	ENSG00000243067	6	0	0	0	0.441404	0.306605	0.167151	4.52293	0.00206283	0.0065087
HAP1	9001	ENSG00000173805	17	0	0	0.11198	0.588538	0.53656	0.668604	4.51957	0.00088104	0.00297198
CCL23	6368	ENSG00000274736	17	0	0	0.11198	0.514971	0.766514	0.501453	4.51738	0.000711369	0.00243727
TNFRSF11A	8792	ENSG00000141655	18	0	0	0	0.514971	0.306605	0.0835755	4.51302	0.00211294	0.00665033
ARHGAP4	393	ENSG00000089820	X	1.04656	0.525666	0.44792	14.9342	13.0307	13.9571	4.51044	9.09354e-48	2.68657e-46
CCR3	1232	ENSG00000183625	3	0.279083	0.15019	0.33594	4.85544	5.44225	4.26235	4.50877	5.62585e-17	5.81849e-16
GNG2	54331	ENSG00000186469	14	14.0239	9.31179	12.7657	228.279	248.274	232.256	4.50394	2.33804e-178	4.35883e-176
PPFIA4	8497	ENSG00000143847	1	5.09327	2.55323	1.34376	62.3851	61.4744	64.9382	4.50174	1.60957e-165	2.67759e-163
MARCH1	55016	ENSG00000145416	4	0	0	0	0.588538	0.229954	0.0835755	4.49633	0.0158697	0.0413194
LOC100289473	100289473	ENSG00000232528	20	0	0.15019	0	1.54491	1.14977	0.417878	4.47285	0.000171444	0.000644696
FGD2	221472	ENSG00000146192	6	0.0697708	0.15019	0	2.05988	1.45638	1.08648	4.45136	2.24555e-06	1.06613e-05
LYRM9	201229	ENSG00000232859	17	0	0.0750951	0	0.735673	0.383257	0.585029	4.44879	0.000473142	0.00166702
CPSF4L	642843	ENSG00000187959	17	0.0697708	0	0.22396	1.83918	1.22642	1.67151	4.44822	2.00475e-06	9.55583e-06
GMPR	2766	ENSG00000137198	6	0.209312	0	0.11198	2.57486	1.91628	1.58794	4.42774	3.80699e-08	2.13624e-07
MAN1A1	4121	ENSG00000111885	6	0	0.0750951	0	0.882808	0.613211	0.167151	4.42231	0.00278462	0.00856373
MIR466	100423038	ENSG00000265376	3	0	0	0	0.220702	0.306605	0.334302	4.42229	0.00248959	0.00772453
LGALS3BP	3959	ENSG00000108679	17	1.81404	0.901141	2.01564	34.4295	27.5945	23.3176	4.42146	7.46237e-86	4.86088e-84
IFI30	10437	ENSG00000216490	19	0	0	0	0.367837	0.0766514	0.417878	4.41668	0.00893008	0.0247212
COL5A3	50509	ENSG00000080573	19	0	0	0	0.147135	0.613211	0.0835755	4.41314	0.00578756	0.0166749
BCL6	604	ENSG00000113916	3	0.418625	0.30038	0.11198	6.54749	4.82904	5.09811	4.41	3.24859e-19	3.68401e-18
AFAP1	60312	ENSG00000196526	4	0	0	0	0.367837	0.306605	0.167151	4.40289	0.00204847	0.00646623
CXCL16	58191	ENSG00000161921	17	0	0	0.22396	0.956375	1.14977	0.919331	4.3895	6.09551e-05	0.000242989
LINC01270	284751	ENSG00000203999	20	0.0697708	0	0.11198	0.367837	1.37973	1.25363	4.38617	0.000124112	0.00047539
ITGB7	3695	ENSG00000139626	12	9.76791	8.86122	10.3022	175.752	174.305	169.658	4.38475	0	0
SOAT2	8435	ENSG00000167780	12	0	0	0	0.588538	0.0766514	0.167151	4.37686	0.00957912	0.0263125
HELZ2	85441	ENSG00000130589	20	14.6519	9.31179	8.84642	247.627	194.311	148.43	4.36655	1.42871e-91	1.04032e-89
STK33	65975	ENSG00000130413	11	0	0	0.11198	0.882808	0.459908	0.250727	4.36462	0.000993809	0.00332541
LINC01554	202299	ENSG00000236882	5	0.0697708	0.0750951	0	0.662106	1.14977	1.08648	4.36151	0.000137616	0.00052405
CX3CR1	1524	ENSG00000168329	3	0.139542	0.375476	0.11198	3.67836	3.44931	4.34593	4.33561	5.09859e-15	4.73431e-14
PEAK3	374872	ENSG00000188305	19	0	0.0750951	0	0.441404	0.306605	0.835755	4.33078	0.0020911	0.00659118
PRAM1	84106	ENSG00000133246	19	10.6052	7.35932	7.61464	159.494	135.673	152.86	4.32034	2.43521e-244	6.92946e-242
CD101	9398	ENSG00000134256	1	6.00029	4.6559	5.15108	91.4442	95.7376	86.6678	4.3159	4.4582e-258	1.48328e-255
PARP15	165631	ENSG00000173200	3	0	0	0	0.0735673	0.459908	0.250727	4.29659	0.0175483	0.0452001
ITGAX	3687	ENSG00000140678	16	8.02364	6.83366	5.48702	123.667	121.263	107.562	4.29401	1.03698e-265	3.73762e-263
C1orf185	284546	ENSG00000204006	1	0	0	0	0.220702	0.153303	0.417878	4.29399	0.0124107	0.0331761
SLC44A3	126969	ENSG00000143036	1	0	0	0	0.220702	0.153303	0.417878	4.29246	0.00720867	0.0203731
ADGRE1	2015	ENSG00000174837	19	3.55831	2.10266	3.3594	49.143	53.8093	48.7246	4.29174	3.71823e-139	4.844e-137
CLEC17A	388512	ENSG00000187912	19	0.209312	0.0750951	0.11198	2.35415	2.52949	2.00581	4.28563	2.27993e-09	1.42461e-08
P2RY14	9934	ENSG00000174944	3	0	0	0	0.294269	0.153303	0.334302	4.27939	0.00763327	0.021433
MROH7	374977	ENSG00000184313	1	0	0	0	0.220702	0.459908	0.0835755	4.27057	0.00276444	0.00850651
MPEG1	219972	ENSG00000197629	11	0	0	0	0.441404	0.0766514	0.250727	4.25815	0.0107147	0.0290882
CD79A	973	ENSG00000105369	19	2.30244	2.85361	2.7995	47.3773	45.2243	37.8597	4.25689	1.4335e-117	1.43523e-115
TMEM72	643236	ENSG00000187783	10	0	0	0.11198	0.367837	0.613211	0.501453	4.24825	0.00316489	0.00962371
SLC6A12	6539	ENSG00000111181	12	0.0697708	0	0	0.367837	0.689862	0.417878	4.24465	0.00228323	0.00714574
SERPINB2	5055	ENSG00000197632	18	0.209312	0	0.33594	2.72199	3.90922	1.42078	4.23258	6.74593e-10	4.42888e-09
TMEM273	170371	ENSG00000204161	10	0.90702	0.450571	0.67188	10.9615	10.5012	11.617	4.22084	1.47286e-37	3.27023e-36
EXOC3L1	283849	ENSG00000179044	16	0	0	0	0.662106	0	0.0835755	4.21882	0.0175406	0.0451856
SPHK1	8877	ENSG00000176170	17	0.348854	0.225285	0.33594	5.07614	4.98234	4.4295	4.21446	9.2074e-18	9.84764e-17
TGM5	9333	ENSG00000104055	15	2.23267	2.62833	1.6797	35.0916	35.6429	36.3554	4.20538	2.10104e-112	2.01049e-110
PTGS1	5742	ENSG00000095303	9	4.5351	4.5808	3.24742	65.6956	67.0699	69.3677	4.2046	1.54115e-195	3.33288e-193
UBE2L6	9246	ENSG00000156587	11	4.18625	3.82985	3.13544	72.1695	59.4815	48.7246	4.20162	2.07668e-131	2.44077e-129
MIR5087	100847044	ENSG00000283676	1	0	0	0	0	0.0766514	0.668604	4.1893	0.0157138	0.0409529
VSIG4	11326	ENSG00000155659	X	0.0697708	0.0750951	0	0.882808	1.07312	0.585029	4.18284	0.000349044	0.00125098
NGFR	4804	ENSG00000064300	17	0.0697708	0	0	0.367837	0.306605	0.75218	4.18059	0.00370499	0.0111206
USP18	11274	ENSG00000184979	22	2.09312	1.35171	1.6797	36.1215	28.7443	15.3779	4.17228	1.70503e-36	3.68361e-35
C1RL	51279	ENSG00000139178	12	4.18625	3.22909	2.35158	54.2927	54.6524	47.8052	4.16427	4.76045e-155	7.00337e-153
COL9A2	1298	ENSG00000049089	1	1.81404	0.976236	0.89584	20.746	20.1593	18.2195	4.15509	4.0196e-67	1.79603e-65
E2F7	144455	ENSG00000165891	12	0	0	0	0.294269	0.153303	0.250727	4.12284	0.00228096	0.00714072
ADGRD1	283383	ENSG00000111452	12	0	0	0	0.220702	0.306605	0.167151	4.12193	0.00580409	0.0167181
IFNA8	3445	ENSG00000120242	9	0	0	0	0.220702	0.306605	0.167151	4.12124	0.0108919	0.0295211
OLR1	4973	ENSG00000173391	12	0	0	0	0.220702	0.306605	0.167151	4.12058	0.0246341	0.060961
CCDC155	147872	ENSG00000161609	19	0	0	0	0.294269	0.153303	0.250727	4.12044	0.00935416	0.0257665
VSIR	64115	ENSG00000107738	10	35.304	27.5599	34.9378	490.473	476.158	495.102	4.11219	0	0
ACOD1	730249	ENSG00000102794	13	0	0	0	0.294269	0.229954	0.167151	4.11177	0.0251913	0.0621336
AKR1C3	8644	ENSG00000196139	10	0.0697708	0.30038	0.11198	2.28059	2.91275	2.08939	4.10087	2.09564e-09	1.31325e-08
LINC01451	401561	ENSG00000279141	9	0.0697708	0	0	0.220702	0.53656	0.585029	4.09758	0.00309677	0.00943648
NLRC4	58484	ENSG00000091106	2	1.46519	1.27662	1.45574	21.3345	19.9294	20.3924	4.08917	2.6464e-65	1.14462e-63
LINC00504	201853	ENSG00000248360	4	0	0.0750951	0	0.294269	0.53656	0.501453	4.08814	0.00182456	0.00580519
MROH3P	647215	ENSG00000233217	1	0	0	0.11198	0.514971	0.306605	0.501453	4.07968	0.00236809	0.00737611
CEBPB	1051	ENSG00000172216	20	7.53525	4.95628	4.14326	110.572	60.018	75.5523	4.07923	3.82323e-40	9.20725e-39
HLA-A	3105	ENSG00000206503	6	0	0.225285	0.22396	0.367837	0.459908	0.250727	4.07856	0.00170741	0.00546059
PLB1	151056	ENSG00000163803	2	2.02335	1.20152	1.45574	21.7023	21.6157	25.5741	4.06525	7.52269e-75	3.92961e-73
EGR3	1960	ENSG00000179388	8	0	0.30038	0	1.91275	1.83963	0.919331	4.05722	2.64704e-07	1.37344e-06
GLDN	342035	ENSG00000186417	15	0.0697708	0.0750951	0	0.80924	0.766514	0.75218	4.04736	0.00040391	0.00143714
AOC1	26	ENSG00000002726	7	4.5351	3.30418	3.3594	57.3089	47.0639	57.3328	4.03703	5.09525e-158	7.92733e-156
LRRK2	120892	ENSG00000188906	12	6.90731	4.73099	3.47138	78.4227	78.1077	59.0879	4.01737	7.71178e-73	3.86053e-71
C1orf127	148345	ENSG00000175262	1	0.139542	0.0750951	0	1.39778	0.843165	1.17006	4.01665	2.27765e-05	9.58856e-05
FPR1	2357	ENSG00000171051	19	0.0697708	0	0.11198	1.02994	0.843165	0.417878	4.00929	0.000524156	0.00183451
HLA-B	3106	ENSG00000234745	6	1.04656	1.05133	0.33594	20.3781	18.6263	12.4528	4.00192	5.30711e-61	2.10977e-59
MERTK	10461	ENSG00000153208	2	9.13997	8.03518	6.49484	119.841	115.974	97.3655	3.99769	4.92674e-257	1.61433e-254
MARCKS	4082	ENSG00000277443	6	0	0.15019	0.11198	1.02994	1.22642	1.17006	3.99678	2.78288e-05	0.000116003
CRISP3	10321	ENSG00000096006	6	0	0	0	0.147135	0.153303	0.334302	3.97657	0.0366539	0.0857969
SEMA3A	10371	ENSG00000075213	7	0	0	0	0.0735673	0.306605	0.250727	3.97624	0.0242046	0.0600216
CACNA1I	8911	ENSG00000100346	22	0	0	0.11198	0.588538	0.383257	0.250727	3.97574	0.00613221	0.0175812
ARRDC5	645432	ENSG00000205784	19	0	0	0	0.147135	0.229954	0.250727	3.96932	0.0933357	NA
ITGA9	3680	ENSG00000144668	3	0	0.15019	0.11198	0.735673	1.53303	1.08648	3.96833	3.1053e-05	0.000128576
STARD4-AS1	100505678	ENSG00000246859	5	0	0.0750951	0	0.588538	0.53656	0.0835755	3.96789	0.00644604	0.0183981
PARP9	83666	ENSG00000138496	3	13.1867	11.4895	11.6459	183.256	169.17	139.738	3.96249	1.99937e-281	7.86153e-279
IPCEF1	26034	ENSG00000074706	6	2.93037	2.17776	1.56772	33.9145	31.1971	28.0814	3.96149	4.29489e-89	3.03534e-87
FRK	2444	ENSG00000111816	6	0	0	0	0.147135	0.306605	0.167151	3.95737	0.00512309	0.0149094
ISG15	9636	ENSG00000187608	1	9.97723	8.86122	6.83078	149.268	119.576	78.9789	3.95662	2.07778e-75	1.09595e-73
ARG1	383	ENSG00000118520	6	0	0	0	0.220702	0.229954	0.167151	3.94967	0.0261474	0.0641916
OR52K2	119774	ENSG00000181963	11	0	0.0750951	0	0.882808	0.306605	0	3.94754	0.00614996	0.0176228
IFNA13	3447	ENSG00000233816	9	0	0	0	0.220702	0.306605	0.0835755	3.9418	0.0234602	0.0584035
XAF1	54739	ENSG00000132530	17	4.32579	2.62833	3.13544	53.042	48.2904	33.8481	3.93814	3.42963e-106	3.0028e-104
TNFAIP2	7127	ENSG00000185215	14	31.3969	24.1806	22.508	382.182	327.455	329.538	3.93321	2.18098e-184	4.18512e-182
F5	2153	ENSG00000198734	1	0	0.0750951	0.11198	0.662106	0.613211	0.919331	3.92673	0.000602898	0.00208771
LOC643802	643802	ENSG00000260078	16	0.0697708	0.15019	0.11198	1.69205	1.68633	0.919331	3.92586	1.88155e-06	9.00631e-06
ACVRL1	94	ENSG00000139567	12	0	0	0	0.441404	0.153303	0	3.9172	0.0103166	0.028123
LINC02561	110806285	ENSG00000224034	10	0	0	0.22396	0.882808	0.843165	0.417878	3.91261	0.000323872	0.00116695
DDX60L	91351	ENSG00000181381	4	43.9556	35.8955	35.2737	563.378	527.131	410.189	3.90789	6.31543e-203	1.43766e-200
LFNG	3955	ENSG00000106003	7	8.30273	7.80989	5.71098	101.155	88.9922	99.9564	3.90698	1.07705e-246	3.23504e-244
CP	1356	ENSG00000047457	3	0	0.0750951	0	0.294269	0.613211	0.250727	3.89996	0.00355556	0.0107093
KLK1	3816	ENSG00000167748	19	0	0	0.11198	0.441404	0.306605	0.417878	3.89827	0.0140074	0.0369916
CEACAM3	1084	ENSG00000170956	19	0.0697708	0	0	0.514971	0.306605	0.334302	3.88894	0.0112252	0.0303217
TNNT3	7140	ENSG00000130595	11	0.0697708	0	0	0.588538	0.306605	0.250727	3.88221	0.00664102	0.0189047
GPR35	2859	ENSG00000178623	2	4.81419	4.43061	5.26306	62.3851	61.0911	59.9237	3.88178	3.40466e-192	7.14846e-190
KIAA0513	9764	ENSG00000135709	16	3.20946	2.92871	2.7995	43.184	37.0993	33.8481	3.87284	2.24421e-108	2.0565e-106
KCNE1	3753	ENSG00000180509	21	0.348854	0.450571	0.44792	5.14971	5.21229	5.18168	3.86593	1.7223e-20	2.05328e-19
ATOH8	84913	ENSG00000168874	2	0.0697708	0	0.11198	0.956375	0.306605	0.835755	3.86374	0.00117105	0.00386645
ADA	100	ENSG00000196839	20	16.3961	13.5171	16.3491	189.73	187.873	202.086	3.86056	0	0
RGS1	5996	ENSG00000090104	1	2.02335	1.65209	1.23178	21.5552	22.7655	18.2195	3.84217	6.02171e-56	2.18133e-54
TPPP3	51673	ENSG00000159713	16	0.139542	0	0	0.220702	0.689862	1.08648	3.83856	0.00239709	0.00745784
ARSD	414	ENSG00000006756	X	0	0.0750951	0	0.294269	0.459908	0.334302	3.80154	0.00259102	0.00801506
CAPN5	726	ENSG00000149260	11	0.0697708	0	0	0.367837	0.383257	0.334302	3.7994	0.00575387	0.0165867
NOS2P3	339256	ENSG00000230528	17	0	0	0	0.0735673	0.153303	0.334302	3.79413	0.0340728	0.080526
LINC01671	101928233	ENSG00000225431	21	0.0697708	0.15019	0	1.54491	0.766514	0.585029	3.79343	0.000231462	0.000852744
CD38	952	ENSG00000004468	4	61.1192	52.5666	45.128	632.458	660.122	624.56	3.78844	0	0
CLEC7A	64581	ENSG00000172243	12	0.0697708	0.525666	0	2.57486	3.14271	2.00581	3.78743	1.25025e-09	8.00884e-09
GPR18	2841	ENSG00000125245	13	0.0697708	0.0750951	0	0.662106	0.843165	0.417878	3.78455	0.00162581	0.00522277
CD36	948	ENSG00000135218	7	0.0697708	0.15019	0.11198	0.441404	2.29954	1.17006	3.7837	3.07063e-06	1.4389e-05
CLCNKA	1187	ENSG00000186510	1	0	0	0.11198	0.588538	0.229954	0.250727	3.78225	0.00751132	0.02114
CYTH4	27128	ENSG00000100055	22	4.95373	3.67966	3.58336	51.6442	45.9908	50.3125	3.7809	4.21358e-155	6.24129e-153
MIR2355	100423036	ENSG00000253008	2	0	0	0	0.0735673	0.229954	0.250727	3.78081	0.0167217	0.043303
CYP26A1	1592	ENSG00000095596	10	0.0697708	0	0	0.80924	0	0.250727	3.77978	0.00413585	0.0122557
LOC105376879	105376879	ENSG00000285823	1	0	0	0	0.147135	0.0766514	0.334302	3.77941	0.0161846	0.0420378
PGA5	5222	ENSG00000256713	11	0	0	0	0.147135	0.153303	0.250727	3.77643	0.0646195	NA
HAPLN3	145864	ENSG00000140511	15	0	0	0	0.0735673	0.306605	0.167151	3.77462	0.0217487	0.0546397
PPP1R1C	151242	ENSG00000150722	2	0	0	0	0.147135	0.229954	0.167151	3.76553	0.0221153	0.0554318
ZNF341-AS1	101929746	ENSG00000230753	20	0	0	0	0.147135	0.229954	0.167151	3.76533	0.0179135	0.0460136
LHX2	9355	ENSG00000106689	9	0	0	0	0.147135	0.229954	0.167151	3.76496	0.0128514	0.0342104
CPNE9	151835	ENSG00000144550	3	0	0	0	0.220702	0.0766514	0.250727	3.764	0.0148014	0.0388181
RHPN1-AS1	78998	ENSG00000254389	8	0	0	0	0.220702	0.0766514	0.250727	3.76345	0.00816967	0.0227941
BIRC7	79444	ENSG00000101197	20	0	0	0	0.147135	0.306605	0.0835755	3.75612	0.0628481	NA
ARHGAP10	79658	ENSG00000071205	4	0	0	0	0.294269	0	0.250727	3.75535	0.0210815	0.0531796
ATP2A1-AS1	100289092	ENSG00000260442	16	0	0	0	0.220702	0.229954	0.0835755	3.75284	0.0105688	0.0287384
PTGER2	5732	ENSG00000125384	14	0	0.0750951	0.11198	0.662106	0.843165	0.417878	3.75231	0.00104121	0.00347059
FBXO39	162517	ENSG00000177294	17	0.0697708	0.0750951	0.11198	0.956375	1.07312	0.835755	3.74745	7.67761e-05	0.000302764
ADORA2A-AS1	646023	ENSG00000178803	22	0	0	0	0.294269	0.0766514	0.167151	3.74553	0.0341921	0.0807247
CFP	5199	ENSG00000126759	X	9.34929	8.11027	11.086	119.106	104.859	102.129	3.7427	2.32641e-252	7.29146e-250
APOL6	80830	ENSG00000221963	22	25.5361	21.7025	17.3569	283.675	275.485	191.889	3.73948	8.94582e-123	9.62499e-121
PTPRO	5800	ENSG00000151490	12	0.90702	0.30038	0.33594	6.47392	6.20876	6.10102	3.73867	8.01972e-22	1.01364e-20
PTGER1	5731	ENSG00000160951	19	0	0	0	0.367837	0.153303	0	3.72343	0.0219852	0.0551439
CCND2-AS1	103752584	ENSG00000255920	12	0	0	0	0.367837	0.153303	0	3.72104	0.026324	0.0645959
MCEMP1	199675	ENSG00000183019	19	2.16289	1.72719	1.90366	25.16	23.3787	17.133	3.70826	1.17914e-64	5.04951e-63
EXTL1	2134	ENSG00000158008	1	0.0697708	0	0	0.294269	0.383257	0.334302	3.69676	0.0122672	0.0328249
CCR1	1230	ENSG00000163823	3	10.8842	8.93632	11.422	124.329	129.387	94.6911	3.69674	6.80728e-190	1.40204e-187
LOC101927272	101927272	ENSG00000260249	16	0	0	0.11198	0.294269	0.383257	0.334302	3.69645	0.00907818	0.0250766
ASPHD2	57168	ENSG00000128203	22	0.209312	0.450571	0.33594	3.97263	3.29601	3.7609	3.691	5.2943e-14	4.62978e-13
SHFL	55337	ENSG00000130813	19	7.39571	5.03137	6.04692	85.7795	69.3695	51.8168	3.68844	9.78101e-110	9.07828e-108
TG	7038	ENSG00000042832	8	0.0697708	0	0.11198	0.956375	0.53656	0.334302	3.68741	0.00131593	0.00430272
FCGRT	2217	ENSG00000104870	19	2.09312	1.95247	1.34376	20.8195	21.0791	19.8074	3.68205	1.65967e-72	8.21327e-71
ERICH5	203111	ENSG00000177459	8	0.0697708	0	0	0.441404	0.383257	0.167151	3.67708	0.013899	0.0367278
TMC8	147138	ENSG00000167895	17	4.11648	2.25285	2.68752	36.7837	31.1205	33.681	3.67286	4.34197e-74	2.21985e-72
C1R	715	ENSG00000159403	12	0.0697708	0.0750951	0	0.588538	0.613211	0.585029	3.67114	0.00231159	0.00722508
RAB11FIP4	84440	ENSG00000131242	17	2.51175	1.35171	1.34376	21.6288	19.6994	17.718	3.66734	5.40311e-60	2.1168e-58
PELI2	57161	ENSG00000139946	14	0.139542	0	0	0.735673	0.689862	0.334302	3.66728	0.00262442	0.00810911
IL17RD	54756	ENSG00000144730	3	0.0697708	0.0750951	0	0.662106	0.843165	0.250727	3.65894	0.00247308	0.00767768
TRPV4	59341	ENSG00000111199	12	0	0.0750951	0	0.588538	0.306605	0.0835755	3.65485	0.0374859	0.0875075
LIPN	643418	ENSG00000204020	10	0.139542	0.0750951	0	0.956375	0.996468	0.668604	3.64451	0.000145893	0.000553614
PLXNC1	10154	ENSG00000136040	12	7.18639	5.70723	5.93494	70.8453	66.9933	67.529	3.64372	7.10548e-178	1.31336e-175
DDX58	23586	ENSG00000107201	9	38.5135	32.8166	33.482	467.079	413.228	243.957	3.62898	1.87357e-78	1.05515e-76
CDK18	5129	ENSG00000117266	1	0.139542	0	0.11198	1.10351	0.613211	0.919331	3.62858	8.1434e-05	0.000320082
DHX58	79132	ENSG00000108771	17	1.04656	1.65209	1.23178	16.6262	13.7973	11.617	3.62733	1.71178e-45	4.7158e-44
PDYN-AS1	727993	ENSG00000233896	20	0.139542	0	0	0.367837	0.843165	0.501453	3.62326	0.00309972	0.00944282
SCARF2	91179	ENSG00000244486	22	0.279083	0.15019	0.22396	2.64842	1.76298	2.59084	3.62231	3.18327e-09	1.9714e-08
EIF1B-AS1	440952	ENSG00000280739	3	0.558166	0.30038	0.5599	4.41404	5.28894	5.01453	3.60534	1.21604e-18	1.34655e-17
MIR9-3HG	254559	ENSG00000255571	15	0	0.0750951	0.22396	0.882808	0.843165	0.919331	3.59629	0.000218169	0.000807345
CD300LB	124599	ENSG00000178789	17	1.1861	1.27662	1.23178	12.8007	12.5708	13.2885	3.59586	1.25136e-42	3.20638e-41
HOTAIRM1	100506311	ENSG00000233429	7	0.348854	0.15019	0.67188	3.8255	3.67927	3.84448	3.59394	9.93817e-13	8.01651e-12
ARHGAP9	64333	ENSG00000123329	12	19.3265	15.0941	16.2371	182.594	173.155	176.344	3.59222	0	0
ETV7	51513	ENSG00000010030	6	0	0.15019	0	0.735673	0.459908	0.501453	3.59076	0.002791	0.00858213
PLSCR1	5359	ENSG00000188313	3	11.861	10.1378	8.84642	119.253	116.433	89.1751	3.58925	1.31674e-174	2.37299e-172
LOC102724301	102724301	ENSG00000254854	11	0	0	0	0	0.153303	0.334302	3.58865	0.0591648	0.129819
LINC01353	100506775	ENSG00000231507	1	0	0.0750951	0	0.367837	0.0766514	0.501453	3.58522	0.0169352	0.0438035
TSTD1	100131187	ENSG00000215845	1	0.0697708	0	0	0.220702	0.459908	0.250727	3.58176	0.0163932	0.0425135
ENTPD1	953	ENSG00000138185	10	5.86075	3.37928	5.599	52.1592	52.0463	47.8052	3.57857	4.22903e-148	5.86262e-146
CYSLTR2	57105	ENSG00000152207	13	0	0	0	0.0735673	0.0766514	0.334302	3.57554	0.0534417	NA
SHOX2	6474	ENSG00000168779	3	0.627937	0.675856	0.5599	6.03252	6.89862	6.43532	3.571	2.22913e-21	2.76893e-20
KCNH3	23416	ENSG00000135519	12	0	0	0	0.0735673	0.229954	0.167151	3.55771	0.139088	NA
LINC02384	100507195	ENSG00000251301	12	0	0	0	0.0735673	0.229954	0.167151	3.55276	0.0333907	0.0791523
GRIK4	2900	ENSG00000149403	11	0	0	0	0.0735673	0.229954	0.167151	3.55197	0.0285461	0.0692394
LINC01484	101928136	ENSG00000253686	5	0	0	0	0.147135	0.0766514	0.250727	3.55123	0.0324015	0.0771942
LINC01989	101927239	ENSG00000261156	17	0	0	0	0.147135	0.0766514	0.250727	3.55035	0.0270563	0.0661302
MIR6730	102466722	ENSG00000276830	1	0	0	0	0.220702	0	0.250727	3.54153	0.0520359	0.116373
MYO1D	4642	ENSG00000176658	17	0	0	0	0.220702	0.0766514	0.167151	3.53704	0.0113337	0.0305997
HERC6	55008	ENSG00000138642	4	6.90731	5.10647	5.37504	69.0797	60.4779	45.9665	3.53219	5.69854e-119	5.86842e-117
MIR5188	100847004	ENSG00000265345	12	0	0	0	0.147135	0.229954	0.0835755	3.53175	0.089529	NA
HRC	3270	ENSG00000130528	19	0	0	0	0.147135	0.229954	0.0835755	3.53167	0.0935993	NA
LOC101928674	101928674	ENSG00000266970	17	0	0	0	0.147135	0.306605	0	3.52315	0.0482814	0.108923
LINC02033	105377031	ENSG00000279727	3	0	0	0	0.147135	0.306605	0	3.52208	0.0590283	0.129572
SLC18A1	6570	ENSG00000036565	8	0.279083	0.30038	0.11198	2.72199	2.45284	2.08939	3.5219	1.41622e-09	9.02126e-09
NEFH	4744	ENSG00000100285	22	0	0	0	0.220702	0.153303	0.0835755	3.52011	0.0650011	NA
IFNA2	3440	ENSG00000188379	9	0	0	0	0.220702	0.153303	0.0835755	3.51931	0.0766464	NA
SYT8	90019	ENSG00000149043	11	0	0	0	0.294269	0	0.167151	3.51902	0.0601666	NA
LOC105377372	105377372	ENSG00000249509	4	0	0	0	0.294269	0	0.167151	3.51467	0.166871	NA
ADAP2	55803	ENSG00000184060	17	0.0697708	0.225285	0.22396	1.61848	1.68633	1.58794	3.5125	4.00256e-07	2.04777e-06
PHOSPHO1	162466	ENSG00000173868	17	0.0697708	0.0750951	0	0.220702	0.613211	0.75218	3.50858	0.00946036	0.0260094
SAMD9	54809	ENSG00000205413	7	90.6323	78.3993	74.4667	913.412	872.906	616.537	3.50824	6.34903e-171	1.09843e-168
RNF183	138065	ENSG00000165188	9	0	0	0	0.294269	0.0766514	0.0835755	3.50797	0.0644912	NA
THBD	7056	ENSG00000178726	20	4.04671	3.30418	2.57554	32.7375	35.9495	31.508	3.50537	1.17198e-107	1.05605e-105
ASRGL1	80150	ENSG00000162174	11	3.97694	3.30418	3.02346	34.5766	32.6535	35.1853	3.49888	3.69261e-100	3.04796e-98
OR1L8	138881	ENSG00000171496	9	0	0	0	0.367837	0.0766514	0	3.48057	0.0911696	NA
SPATA9	83890	ENSG00000145757	5	0.348854	0.0750951	0.5599	2.50129	2.8361	3.51017	3.47774	1.03205e-10	7.21132e-10
CCRL2	9034	ENSG00000121797	3	1.32564	0.826046	0.5599	10.2259	9.27482	7.8561	3.47624	1.49539e-30	2.61645e-29
FBXO6	26270	ENSG00000116663	1	3.83739	2.25285	3.3594	34.8709	30.3539	25.0727	3.46836	2.0227e-74	1.04398e-72
WFDC3	140686	ENSG00000124116	20	0	0.0750951	0	0.220702	0.229954	0.417878	3.46592	0.0200786	0.0509527
COL8A2	1296	ENSG00000171812	1	0.0697708	0	0	0.220702	0.229954	0.417878	3.46543	0.0183934	0.0471298
GCA	25801	ENSG00000115271	2	6.55846	5.63213	3.58336	51.7178	52.8894	50.0618	3.45859	4.17857e-115	4.12629e-113
SH3GL2	6456	ENSG00000107295	9	0	0	0.11198	0.294269	0.229954	0.334302	3.45484	0.0157014	0.0409304
MIR3648-2	103504731	ENSG00000264462	21	0	0	0	0.441404	0	0	3.45395	0.261704	0.424672
PDZD4	57595	ENSG00000067840	X	0	0	0.11198	0.367837	0.229954	0.250727	3.45015	0.00758671	0.0213161
SLC43A2	124935	ENSG00000167703	17	0.0697708	0	0	0.367837	0.153303	0.334302	3.44991	0.0144938	0.03811
NINJ2	4815	ENSG00000171840	12	2.23267	2.92871	3.58336	25.2336	28.131	27.0785	3.44867	9.35027e-79	5.32129e-77
CD300LF	146722	ENSG00000186074	17	2.58152	1.577	3.24742	22.8794	24.1452	20.476	3.44202	3.61601e-69	1.67094e-67
MYMX	101929726	ENSG00000262179	6	0	0	0.11198	0.367837	0.306605	0.167151	3.4391	0.0220407	0.0552705
NAV2	89797	ENSG00000166833	11	0	0.0750951	0	0.441404	0.306605	0.0835755	3.43437	0.0134051	0.0355486
ZBTB47	92999	ENSG00000114853	3	0.976791	0.826046	0.78386	7.50387	9.27482	7.68895	3.43356	7.12877e-28	1.13108e-26
NLRP12	91662	ENSG00000142405	19	0.90702	0.901141	1.23178	8.82808	10.0413	8.69186	3.42607	4.58897e-32	8.52586e-31
APBB1	322	ENSG00000166313	11	0.279083	0.0750951	0.11198	1.54491	1.14977	1.83866	3.4209	3.7765e-06	1.75371e-05
GBP3	2635	ENSG00000117226	1	3.62808	4.28042	3.24742	38.6964	35.2596	29.92	3.41204	9.9447e-102	8.36825e-100
GIMAP1	170575	ENSG00000213203	7	0.139542	0	0	0.441404	0.383257	0.668604	3.40457	0.00388938	0.0116
NECTIN1	5818	ENSG00000110400	11	13.3262	13.2918	19.0366	130.141	129.464	153.11	3.40346	1.52386e-177	2.79279e-175
TNFRSF1B	7133	ENSG00000028137	1	7.25616	6.0827	5.37504	61.4287	54.7291	57.6671	3.39955	1.45032e-162	2.35825e-160
LINC02701	105369364	ENSG00000250508	11	0.279083	0.0750951	0.11198	1.47135	1.45638	1.50436	3.39229	4.0438e-06	1.87142e-05
ALAS1	211	ENSG00000023330	3	133.053	117.674	108.957	1117.49	1126.01	1039.51	3.39159	0	0
DNAJC22	79962	ENSG00000178401	12	0.139542	0	0	0.662106	0.459908	0.334302	3.39087	0.00530111	0.0153964
AIM2	9447	ENSG00000163568	1	0.209312	0	0.22396	1.39778	1.53303	0.75218	3.37799	7.09391e-06	3.19544e-05
IRF7	3665	ENSG00000185507	11	0	0	0	0	0	0	3.37137	5.97626e-16	5.81388e-15
LMTK3	114783	ENSG00000142235	19	2.02335	1.87738	1.56772	18.3183	14.1805	16.9658	3.36097	1.41396e-50	4.55035e-49
SMOX	54498	ENSG00000088826	20	8.65158	7.50951	9.18236	74.9651	77.6478	69.2841	3.34941	2.00234e-188	4.0095e-186
SLCO4C1	353189	ENSG00000173930	5	8.93066	5.78232	3.13544	52.7478	54.6524	51.6497	3.34012	5.43319e-35	1.11162e-33
TMEM173	340061	ENSG00000184584	5	49.7466	38.8993	48.0394	402.855	394.985	397.82	3.33693	0	0
VPREB3	29802	ENSG00000128218	22	0	0.15019	0	0.220702	0.689862	0.501453	3.33121	0.0115307	0.0310423
CTSD	1509	ENSG00000117984	11	21.001	19.75	21.0523	177.077	173.615	186.541	3.32818	0	0
CCDC140	151278	ENSG00000163081	2	0.348854	0.0750951	0	1.17708	1.37973	1.58794	3.31932	1.3497e-05	5.86234e-05
FAP	2191	ENSG00000078098	2	0	0.0750951	0	0.147135	0.459908	0.167151	3.31903	0.0290349	0.0702594
DDO	8528	ENSG00000203797	6	0	0.0750951	0	0.147135	0.459908	0.167151	3.31843	0.0200207	0.0508356
VEGFD	2277	ENSG00000165197	X	0	0	0	0	0.153303	0.250727	3.31223	0.0529459	0.11803
SALL2	6297	ENSG00000165821	14	0	0	0	0	0.229954	0.167151	3.31107	0.13637	NA
FCGR3B	2215	ENSG00000162747	1	0	0.0750951	0.11198	0.588538	0.766514	0.0835755	3.3068	0.0143088	0.0376771
C4BPA	722	ENSG00000123838	1	0	0	0	0	0.229954	0.167151	3.30554	0.072437	0.154261
TSPEAR-AS1	54082	ENSG00000235890	21	0	0	0	0.0735673	0.0766514	0.250727	3.2994	0.0488083	0.109894
PGLYRP1	8993	ENSG00000008438	19	0	0	0	0.0735673	0.153303	0.167151	3.29757	0.25006	NA
PKD1L1	168507	ENSG00000158683	7	0	0	0	0.0735673	0.0766514	0.250727	3.29716	0.0410988	0.0949982
ISG20	3669	ENSG00000172183	15	0.558166	0.750951	0.78386	8.23954	6.51537	2.75799	3.29708	1.697e-14	1.53041e-13
DCDC1	341019	ENSG00000170959	11	0	0	0	0	0.229954	0.167151	3.29617	0.0348	0.0819809
LOC101927447	101927447	ENSG00000203527	22	0	0	0	0.0735673	0.153303	0.167151	3.29358	0.0919317	NA
CES1	1066	ENSG00000198848	16	0	0	0	0.0735673	0.153303	0.167151	3.28318	0.023206	0.0578505
LPGAT1-AS1	102723727	ENSG00000229258	1	0	0	0	0.0735673	0.229954	0.0835755	3.28169	0.169786	NA
CAVIN2	8436	ENSG00000168497	2	0	0	0	0.0735673	0.229954	0.0835755	3.28095	0.0757103	0.16005
OR52H1	390067	ENSG00000181616	11	0	0	0	0.0735673	0.229954	0.0835755	3.28053	0.0547669	0.12165
CKMT1A	548596	ENSG00000223572	15	0	0	0	0.147135	0.0766514	0.167151	3.2801	0.246408	NA
CLVS1	157807	ENSG00000177182	8	0	0	0	0.147135	0.0766514	0.167151	3.27972	0.136397	NA
RIMKLA	284716	ENSG00000177181	1	0	0	0	0.147135	0.0766514	0.167151	3.27871	0.0457283	0.104097
INKA2	55924	ENSG00000197852	1	0	0	0	0.147135	0.0766514	0.167151	3.2787	0.0452908	0.103286
COTL1	23406	ENSG00000103187	16	33.0016	30.4886	28.107	260.428	250.957	263.096	3.27815	0	0
THEMIS2	9473	ENSG00000130775	1	13.1867	14.5685	15.1173	113.809	123.255	120.432	3.27518	3.02713e-237	8.08206e-235
IL1B	3553	ENSG00000125538	2	0.976791	0.525666	0.89584	7.28316	7.66514	4.93096	3.27501	2.6789e-22	3.47118e-21
RGS13	6003	ENSG00000127074	1	0.209312	0.375476	0.11198	2.35415	1.68633	2.08939	3.27357	6.42962e-08	3.53809e-07
PRMT5-AS1	100505758	ENSG00000237054	14	0	0	0	0.0735673	0.306605	0	3.27083	0.0519605	0.116216
APOBEC3H	164668	ENSG00000100298	22	0	0	0	0.147135	0.153303	0.0835755	3.27046	0.0401268	0.0930299
ZMYND15	84225	ENSG00000141497	17	0	0	0	0.147135	0.153303	0.0835755	3.27027	0.041733	0.0962891
TCTEX1D4	343521	ENSG00000188396	1	0	0	0	0.147135	0.153303	0.0835755	3.26978	0.0462465	0.105022
GRPR	2925	ENSG00000126010	X	0	0	0	0.0735673	0.306605	0	3.26968	0.0711077	0.151922
COL1A1	1277	ENSG00000108821	17	0	0	0	0.147135	0.153303	0.0835755	3.2678	0.074607	0.158089
CLDN7	1366	ENSG00000181885	17	0	0	0	0.220702	0	0.167151	3.26578	0.0809699	0.169444
CCL8	6355	ENSG00000108700	17	0	0	0	0.147135	0.153303	0.0835755	3.26559	0.150578	NA
MYH14	79784	ENSG00000105357	19	0	0	0	0.147135	0.153303	0.0835755	3.26557	0.151673	NA
DAPK1	1612	ENSG00000196730	9	0	0	0	0.220702	0	0.167151	3.26483	0.105745	NA
PCDHB13	56123	ENSG00000187372	5	0	0	0	0.220702	0.153303	0	3.26295	0.0251127	0.0619892
ZNF366	167465	ENSG00000178175	5	0.0697708	0.15019	0.11198	0.956375	0.689862	1.08648	3.25735	0.000499803	0.00175438
SLC6A7	6534	ENSG00000011083	5	0	0	0	0.147135	0.229954	0	3.25266	0.124052	NA
GRPEL2-AS1	106144529	ENSG00000253618	5	0	0	0	0.147135	0.229954	0	3.25023	0.182956	NA
MTUS2	23281	ENSG00000132938	13	0.0697708	0.0750951	0.11198	0.367837	0.843165	0.835755	3.25011	0.00165405	0.00530012
LOC100506405	100506405	ENSG00000228496	2	0	0	0	0.220702	0.0766514	0.0835755	3.24539	0.332848	NA
ZDHHC1	29800	ENSG00000159714	16	0	0	0	0.220702	0.153303	0	3.24441	0.0706414	0.151017
IFIH1	64135	ENSG00000115267	2	17.8613	13.5922	12.4298	150.445	117.047	93.4375	3.23828	3.12797e-77	1.72565e-75
THBS1	7057	ENSG00000137801	15	27.1408	16.7462	14.1095	168.396	183.58	122.856	3.23498	9.3341e-55	3.26633e-53
SAMHD1	25939	ENSG00000101347	20	52.6072	45.808	52.5186	425.587	418.67	383.194	3.23333	0	0
LAMP3	27074	ENSG00000078081	3	0	0.15019	0	0.588538	0.0766514	0.668604	3.23138	0.0101493	0.0277062
GRM4	2914	ENSG00000124493	6	0	0	0	0.294269	0.0766514	0	3.2241	0.110226	0.217535
CD93	22918	ENSG00000125810	20	26.9315	24.1055	22.8439	195.027	206.345	195.734	3.21189	0	0
LRRC75A	388341	ENSG00000181350	17	0.0697708	0.450571	0	1.91275	1.45638	1.17006	3.20933	4.95296e-07	2.50732e-06
KIAA1324L	222223	ENSG00000164659	7	0	0	0	0.294269	0.0766514	0	3.20819	0.404202	NA
PLA2G4E-AS1	101928388	ENSG00000246740	15	0	0	0	0.294269	0.0766514	0	3.20682	0.477898	NA
TNFRSF9	3604	ENSG00000049249	1	0.976791	0.450571	0.11198	5.07614	4.59908	3.7609	3.20674	9.90799e-15	9.04094e-14
SERPINB1	1992	ENSG00000021355	6	57.6307	53.2424	45.7998	419.775	426.105	416.123	3.2063	0	0
RHPN1	114822	ENSG00000158106	8	0.418625	0.15019	0.22396	2.50129	2.14624	1.83866	3.2011	1.42812e-09	9.09438e-09
CEBPE	1053	ENSG00000092067	14	42.3509	38.9744	43.3363	336.497	332.59	321.432	3.20075	0	0
IRF1	3659	ENSG00000125347	5	26.8618	22.7538	23.0679	204.591	191.705	185.036	3.19999	0	0
UBA7	7318	ENSG00000182179	3	9.69814	8.48575	8.9584	80.4091	76.4214	59.3386	3.19997	3.50245e-134	4.30363e-132
DHRS9	10170	ENSG00000073737	2	23.443	23.8803	19.7085	181.858	181.664	173.754	3.19763	1.68557e-307	7.5942e-305
FILIP1L	11259	ENSG00000168386	3	0.90702	0.525666	0.5599	5.66468	5.6722	4.76381	3.19099	1.97323e-18	2.16285e-17
FAM238A	645528	ENSG00000233261	10	0	0	0.11198	0.0735673	0.306605	0.334302	3.18834	0.0509441	0.11425
C5orf56	441108	ENSG00000197536	5	2.58152	2.32795	1.56772	18.7597	15.7135	18.2195	3.18634	1.60157e-55	5.74386e-54
STX11	8676	ENSG00000135604	6	0.488396	0.750951	0.33594	4.48761	4.44578	3.84448	3.18023	3.05065e-15	2.86965e-14
CD300C	10871	ENSG00000167850	17	1.95358	1.20152	1.45574	12.065	12.3409	12.1184	3.17808	1.84613e-38	4.26087e-37
CYBB	1536	ENSG00000165168	X	212.801	191.718	188.462	1549.03	1675.98	1427.81	3.17755	0	0
LOC112267968	112267968	ENSG00000285492	6	0.0697708	0	0	0.147135	0.383257	0.167151	3.16736	0.0666193	0.143497
LOC105370526	105370526	ENSG00000258667	14	0.209312	0.15019	0.11198	1.17708	1.68633	0.919331	3.16384	4.66348e-06	2.14215e-05
ATL1	51062	ENSG00000198513	14	1.46519	1.42681	2.01564	13.095	12.8008	11.1991	3.16158	3.15285e-35	6.49366e-34
LIX1L-AS1	105371260	ENSG00000234222	1	0.0697708	0	0	0.220702	0.306605	0.167151	3.16068	0.0269451	0.0659104
MMP7	4316	ENSG00000137673	11	0	0.0750951	0	0.294269	0.153303	0.250727	3.15859	0.0476139	0.107582
MFSD6L	162387	ENSG00000185156	17	0.0697708	0	0	0.367837	0	0.334302	3.15727	0.0586586	0.128839
STOX2	56977	ENSG00000173320	4	0.139542	0.15019	0	0.588538	1.14977	0.75218	3.15013	0.000199989	0.000744911
GFI1B	8328	ENSG00000165702	9	2.23267	1.42681	2.57554	14.3456	13.414	19.2224	3.14713	1.17104e-43	3.07714e-42
ITGAD	3681	ENSG00000156886	16	0.348854	0.225285	0.33594	2.79556	2.06959	2.00581	3.13816	5.44255e-09	3.30063e-08
CASP1	834	ENSG00000137752	11	5.44212	4.28042	3.80732	38.9171	34.0332	31.7587	3.13666	6.14712e-83	3.82005e-81
CXXC5-AS1	111082989	ENSG00000250635	5	0.0697708	0	0.11198	0.367837	0.229954	0.668604	3.11953	0.0147539	0.0387126
FSTL1	11167	ENSG00000163430	3	0.209312	0.15019	0	1.17708	0.843165	1.00291	3.11791	0.000115583	0.000444768
ZNF763	284390	ENSG00000197054	19	0	0.0750951	0.11198	0.294269	0.53656	0.417878	3.11342	0.00941888	0.0259085
CAPNS2	84290	ENSG00000256812	16	0.279083	0.375476	0.5599	2.05988	3.29601	3.34302	3.11183	1.58968e-10	1.09555e-09
B3GNT8	374907	ENSG00000177191	19	1.60473	1.87738	0.89584	11.6972	10.3479	12.0349	3.10937	7.23093e-37	1.58596e-35
HIVEP3	59269	ENSG00000127124	1	2.93037	1.80228	1.79168	16.4791	14.7937	18.6374	3.10869	3.90815e-45	1.06714e-43
HTRA4	203100	ENSG00000169495	8	0	0.0750951	0.11198	0.441404	0.459908	0.334302	3.09798	0.011847	0.0318068
CAMP	820	ENSG00000164047	3	0	0.0750951	0.11198	0.441404	0.459908	0.334302	3.09787	0.0118942	0.0319096
SLC46A3	283537	ENSG00000139508	13	0.418625	0.15019	0.5599	2.28059	3.14271	2.50727	3.09556	6.24413e-11	4.41437e-10
NIPAL1	152519	ENSG00000163293	4	0.139542	0.0750951	0.11198	0.588538	0.919816	0.919331	3.09488	0.000765967	0.00260986
DOK7	285489	ENSG00000175920	4	0.348854	0.225285	0.33594	2.28059	2.45284	1.92224	3.09215	2.42736e-08	1.38616e-07
SCAT1	101928710	ENSG00000267123	17	0.0697708	0.15019	0	0.662106	0.459908	0.668604	3.0846	0.00194761	0.00616949
CATSPER1	117144	ENSG00000175294	11	0.558166	0.15019	0.5599	3.3841	2.9894	2.67442	3.08124	1.48458e-10	1.02508e-09
NUTM2E	283008	ENSG00000228570	10	0.209312	0.375476	0.22396	2.05988	1.83963	2.08939	3.07809	1.97932e-07	1.04351e-06
HESX1	8820	ENSG00000163666	3	0.90702	0.750951	0.67188	6.98889	6.28541	3.84448	3.06798	2.02418e-17	2.14059e-16
TESPA1	9840	ENSG00000135426	12	0.0697708	0.0750951	0.11198	0.588538	0.613211	0.585029	3.06511	0.0011333	0.00375268
LOC388780	388780	ENSG00000226644	20	0.0697708	0.0750951	0	0.441404	0.383257	0.334302	3.05555	0.0174463	0.0449694
KSR1	8844	ENSG00000141068	17	11.0238	8.33556	10.6381	72.096	65.6902	77.5581	3.05503	1.67216e-177	3.03884e-175
PTPRH	5794	ENSG00000080031	19	0.0697708	0.525666	0.11198	2.05988	1.99294	1.17006	3.04616	6.65817e-07	3.33309e-06
CD37	951	ENSG00000104894	19	0.0697708	0.225285	0	0.735673	0.919816	0.668604	3.04486	0.000202528	0.00075411
TGFA	7039	ENSG00000163235	2	3.20946	2.85361	2.68752	18.2447	20.4659	24.4876	3.04482	2.165e-55	7.70071e-54
GADD45G	10912	ENSG00000130222	9	0	0.15019	0	0.441404	0.383257	0.334302	3.04401	0.0155022	0.0404598
EDIL3	10085	ENSG00000164176	5	0.139542	0	0.33594	0.80924	1.30307	0.835755	3.0345	6.19682e-05	0.0002468
IER5L	389792	ENSG00000188483	9	0.558166	0.375476	0.78386	4.85544	3.06605	3.7609	3.02626	7.9703e-13	6.47019e-12
TNRC6C-AS1	100131096	ENSG00000204282	17	1.25587	1.65209	1.45574	10.8144	8.89156	10.8648	3.01882	5.192e-32	9.61321e-31
LHFPL3-AS2	723809	ENSG00000225329	7	0	0	0.11198	0.0735673	0.229954	0.334302	3.0162	0.0491465	0.110586
INKA2-AS1	100506343	ENSG00000227811	1	0	0	0	0	0.0766514	0.250727	3.01542	0.245136	NA
PIM1	5292	ENSG00000137193	6	6.62823	5.85742	5.82296	44.6553	42.6182	41.2863	3.01192	4.34751e-104	3.73092e-102
LINC00545	440132	ENSG00000236094	13	0	0	0	0	0.0766514	0.250727	3.01117	0.188258	NA
FLT4	2324	ENSG00000037280	5	0.348854	0.225285	0.11198	1.39778	1.68633	2.00581	3.00864	1.16005e-06	5.68097e-06
FOXC1	2296	ENSG00000054598	6	3.55831	3.82985	2.01564	25.0129	23.1487	19.3895	3.00813	3.76352e-54	1.31062e-52
TMEM178B	100507421	ENSG00000261115	7	0	0.0750951	0	0.147135	0.153303	0.334302	3.00759	0.0436726	0.100091
PDZD7	79955	ENSG00000186862	10	1.39542	0.450571	1.23178	6.47392	7.97174	6.68604	3.00613	2.80514e-22	3.62605e-21
LINC00540	100506622	ENSG00000276476	13	0	0	0.11198	0.220702	0.153303	0.250727	2.99429	0.0272586	0.066557
S100A12	6283	ENSG00000163221	1	0	0	0	0	0.153303	0.167151	2.99152	0.150271	NA
HORMAD1	84072	ENSG00000143452	1	0.0697708	0	0	0.294269	0.0766514	0.250727	2.98723	0.0728717	0.155049
MIR4746	100616371	ENSG00000266437	19	0	0	0	0	0.153303	0.167151	2.98719	0.11302	0.222197
STRA6	64220	ENSG00000137868	15	2.09312	2.70342	2.91148	18.3183	18.473	15.1272	2.98593	4.12017e-51	1.33989e-49
PRSS16	10279	ENSG00000112812	6	0.0697708	0	0	0.220702	0.306605	0.0835755	2.98453	0.0415767	0.0960104
KCNE2	9992	ENSG00000159197	21	0	0.0750951	0.22396	0.662106	0.306605	0.835755	2.98423	0.0101757	0.0277677
SNORD127	100113389	ENSG00000239043	14	0	0	0	0	0.153303	0.167151	2.98393	0.0937179	0.190609
ERVFRD-1	405754	ENSG00000244476	6	0	0	0	0	0.0766514	0.250727	2.98375	0.0617221	0.134597
PTTG2	10744	ENSG00000250254	4	0.348854	0	0	0.735673	0.919816	1.08648	2.98212	0.000268999	0.000981174
TRIM50	135892	ENSG00000146755	7	0.0697708	0	0	0.294269	0.153303	0.167151	2.98076	0.0614919	0.134285
DENND6B	414918	ENSG00000205593	22	0.488396	0.750951	1.00782	5.81182	4.29248	4.59666	2.9806	8.00267e-17	8.19829e-16
MIR4767	100616467	ENSG00000264268	X	0	0.0750951	0	0.367837	0	0.250727	2.97931	0.0655076	0.141539
LOC101928823	101928823	ENSG00000254968	11	0	0	0	0.0735673	0.0766514	0.167151	2.97883	0.326967	NA
SIGLEC12	89858	ENSG00000254521	19	2.44198	1.95247	1.90366	15.5227	13.4906	14.4586	2.97711	3.5024e-43	9.11467e-42
LOC102724601	102724601	ENSG00000227373	1	0	0.0750951	0	0.367837	0	0.250727	2.9768	0.107925	0.213736
GGTLC1	92086	ENSG00000149435	20	0	0	0.11198	0.294269	0.153303	0.167151	2.97677	0.148178	NA
GBP5	115362	ENSG00000154451	1	1.32564	0.826046	1.34376	9.49018	8.81491	5.09811	2.97617	2.35691e-25	3.38225e-24
TRABD2A	129293	ENSG00000186854	2	0.279083	0.0750951	0.22396	0.956375	1.45638	1.50436	2.97425	1.06215e-05	4.67727e-05
SLC4A3	6508	ENSG00000114923	2	0	0	0	0.0735673	0.0766514	0.167151	2.97188	0.116609	NA
ABALON	103021294	ENSG00000281376	20	0	0	0	0.0735673	0.0766514	0.167151	2.97019	0.0971488	0.196386
KANK3	256949	ENSG00000186994	19	0	0	0.22396	0.367837	0.459908	0.334302	2.96997	0.0142751	0.0376067
SIGLEC10	89790	ENSG00000142512	19	4.04671	2.40304	3.13544	23.3208	23.8386	18.1359	2.96926	1.1988e-56	4.40904e-55
LOC102724050	102724050	ENSG00000258137	12	0	0.0750951	0	0.367837	0.153303	0.0835755	2.96637	0.0606754	0.13277
LOC100268168	100268168	ENSG00000204758	5	0	0	0	0.0735673	0.0766514	0.167151	2.9661	0.0665168	0.143319
UPB1	51733	ENSG00000100024	22	4.46533	3.98004	2.68752	29.5005	25.9082	21.8968	2.96339	6.62378e-74	3.37844e-72
CUEDC1	404093	ENSG00000180891	17	0	0.30038	0.33594	1.47135	1.53303	0.919331	2.96066	1.35353e-05	5.8766e-05
MIR5194	100847051	ENSG00000264653	8	0.139542	0.15019	0	0.882808	0.843165	0.417878	2.96	0.0021718	0.00682564
APOBEC3G	60489	ENSG00000239713	22	3.41877	1.65209	1.56772	18.1711	16.7867	11.1156	2.95967	3.44275e-36	7.40088e-35
SCN2B	6327	ENSG00000149575	11	0	0	0	0.0735673	0.153303	0.0835755	2.95951	0.330767	NA
PLEKHS1	79949	ENSG00000148735	10	0	0	0	0.0735673	0.153303	0.0835755	2.95951	0.329783	NA
SERPING1	710	ENSG00000149131	11	0	0	0	0.0735673	0.153303	0.0835755	2.95931	0.256875	NA
C15orf54	400360	ENSG00000175746	15	0	0	0	0.0735673	0.153303	0.0835755	2.95909	0.204538	NA
AGBL5-AS1	100874031	ENSG00000231636	2	0	0	0	0.147135	0	0.167151	2.95718	0.308605	NA
ERICH3	127254	ENSG00000178965	1	0	0	0	0.147135	0	0.167151	2.95705	0.261958	NA
CRYBG2	55057	ENSG00000176092	1	0	0	0	0.147135	0	0.167151	2.95643	0.133689	NA
ADSSL1	122622	ENSG00000185100	14	0.139542	0.0750951	0	0.441404	0.766514	0.417878	2.95426	0.00245474	0.00762186
SCN4A	6329	ENSG00000007314	17	0.0697708	0	0	0.441404	0	0.167151	2.95262	0.246888	NA
SYT2	127833	ENSG00000143858	1	0	0.15019	0	0.367837	0.383257	0.334302	2.94968	0.0220966	0.0553978
BARX1-DT	101928040	ENSG00000235601	9	0	0	0.11198	0.367837	0.229954	0	2.94939	0.127367	0.244578
RGL4	266747	ENSG00000159496	22	0.767479	1.5019	0.67188	7.13603	6.13211	6.8532	2.94458	8.26683e-21	1.00156e-19
LINC01058	103724387	ENSG00000225039	13	0	0	0	0.147135	0.0766514	0.0835755	2.94452	0.0942573	0.191508
SNORA70D	100379141	ENSG00000263666	16	0	0	0	0.0735673	0.229954	0	2.94435	0.132837	0.25249
CD40	958	ENSG00000101017	20	0	0	0	0.147135	0.153303	0	2.94355	0.0532317	0.118594
TTC34	100287898	ENSG00000215912	1	0	0	0	0.0735673	0.229954	0	2.94323	0.162911	NA
CLIC3	9022	ENSG00000169583	9	0	0	0	0.147135	0.0766514	0.0835755	2.9432	0.11379	0.223507
TGFB2	7042	ENSG00000092969	1	0	0	0	0.0735673	0.229954	0	2.94284	0.175562	NA
AIPL1	23746	ENSG00000129221	17	0	0	0	0.0735673	0.229954	0	2.94261	0.183706	NA
LINC01396	103695434	ENSG00000273396	4	0	0	0	0.147135	0.0766514	0.0835755	2.94224	0.132217	NA
MIR378A	494327	ENSG00000199047	5	0	0	0	0.147135	0.0766514	0.0835755	2.94098	0.164132	NA
MIR4425	100616365	ENSG00000264371	1	0	0	0	0.147135	0.0766514	0.0835755	2.94096	0.164843	NA
FZD9	8326	ENSG00000188763	7	0	0	0	0.147135	0.0766514	0.0835755	2.94079	0.169906	NA
MIR6855	102466750	ENSG00000276124	9	0	0	0	0.147135	0.0766514	0.0835755	2.9404	0.182941	NA
VAV3-AS1	100873946	ENSG00000230489	1	0	0	0	0.147135	0.0766514	0.0835755	2.93985	0.203643	NA
CASP5	838	ENSG00000137757	11	0	0	0	0.147135	0.0766514	0.0835755	2.93954	0.217095	NA
TAPBPL	55080	ENSG00000139192	12	5.09327	5.63213	7.95058	40.0206	39.5521	40.952	2.93932	8.8928e-108	8.04668e-106
CNR1	1268	ENSG00000118432	6	0	0	0	0.147135	0.0766514	0.0835755	2.93853	0.271773	NA
MANSC4	100287284	ENSG00000205693	12	0	0	0	0.147135	0.0766514	0.0835755	2.93696	0.411497	NA
MSH5	4439	ENSG00000204410	6	0	0	0	0	0	0	2.93432	0.0793097	0.166471
GALNT16	57452	ENSG00000100626	14	0	0	0	0.220702	0	0.0835755	2.92654	0.128577	NA
CD1D	912	ENSG00000158473	1	4.95373	4.80609	4.03128	30.3097	31.7337	29.5022	2.92137	2.42097e-78	1.35989e-76
MIR6767	102465459	ENSG00000283180	16	0	0	0	0.147135	0.153303	0	2.92107	0.242697	NA
ABHD16B	140701	ENSG00000183260	20	0	0	0	0.220702	0	0.0835755	2.91654	0.305045	NA
MX1	4599	ENSG00000157601	21	0.976791	0.0750951	0.33594	4.48761	2.8361	2.08939	2.90882	4.01465e-10	2.68546e-09
PKN1	5585	ENSG00000123143	19	29.6526	25.0818	29.8987	195.542	172.849	180.607	2.90802	1.10937e-265	3.93299e-263
RCSD1	92241	ENSG00000198771	1	63.5612	64.5818	55.878	394.468	411.541	395.479	2.90543	0	0
IQCN	80726	ENSG00000130518	19	0.418625	0.375476	0.5599	3.3841	3.14271	2.00581	2.90477	1.28308e-09	8.20215e-09
TMEM191A	84222	ENSG00000226287	22	0.139542	0	0.33594	0.80924	0.53656	1.42078	2.90289	0.000588384	0.00204342
CLDN11	5010	ENSG00000013297	3	0	0	0	0.220702	0.0766514	0	2.90252	0.219499	NA
CSF3R	1441	ENSG00000119535	1	33.2807	31.0143	32.6982	214.89	216.31	194.731	2.8979	6.31805e-286	2.53026e-283
SIRPA	140885	ENSG00000198053	20	38.9321	33.943	32.4742	226.587	226.351	230.668	2.89712	1.48215e-290	6.28489e-288
CMTM2	146225	ENSG00000140932	16	0.209312	0	0	0.80924	0.306605	0.417878	2.89052	0.00668612	0.0190205
HEPH	9843	ENSG00000089472	X	0.279083	0.0750951	0.11198	0.662106	1.60968	0.835755	2.88858	0.000190026	0.000709638
COL4A1	1282	ENSG00000187498	13	0.488396	0.675856	0.11198	2.64842	2.9894	3.0923	2.88436	4.44518e-09	2.71906e-08
ALDH1A2	8854	ENSG00000128918	15	0.348854	0.225285	0.22396	1.47135	2.06959	1.67151	2.88332	4.5549e-07	2.31829e-06
NRIP1	8204	ENSG00000180530	21	0	0	0	0.294269	0	0	2.88201	0.228651	NA
GCH1	2643	ENSG00000131979	14	0.90702	0.450571	0.67188	5.14971	3.75592	4.0952	2.87691	3.08046e-15	2.89518e-14
FMO5	2330	ENSG00000131781	1	0.209312	0.15019	0.11198	1.17708	1.14977	0.75218	2.86915	7.8969e-05	0.000311015
SLC44A1	23446	ENSG00000070214	9	53.584	52.7919	46.0238	308.983	327.608	327.282	2.86081	0	0
TBC1D29P	26083	ENSG00000266733	17	1.04656	0.600761	1.45574	6.10609	5.8255	6.8532	2.85941	6.28428e-19	7.04165e-18
PGD	5226	ENSG00000142657	1	141.425	123.006	129.225	902.818	782.534	786.697	2.85488	0	0
LINC01433	728228	ENSG00000230176	20	0	0.15019	0.22396	0.735673	0.689862	0.668604	2.85481	0.00115354	0.00381386
MPZL3	196264	ENSG00000160588	11	2.51175	1.95247	1.1198	11.1822	12.1109	13.0378	2.85194	3.79486e-30	6.54969e-29
TYROBP	7305	ENSG00000011600	19	7.46548	5.40685	5.71098	39.2114	41.3151	36.0211	2.84298	3.24658e-94	2.46353e-92
MEF2C	4208	ENSG00000081189	5	0.139542	0	0.11198	0.735673	0.689862	0.0835755	2.83048	0.0204586	0.0517713
DTX3L	151636	ENSG00000163840	3	35.304	33.8679	31.3544	226.146	205.119	188.546	2.82543	1.40204e-266	5.13909e-264
DIO2	1734	ENSG00000211448	14	0.0697708	0	0	0.0735673	0.153303	0.334302	2.8237	0.0642241	0.139253
FGD4	121512	ENSG00000139132	12	28.9549	27.2595	24.8596	164.57	178.444	156.286	2.82295	1.99263e-218	5.06973e-216
GAS2	2620	ENSG00000148935	11	0	0	0.11198	0.0735673	0.153303	0.334302	2.82162	0.0580595	0.127822
GPR160	26996	ENSG00000173890	3	14.6519	13.1416	9.29434	75.6272	78.0311	74.633	2.82058	5.62678e-36	1.19886e-34
DZIP1L	199221	ENSG00000158163	3	0.209312	0.450571	0.11198	1.39778	2.06959	1.50436	2.81917	3.55333e-07	1.82568e-06
XKR7	343702	ENSG00000260903	20	0	0.0750951	0	0.0735673	0.229954	0.250727	2.81911	0.0750091	0.158816
TJP3	27134	ENSG00000105289	19	0.0697708	0	0.11198	0.220702	0.383257	0.417878	2.81677	0.0305983	0.0735569
SPATA25	128497	ENSG00000149634	20	0	0	0.11198	0.0735673	0.229954	0.250727	2.81662	0.062103	0.135311
CC2D2B	387707	ENSG00000188649	10	0.488396	0.525666	0.22396	1.76561	3.37266	2.75799	2.81366	4.8067e-09	2.92651e-08
CSF1	1435	ENSG00000184371	1	1.04656	0.525666	0.44792	5.29685	4.21582	3.25945	2.81288	2.60353e-13	2.18486e-12
TBR1	10716	ENSG00000136535	2	0	0.0750951	0	0.147135	0.153303	0.250727	2.81212	0.0955222	0.193659
DMKN	93099	ENSG00000161249	19	0	0	0.11198	0.147135	0.229954	0.167151	2.80361	0.0814277	0.170223
HIGD2B	123346	ENSG00000175202	15	0.0697708	0	0	0.220702	0.0766514	0.250727	2.80251	0.0877202	0.180815
TNNT1	7138	ENSG00000105048	19	0.139542	0	0.11198	0.441404	0.306605	0.75218	2.80003	0.0142664	0.0375927
LOC100996455	100996455	ENSG00000181908	11	0.139542	0	0.11198	0.441404	0.383257	0.668604	2.79727	0.011008	0.0298022
CXCL10	3627	ENSG00000169245	4	2.02335	0.826046	0.33594	9.41662	7.81844	2.50727	2.79607	2.32227e-07	1.2122e-06
LINC00649	100506334	ENSG00000237945	21	2.8606	2.02757	2.46356	14.1249	15.1003	15.1272	2.7958	1.41444e-46	4.03014e-45
LOC105378819	105378819	ENSG00000284882	1	0.976791	0.375476	0.44792	4.48761	3.98587	2.67442	2.79571	1.31051e-10	9.09242e-10
GPANK1	7918	ENSG00000233210	6	0.139542	0	0.11198	0	0	0.167151	2.7951	0.0780762	0.164329
SEPTIN4	5414	ENSG00000108387	17	0	0	0.11198	0.147135	0.306605	0.0835755	2.79489	0.128279	0.245959
THBS4	7060	ENSG00000113296	5	0.0697708	0	0	0.220702	0.229954	0.0835755	2.79399	0.0454464	0.103564
MIR30C1	407031	ENSG00000207962	1	0	0.0750951	0	0.294269	0	0.250727	2.79248	0.121268	0.234931
SLC8A1	6546	ENSG00000183023	2	0.0697708	0	0	0.294269	0.153303	0.0835755	2.79053	0.0438818	0.100528
TRANK1	9881	ENSG00000168016	3	4.18625	3.30418	3.02346	25.3807	22.7655	15.545	2.79016	9.17739e-45	2.48088e-43
VCAN	1462	ENSG00000038427	5	0	0	0.11198	0.220702	0.229954	0.0835755	2.78968	0.0649554	0.140529
LINC01191	440900	ENSG00000234199	2	0.0697708	0.225285	0.22396	0.735673	0.996468	1.25363	2.78777	0.000216152	0.000800428
RNF213	57674	ENSG00000173821	17	81.7714	70.8147	66.2922	520.562	430.091	362.3	2.78769	1.3838e-160	2.20044e-158
RBM47	54502	ENSG00000163694	4	0.209312	0.225285	0.11198	1.32421	1.07312	1.00291	2.78733	4.27328e-05	0.000173482
LOC285804	285804	ENSG00000271820	6	0	0.0750951	0	0.220702	0.229954	0.0835755	2.78533	0.109793	NA
ICAM4	3386	ENSG00000105371	19	4.25602	3.60457	4.59118	25.8221	24.1452	23.234	2.77761	1.3283e-67	5.97209e-66
NEXMIF	340533	ENSG00000050030	X	0	0	0.11198	0.294269	0.153303	0.0835755	2.77721	0.0945417	0.191923
SULF2	55959	ENSG00000196562	20	0.209312	0.450571	0.11198	1.76561	1.99294	1.00291	2.77203	1.1071e-05	4.8584e-05
ACPP	55	ENSG00000014257	3	4.11648	4.50571	4.81514	27.367	26.9813	23.9862	2.76486	4.7142e-71	2.26052e-69
SOCS3	9021	ENSG00000184557	17	1.04656	0.525666	0.67188	4.48761	4.52243	4.4295	2.76334	1.51591e-15	1.44737e-14
PIK3R5	23533	ENSG00000141506	17	3.69785	3.60457	3.47138	22.5852	19.0095	21.8132	2.7586	8.76837e-55	3.07333e-53
FRMD6-AS1	145438	ENSG00000273888	14	0.0697708	0.0750951	0	0.220702	0.383257	0.334302	2.74673	0.0351368	0.0826392
TDRD7	23424	ENSG00000196116	9	13.3262	12.1654	9.96622	79.3055	73.2787	55.2434	2.74405	1.60797e-105	1.40217e-103
DRC1	92749	ENSG00000157856	2	0	0.0750951	0.22396	0.441404	0.53656	0.501453	2.74121	0.00896764	0.0248125
FAM111A-DT	101927204	ENSG00000245571	11	1.81404	1.05133	0.89584	7.79813	8.43165	6.18459	2.73772	5.08921e-21	6.23566e-20
DACT3	147906	ENSG00000197380	19	0.558166	0.450571	0.5599	3.31053	2.37619	3.34302	2.73732	3.31573e-09	2.04816e-08
STAC3	246329	ENSG00000185482	12	6.41891	5.93251	7.05474	41.3448	35.6429	33.2631	2.72618	1.74665e-87	1.18783e-85
ABCA13	154664	ENSG00000179869	7	0.83725	0.450571	0.44792	3.45766	2.75945	4.01163	2.71335	4.41978e-13	3.65515e-12
ABHD2	11057	ENSG00000140526	15	99.842	96.7976	93.1674	517.767	539.166	592.467	2.71203	0	0
CLEC12A	160364	ENSG00000172322	12	0.139542	0.15019	0.22396	0.662106	1.07312	1.08648	2.71179	0.000411523	0.00146303
NATD1	256302	ENSG00000274180	17	1.32564	1.27662	0.78386	6.47392	6.59202	6.76962	2.70956	2.69158e-21	3.33581e-20
HLA-C	3107	ENSG00000204525	6	0	0.15019	0.11198	0.514971	0.689862	0.250727	2.70695	1.46468e-189	2.98822e-187
LINC01305	285084	ENSG00000231453	2	0.279083	0.15019	0.11198	1.47135	0.53656	1.17006	2.69456	0.000422725	0.00150063
TRIM69	140691	ENSG00000185880	15	0.139542	0	0.11198	0.662106	0.383257	0.334302	2.69372	0.0196206	0.0499174
NBEA	26960	ENSG00000172915	13	0.139542	0.15019	0	0.662106	0.766514	0.334302	2.68893	0.0100048	0.0273706
MEIS1	4211	ENSG00000143995	2	0.139542	0.30038	0.22396	1.10351	1.22642	1.33721	2.68453	3.0592e-05	0.000126764
PARP10	84875	ENSG00000178685	8	9.69814	9.2367	9.5183	60.693	50.5899	45.6322	2.67082	2.90417e-84	1.82574e-82
MED12L	116931	ENSG00000144893	3	0	0	0.22396	0	0.53656	0.417878	2.6708	0.0293398	0.0708862
CPED1	79974	ENSG00000106034	7	0.209312	0.15019	0	0.662106	0.843165	0.668604	2.66752	0.00462097	0.0135613
MRVI1-AS1	100129827	ENSG00000177112	11	0.0697708	0	0.11198	0.294269	0.53656	0.0835755	2.66462	0.0604187	0.132249
PRSS36	146547	ENSG00000178226	16	0.767479	0.976236	0.89584	4.85544	4.98234	4.4295	2.65045	5.94718e-16	5.7908e-15
RGS8	85397	ENSG00000135824	1	0.139542	0	0	0.294269	0.306605	0.250727	2.64689	0.0813423	0.170061
HMCN1	83872	ENSG00000143341	1	0.139542	0.0750951	0.22396	0.882808	0.53656	0.835755	2.64539	0.0016721	0.00535398
NEXN	91624	ENSG00000162614	1	1.04656	0.750951	0.67188	6.10609	4.13917	3.34302	2.64174	1.45691e-12	1.1622e-11
FYB1	2533	ENSG00000082074	5	18.6986	16.8964	16.909	94.1662	92.5182	98.2013	2.64089	8.1956e-215	2.01407e-212
SP110	3431	ENSG00000135899	2	20.2335	19.8251	20.0444	120.65	111.528	91.6824	2.63795	2.06044e-162	3.32531e-160
CCDC68	80323	ENSG00000166510	18	0	0	0.22396	0.294269	0.383257	0.250727	2.6361	0.0348524	0.0820955
SPECC1	92521	ENSG00000128487	17	41.0252	42.2034	43.1123	224.086	225.738	226.155	2.6301	0	0
ITIH1	3697	ENSG00000055957	3	0.0697708	0.0750951	0	0.147135	0.459908	0.250727	2.62962	0.0563469	0.124635
LENG1	79165	ENSG00000105617	19	0	0	0	0	0	0.250727	2.62911	0.612989	NA
SELENOP	6414	ENSG00000250722	5	0.0697708	0.0750951	0.33594	0.588538	0.843165	0.835755	2.61936	0.00213767	0.00672424
ZNF385A	25946	ENSG00000161642	12	4.18625	2.92871	3.80732	18.6125	18.0897	21.3953	2.61856	3.85416e-48	1.14966e-46
MIR181B2	406956	ENSG00000207737	9	0	0	0	0	0	0.250727	2.61391	0.319694	NA
TNFSF13B	10673	ENSG00000102524	13	5.86075	6.53327	7.05474	39.2849	37.4059	25.4905	2.61196	2.06286e-50	6.62873e-49
ADGRF3	165082	ENSG00000173567	2	0.418625	0.375476	0.44792	2.05988	2.52949	1.92224	2.61164	2.0292e-07	1.06695e-06
TMCC3	57458	ENSG00000057704	12	0.279083	0.15019	0.44792	1.76561	1.60968	1.00291	2.61146	1.44559e-05	6.24125e-05
MIR4737	100616210	ENSG00000264049	17	0	0.0750951	0	0.0735673	0.0766514	0.334302	2.61068	0.132173	0.251551
CRIP1	1396	ENSG00000213145	14	0	0	0.11198	0.0735673	0.0766514	0.334302	2.61034	0.129801	0.24804
HPGD	3248	ENSG00000164120	4	0.0697708	0	0	0	0.306605	0.167151	2.60905	0.24802	NA
CYS1	192668	ENSG00000205795	2	0.139542	0	0.22396	0.662106	0.689862	0.417878	2.60736	0.00901004	0.0249107
PECR	55825	ENSG00000115425	2	0.767479	0.675856	0.5599	3.97263	4.06252	2.67442	2.60595	4.49122e-11	3.21294e-10
EHD1	10938	ENSG00000110047	11	45.5603	43.7805	51.1749	267.491	234.86	236.602	2.60489	1.48061e-186	2.91088e-184
NFATC1	4772	ENSG00000131196	18	0.139542	0.525666	0.11198	1.39778	1.37973	1.50436	2.60436	1.88508e-05	8.02653e-05
TSPAN10	83882	ENSG00000182612	17	0.0697708	0.0750951	0	0.294269	0.306605	0.250727	2.60387	0.0348919	0.0821706
MMP19	4327	ENSG00000123342	12	0.209312	0.15019	0.11198	0.735673	0.766514	1.08648	2.60376	0.000353146	0.00126464
WSB2	55884	ENSG00000176871	12	6.00029	6.30799	3.80732	27.367	31.9636	27.4964	2.60214	1.77138e-63	7.42398e-62
LINC02102	100505625	ENSG00000248677	5	0	0	0.11198	0.0735673	0.153303	0.250727	2.60122	0.13309	0.252896
JPH3	57338	ENSG00000154118	16	0	0	0	0	0	0.250727	2.60064	0.218104	NA
NRXN2	9379	ENSG00000110076	11	0.488396	0.225285	1.00782	2.64842	2.9894	2.67442	2.59742	1.07375e-09	6.91303e-09
LOC100128164	100128164	ENSG00000239219	3	0.0697708	0	0	0.147135	0	0.334302	2.59596	0.10227	0.204629
CAMK1G	57172	ENSG00000008118	1	0	0	0	0	0.0766514	0.167151	2.59596	0.405361	NA
NEUROG2	63973	ENSG00000178403	4	0.0697708	0	0	0.0735673	0.229954	0.167151	2.59325	0.165724	NA
SPINT1-AS1	102724362	ENSG00000261183	15	0.0697708	0	0	0.147135	0.0766514	0.250727	2.59152	0.158881	0.291232
MIR181A2	406954	ENSG00000207595	9	0	0	0	0	0.0766514	0.167151	2.59114	0.31771	NA
BICDL1	92558	ENSG00000135127	12	0.139542	0.0750951	0	0.367837	0.383257	0.501453	2.59059	0.021284	0.0536091
MTTP	4547	ENSG00000138823	4	0.0697708	0	0	0.147135	0.0766514	0.250727	2.59045	0.13555	0.256825
SORCS2	57537	ENSG00000184985	4	0.0697708	0	0	0	0.306605	0.167151	2.58986	0.0690272	0.14802
STAP1	26228	ENSG00000035720	4	2.09312	0.976236	1.1198	8.31311	8.6616	5.26526	2.58811	2.85126e-16	2.8272e-15
PRKCH	5583	ENSG00000027075	14	0	0	0	0	0.0766514	0.167151	2.58573	0.252179	NA
GLT8D2	83468	ENSG00000120820	12	0	0	0	0	0.0766514	0.167151	2.5856	0.250875	NA
LOC105376171	105376171	ENSG00000231521	9	0	0	0	0	0.0766514	0.167151	2.58501	0.245111	NA
ADGRE4P	326342	ENSG00000268758	19	2.79083	2.25285	2.2396	12.4329	12.4942	13.2885	2.58364	1.49512e-35	3.12702e-34
LINC02528	105378020	ENSG00000226004	6	0.139542	0.0750951	0	0.514971	0.383257	0.334302	2.58148	0.0265345	0.0650534
MARCO	8685	ENSG00000019169	2	0	0.0750951	0	0.147135	0.153303	0.167151	2.58024	0.0907684	0.185763
LINC01431	100505683	ENSG00000232645	20	0	0.0750951	0	0.220702	0	0.250727	2.57926	0.107077	0.212426
GLIS3-AS1	84850	ENSG00000237009	9	0	0	0	0	0.0766514	0.167151	2.57816	0.191981	NA
MAFA	389692	ENSG00000182759	8	0.0697708	0.15019	0.11198	0.588538	0.843165	0.250727	2.57528	0.00679991	0.0193036
IL12A-AS1	101928376	ENSG00000244040	3	0	0	0	0	0.153303	0.0835755	2.57483	0.620503	NA
PITPNM2-AS1	100507091	ENSG00000251497	12	0	0	0	0	0.153303	0.0835755	2.57406	0.55474	NA
CD5L	922	ENSG00000073754	1	0	0	0	0	0.0766514	0.167151	2.57355	0.166139	0.30147
CHODL	140578	ENSG00000154645	21	0	0	0	0	0.153303	0.0835755	2.57287	0.478489	NA
MECOM	2122	ENSG00000085276	3	0	0	0	0	0.153303	0.0835755	2.57285	0.476983	NA
KALRN	8997	ENSG00000160145	3	0	0	0	0	0.153303	0.0835755	2.5713	0.404282	NA
SFTPB	6439	ENSG00000168878	2	0	0	0	0	0.153303	0.0835755	2.57062	0.378673	NA
LOC283683	283683	ENSG00000274253	15	0	0.0750951	0	0.220702	0.0766514	0.167151	2.57024	0.135369	0.256572
LINC01861	105378238	ENSG00000251183	5	0	0	0	0.0735673	0	0.167151	2.57004	0.487214	NA
TMEM238	388564	ENSG00000233493	19	0	0	0	0	0.0766514	0.167151	2.57002	0.150027	0.27888
IFNA1	3439	ENSG00000197919	9	0	0	0	0.0735673	0	0.167151	2.56956	0.461545	NA
SCIMP	388325	ENSG00000161929	17	0	0.0750951	0	0.147135	0.229954	0.0835755	2.56955	0.249142	NA
SPP1	6696	ENSG00000118785	4	4.46533	2.92871	1.79168	20.0103	19.7761	7.93968	2.56893	4.51089e-11	3.22488e-10
PCDHB11	56125	ENSG00000197479	5	0	0	0	0	0.0766514	0.167151	2.56836	0.143338	0.268824
NPIPB15	440348	ENSG00000196436	16	0	0	0	0.0735673	0	0.167151	2.5683	0.404585	NA
LINC00462	100129597	ENSG00000233610	13	0	0	0	0.0735673	0	0.167151	2.56801	0.393057	NA
DSCAML1	57453	ENSG00000177103	11	0	0	0	0.0735673	0	0.167151	2.56778	0.384346	NA
C7	730	ENSG00000112936	5	0	0	0	0	0.153303	0.0835755	2.5675	0.289836	NA
MIR3149	100422921	ENSG00000266712	8	0	0	0	0	0.153303	0.0835755	2.56731	0.285682	NA
APOL4	80832	ENSG00000100336	22	0	0	0	0	0.153303	0.0835755	2.56707	0.280546	NA
CEACAM6	4680	ENSG00000086548	19	0	0	0	0	0.153303	0.0835755	2.56656	0.269993	NA
LINC01108	102216342	ENSG00000226673	6	0	0	0	0.0735673	0	0.167151	2.56522	0.306366	NA
HYDIN	54768	ENSG00000157423	16	0	0	0	0.0735673	0	0.167151	2.56489	0.298338	NA
IHH	3549	ENSG00000163501	2	0	0	0	0	0.153303	0.0835755	2.56281	0.209293	NA
LOC101927124	101927124	ENSG00000250365	14	0	0	0	0	0.153303	0.0835755	2.56269	0.207781	NA
GRK1	6011	ENSG00000185974	13	0	0	0	0	0.153303	0.0835755	2.56228	0.20261	NA
WNT5B	81029	ENSG00000111186	12	0.0697708	0	0.11198	0.367837	0.153303	0.334302	2.56059	0.0519088	0.116125
DLEC1	9940	ENSG00000008226	3	0	0.0750951	0	0.294269	0.0766514	0.0835755	2.55922	0.0892749	0.183282
LOC101929470	101929470	ENSG00000248964	8	0	0	0	0.0735673	0	0.167151	2.559	0.19583	0.341561
TTC9	23508	ENSG00000133985	14	0	0	0	0.0735673	0	0.167151	2.55591	0.162594	0.296481
LAPTM5	7805	ENSG00000162511	1	119.029	126.686	125.866	593.247	647.091	650.803	2.55463	0	0
FMR1-AS1	100126270	ENSG00000268066	X	0	0	0	0.0735673	0	0.167151	2.55277	0.136922	0.258994
PDE6G	5148	ENSG00000185527	17	0.348854	0.225285	0.44792	1.98632	1.37973	1.67151	2.55154	5.40556e-06	2.46626e-05
ZP1	22917	ENSG00000149506	11	0	0.0750951	0	0.220702	0.229954	0	2.5492	0.161186	0.294319
TRIM38	10475	ENSG00000112343	6	31.1876	26.6588	25.5314	160.009	149.624	114.666	2.54883	1.69079e-134	2.08943e-132
SEC14L6	730005	ENSG00000214491	22	0	0	0	0	0.229954	0	2.54698	0.617285	NA
ACP5	54	ENSG00000102575	19	0	0	0	0	0.229954	0	2.54623	0.315516	NA
TMEM253	643382	ENSG00000232070	14	0	0	0	0	0.229954	0	2.54611	0.294182	NA
SCG2	7857	ENSG00000171951	2	0	0	0	0	0.229954	0	2.54579	0.252192	NA
GFAP	2670	ENSG00000131095	17	0	0	0	0.0735673	0.0766514	0.0835755	2.54383	0.513715	NA
LINC01670	105379487	ENSG00000279094	21	0	0	0	0.0735673	0.0766514	0.0835755	2.54347	0.372638	NA
SRCIN1	80725	ENSG00000277363	17	0	0	0	0.0735673	0.0766514	0.0835755	2.54342	0.358891	NA
MEDAG	84935	ENSG00000102802	13	0	0	0	0.0735673	0.0766514	0.0835755	2.54307	0.281508	NA
RBPMS	11030	ENSG00000157110	8	0	0	0	0.0735673	0.0766514	0.0835755	2.54304	0.276178	NA
FAM81B	153643	ENSG00000153347	5	0	0	0	0.0735673	0.0766514	0.0835755	2.54289	0.251056	NA
RHBDF2	79651	ENSG00000129667	17	3.69785	3.154	3.80732	22.1438	17.5532	13.79	2.54281	6.27335e-33	1.19426e-31
MCM8-AS1	101929225	ENSG00000278719	20	0	0	0	0.0735673	0.0766514	0.0835755	2.54273	0.228153	NA
OGFR-AS1	101409261	ENSG00000229873	20	0	0	0	0.0735673	0.0766514	0.0835755	2.54272	0.228066	NA
LINC02478	100505984	ENSG00000285373	2	0	0.0750951	0.11198	0.294269	0.306605	0.250727	2.54272	0.0597573	0.13092
RSPH1	89765	ENSG00000160188	21	0	0	0	0.0735673	0.0766514	0.0835755	2.54262	0.215129	NA
GRIK2	2898	ENSG00000164418	6	0	0	0	0.0735673	0.0766514	0.0835755	2.54246	0.19779	NA
NKAPL	222698	ENSG00000189134	6	0	0	0	0.0735673	0.0766514	0.0835755	2.54229	0.180644	0.321068
LINC01841	105372288	ENSG00000266913	19	0	0	0	0.0735673	0.0766514	0.0835755	2.542	0.157435	0.289121
LINC01907	151475	ENSG00000226125	2	0	0	0	0.0735673	0.0766514	0.0835755	2.54199	0.156787	0.288259
FEZ1	9638	ENSG00000149557	11	0	0	0	0.0735673	0.0766514	0.0835755	2.54192	0.151546	0.281168
FCRL6	343413	ENSG00000181036	1	0	0	0	0.0735673	0.0766514	0.0835755	2.54186	0.147904	0.275749
ITGB2-AS1	100505746	ENSG00000227039	21	3.06991	1.42681	1.45574	9.71088	11.421	9.77834	2.54125	3.55097e-24	4.88196e-23
TNC	3371	ENSG00000041982	9	0	0	0	0.0735673	0.153303	0	2.5354	0.103411	0.206479
GAB1	2549	ENSG00000109458	4	0	0	0	0.0735673	0.153303	0	2.53287	0.121593	0.235457
EGOT	100126791	ENSG00000235947	3	0	0	0	0.0735673	0.153303	0	2.53175	0.131172	0.250196
SDS	10993	ENSG00000135094	12	0.139542	0.30038	0	0.80924	0.843165	0.75218	2.52996	0.00161906	0.00520187
CPM	1368	ENSG00000135678	12	0.209312	0.0750951	0.11198	0.588538	0.613211	0.835755	2.52872	0.00480909	0.0140656
LINC02108	101928600	ENSG00000250127	5	0	0	0	0.0735673	0.153303	0	2.52788	0.17359	0.311566
EXPH5	23086	ENSG00000110723	11	0.348854	0.750951	0	1.76561	2.14624	2.17296	2.52769	2.75503e-08	1.56699e-07
HSPA1L	3305	ENSG00000226704	6	0.139542	0.225285	0	0.294269	0.919816	0.75218	2.52602	0.0136907	0.0362303
ABCA7	10347	ENSG00000064687	19	4.5351	3.45438	5.37504	21.1874	22.1522	22.1475	2.52583	2.53869e-53	8.57839e-52
C9orf50	375759	ENSG00000179058	9	0	0	0	0.147135	0	0.0835755	2.52576	0.169688	0.306188
LOC102724009	102724009	ENSG00000227495	17	0	0	0	0.147135	0	0.0835755	2.52538	0.174157	0.312143
DLX3	1747	ENSG00000064195	17	0	0	0	0.147135	0	0.0835755	2.52104	0.241544	NA
UCA1	652995	ENSG00000214049	19	0	0	0	0.0735673	0.153303	0	2.52028	0.342228	NA
LINC01862	105372267	ENSG00000268480	19	0	0	0	0.0735673	0.153303	0	2.51992	0.355599	NA
OR56B1	387748	ENSG00000181023	11	0	0	0	0.147135	0	0.0835755	2.51973	0.270313	NA
ARPIN	348110	ENSG00000242498	15	0	0	0	0.0735673	0.153303	0	2.51881	0.403048	NA
ITGA2	3673	ENSG00000164171	5	0	0	0	0.0735673	0.153303	0	2.51874	0.406355	NA
LOC101927575	101927575	ENSG00000227463	9	0	0	0	0.147135	0	0.0835755	2.51849	0.302885	NA
IL13	3596	ENSG00000169194	5	0	0	0	0.147135	0	0.0835755	2.51838	0.306075	NA
LINC01820	105374582	ENSG00000228100	2	0	0	0	0.147135	0	0.0835755	2.51829	0.308634	NA
RXRG	6258	ENSG00000143171	1	0	0	0	0.0735673	0.153303	0	2.51726	0.489477	NA
MIR4648	100616116	ENSG00000264357	7	0	0	0	0.147135	0	0.0835755	2.51712	0.346855	NA
TKTL1	8277	ENSG00000007350	X	0	0	0	0.0735673	0.153303	0	2.51622	0.568159	NA
MMP23A	8511	ENSG00000215914	1	0	0	0	0.0735673	0.153303	0	2.51561	0.628745	NA
CATIP	375307	ENSG00000158428	2	0	0	0	0.147135	0	0.0835755	2.51528	0.425935	NA
LOC729970	729970	ENSG00000235501	1	0	0	0	0.147135	0	0.0835755	2.51443	0.47383	NA
LOC286059	286059	ENSG00000246130	8	0	0	0	0.147135	0.0766514	0	2.51434	0.159045	0.291434
NRG2	9542	ENSG00000158458	5	0	0	0	0.147135	0	0.0835755	2.51399	0.502435	NA
HOPX	84525	ENSG00000171476	4	0	0	0	0.147135	0	0.0835755	2.51308	0.574754	NA
TRAT1	50852	ENSG00000163519	3	0	0	0	0.147135	0	0.0835755	2.51254	0.629172	NA
ASIC2	40	ENSG00000108684	17	0	0	0	0.147135	0.0766514	0	2.51197	0.171899	0.309249
TTLL6	284076	ENSG00000170703	17	0	0	0	0.147135	0.0766514	0	2.50819	0.195687	0.341367
TNS2	23371	ENSG00000111077	12	0.209312	0	0.22396	0.514971	0.689862	0.835755	2.50667	0.00161199	0.00518146
GDF5	8200	ENSG00000125965	20	0	0	0	0.147135	0.0766514	0	2.50495	0.22005	0.373503
S1PR1	1901	ENSG00000170989	1	0	0	0	0.147135	0.0766514	0	2.50259	0.240665	NA
LRP11	84918	ENSG00000120256	6	0	0	0	0.220702	0	0	2.50211	0.153273	0.283475
PSMB10	5699	ENSG00000205220	16	6.2096	5.70723	4.36722	27.5877	27.2879	26.4934	2.50078	3.67248e-66	1.61754e-64
LOC105369748	105369748	ENSG00000257433	12	0.558166	1.05133	0.11198	3.23696	3.21936	2.59084	2.5006	1.65079e-09	1.04508e-08
FAM83C-AS1	140846	ENSG00000235214	20	0	0	0	0.147135	0.0766514	0	2.4995	0.2724	NA
ICAM3	3385	ENSG00000076662	19	115.122	104.157	110.972	553.594	546.448	518.168	2.49896	0	0
PKIB	5570	ENSG00000135549	6	0	0	0	0.220702	0	0	2.49871	0.164374	0.298941
TEX52	101929469	ENSG00000283297	12	0	0	0	0.147135	0.0766514	0	2.49705	0.302142	NA
LOC102725254	102725254	ENSG00000268650	19	0	0	0	0.220702	0	0	2.49415	0.181041	0.32147
LRRC4	64101	ENSG00000128594	7	0	0	0	0.147135	0.0766514	0	2.49284	0.366689	NA
CDC42EP4	23580	ENSG00000179604	17	8.51204	8.63594	8.06256	41.3448	37.3292	44.7965	2.49258	2.51488e-86	1.65814e-84
MELTF	4241	ENSG00000163975	3	0.139542	0.0750951	0	0.294269	0.53656	0.334302	2.4885	0.0228838	0.0571526
KLHL33	123103	ENSG00000185271	14	0	0	0	0.147135	0.0766514	0	2.48713	0.498188	NA
PADI4	23569	ENSG00000159339	1	0	0	0	0.147135	0.0766514	0	2.48712	0.498383	NA
DISP3	57540	ENSG00000204624	1	0	0	0	0.147135	0.0766514	0	2.48481	0.57897	NA
RAG1	5896	ENSG00000166349	11	0	0.15019	0	0.220702	0.306605	0.250727	2.48041	0.100285	0.201444
ZNF831	128611	ENSG00000124203	20	0.488396	0.525666	1.00782	3.08983	2.8361	3.34302	2.48008	8.02219e-10	5.22711e-09
DNAAF1	123872	ENSG00000154099	16	0	0	0	0.220702	0	0	2.4791	0.25691	NA
DUSP5	1847	ENSG00000138166	10	5.79098	4.88118	3.80732	27.1463	22.4589	21.3953	2.47481	5.89645e-47	1.69796e-45
MIR7851	102467003	ENSG00000278520	12	0.139542	0	0	0.367837	0.306605	0.0835755	2.47447	0.0716655	0.152881
TBC1D3K	101060351	ENSG00000273513	17	0	0	0	0.220702	0	0	2.4744	0.290067	NA
RGS2	5997	ENSG00000116741	1	6.41891	5.33175	5.26306	25.0129	31.9636	25.3234	2.47263	1.7668e-55	6.3155e-54
SLC14A2	8170	ENSG00000132874	18	0	0.225285	0	0.514971	0.306605	0.334302	2.46638	0.0319965	0.0763495
NALCN-AS1	100885778	ENSG00000233009	13	0	0	0	0.220702	0	0	2.46356	0.396407	NA
FILNC1	100132735	ENSG00000231426	6	0	0	0	0.220702	0	0	2.4575	0.48633	NA
TMEM178A	130733	ENSG00000152154	2	0	0.15019	0	0.441404	0.0766514	0.250727	2.45719	0.0926483	0.188788
TMPRSS4	56649	ENSG00000137648	11	0.627937	0.600761	1.34376	4.0462	3.29601	4.17878	2.45709	6.10353e-12	4.64118e-11
MPPED1	758	ENSG00000186732	22	0	0	0	0.220702	0	0	2.45348	0.568941	NA
RND1	27289	ENSG00000172602	12	0.279083	0.0750951	0.11198	1.10351	0.689862	0.501453	2.45246	0.00101738	0.00339743
CHMP4C	92421	ENSG00000164695	8	0	0	0	0.220702	0	0	2.45228	0.599299	NA
NDUFS1	4719	ENSG00000023228	2	0	0	0	0.220702	0	0	2.45094	0.637795	NA
ERAP2	64167	ENSG00000164308	5	58.6772	54.9696	56.214	268.447	274.565	260.923	2.44862	0	0
TREML2	79865	ENSG00000112195	6	8.86089	6.23289	5.71098	34.6502	36.716	28.4157	2.44791	5.33112e-60	2.09239e-58
ACKR2	1238	ENSG00000144648	3	0.139542	0.0750951	0.22396	0.588538	0.613211	0.75218	2.44561	0.0016065	0.00516611
FAM214B	80256	ENSG00000005238	9	7.18639	6.30799	6.83078	32.7375	33.4967	29.5857	2.44561	1.57032e-78	8.86677e-77
FABP6	2172	ENSG00000170231	5	0.209312	0.15019	0	0.441404	0.996468	0.417878	2.44136	0.00840334	0.0233827
SSPO	23145	ENSG00000197558	7	0.0697708	0.0750951	0.11198	0.294269	0.689862	0.167151	2.44107	0.0177996	0.0457874
RGS22	26166	ENSG00000132554	8	0.0697708	0	0.11198	0.220702	0.229954	0.334302	2.43895	0.0549226	0.121934
GPA33	10223	ENSG00000143167	1	0.0697708	0.15019	0.22396	0.514971	0.459908	1.00291	2.43892	0.00476731	0.0139567
IL10RA	3587	ENSG00000110324	11	3.90716	2.85361	1.45574	14.787	13.8739	11.617	2.4372	1.44734e-31	2.62365e-30
MYD88	4615	ENSG00000172936	3	10.1865	7.58461	9.96622	50.3936	41.6217	37.2747	2.4323	7.24891e-54	2.49229e-52
P2RY6	5031	ENSG00000171631	11	3.349	2.47814	3.80732	14.4928	14.7171	15.0436	2.43018	1.33783e-38	3.10428e-37
C5AR2	27202	ENSG00000134830	19	2.44198	2.47814	2.01564	11.1822	10.7312	10.8648	2.42916	2.57349e-31	4.60334e-30
STAT2	6773	ENSG00000170581	12	47.0255	43.0295	44.792	246.156	222.059	161.05	2.4288	6.55267e-114	6.35462e-112
TNFRSF10C	8794	ENSG00000173535	8	0.418625	0.15019	0.22396	1.69205	0.919816	1.17006	2.42723	0.000158727	0.000600007
CSF2RB	1439	ENSG00000100368	22	4.04671	4.5808	4.4792	19.1275	20.1593	21.5625	2.42633	2.72574e-49	8.43304e-48
NCOA3	8202	ENSG00000124151	20	88.8182	91.0153	84.209	411.388	418.44	400.494	2.42345	0	0
PDE6H	5149	ENSG00000139053	12	0.139542	0	0.11198	0.662106	0.383257	0.0835755	2.41754	0.0349203	0.0822106
2001-08-01	26523	ENSG00000092847	1	111.912	105.884	110.3	478.555	494.861	544.578	2.41582	0	0
CDHR2	54825	ENSG00000074276	5	0	0.0750951	0.11198	0.220702	0.459908	0.0835755	2.4133	0.0609305	0.133207
EIF1B	10289	ENSG00000114784	3	15.6287	15.5447	13.2136	69.5211	70.9792	65.774	2.41103	2.2812e-139	2.9899e-137
HPD	3242	ENSG00000158104	12	0	0.0750951	0.11198	0.220702	0.306605	0.250727	2.40856	0.0787325	0.165533
GAPT	202309	ENSG00000175857	5	19.9545	19.4496	22.9559	92.6212	104.399	87.42	2.40622	1.67957e-118	1.72144e-116
MIR3181	100422972	ENSG00000264947	16	0	0.0750951	0.11198	0.220702	0.383257	0.167151	2.40361	0.0789174	0.165809
SPTA1	6708	ENSG00000163554	1	1.53496	1.12643	1.1198	5.37041	6.74532	5.43241	2.40333	3.29729e-16	3.25455e-15
EPS8L3	79574	ENSG00000198758	1	0	0.0750951	0.11198	0.147135	0.306605	0.334302	2.39999	0.114184	0.224139
HOXA1	3198	ENSG00000105991	7	6.07006	4.43061	5.15108	23.7622	24.2218	23.819	2.39992	7.40444e-51	2.40073e-49
CCDC33	80125	ENSG00000140481	15	0.209312	0.0750951	0	0.588538	0.459908	0.417878	2.39903	0.00794201	0.0222134
POLD4	57804	ENSG00000175482	11	0.767479	1.12643	0.78386	5.00258	3.98587	3.25945	2.39303	1.04867e-11	7.85265e-11
IFI16	3428	ENSG00000163565	1	20.5824	17.4221	17.3569	96.9617	88.4557	66.2754	2.38779	3.71676e-76	2.00947e-74
C1RL-AS1	283314	ENSG00000205885	12	4.67464	3.52947	4.4792	20.3781	18.0131	18.8045	2.38483	4.90072e-42	1.2338e-40
MYOF	26509	ENSG00000138119	10	3.48854	2.77852	3.24742	14.4928	13.4906	14.7929	2.3757	6.34625e-36	1.34421e-34
LINC01970	101929511	ENSG00000265692	17	0	0	0.22396	0.220702	0.306605	0.250727	2.3735	0.0616755	0.134523
LOC100049716	100049716	ENSG00000177406	12	3.06991	3.37928	2.7995	14.3456	13.6439	13.79	2.37148	9.46735e-35	1.92065e-33
ABAT	18	ENSG00000183044	16	0.627937	0.600761	0.89584	3.23696	3.14271	2.84157	2.3686	5.91557e-10	3.89793e-09
ATP1A2	477	ENSG00000018625	1	0.0697708	0.0750951	0	0.220702	0.0766514	0.417878	2.36517	0.137222	0.259471
ODF3B	440836	ENSG00000177989	22	0.209312	0.15019	0.22396	0.956375	0.613211	1.00291	2.36404	0.000691418	0.00237456
TRIM21	6737	ENSG00000132109	11	12.5587	12.8413	12.6537	61.2816	60.0947	48.0559	2.3634	6.96567e-88	4.78221e-86
CHST7	56548	ENSG00000147119	X	1.46519	1.20152	2.01564	7.94527	6.05546	6.18459	2.35778	3.16252e-18	3.44548e-17
SNN	8303	ENSG00000184602	16	6.00029	6.38308	5.37504	25.5279	25.9082	28.0814	2.35637	2.09388e-68	9.49312e-67
IL18R1	8809	ENSG00000115604	2	2.65129	2.25285	2.12762	9.85802	11.0378	10.6141	2.35572	2.38347e-27	3.69763e-26
MIR617	693202	ENSG00000207763	12	0.139542	0	0.22396	0.588538	0.229954	0.668604	2.35169	0.0128295	0.0341647
GAL3ST4	79690	ENSG00000197093	7	0	0	0.11198	0.0735673	0	0.334302	2.34889	0.170315	0.307065
MIR1303	100302284	ENSG00000221552	5	0.0697708	0	0	0.0735673	0.0766514	0.250727	2.34817	0.307269	NA
RGMA	56963	ENSG00000182175	15	0.0697708	0	0	0	0.153303	0.250727	2.347	0.152845	0.282927
PLSCR2	57047	ENSG00000163746	3	0	0	0.11198	0	0.153303	0.250727	2.34479	0.143763	0.269389
SMIM10L2A	399668	ENSG00000178947	X	0	0	0.11198	0	0.153303	0.250727	2.34447	0.142566	0.26767
L1CAM	3897	ENSG00000198910	X	1.60473	1.35171	1.6797	7.72457	7.20523	5.18168	2.33937	2.53745e-17	2.67291e-16
PLA2G2C	391013	ENSG00000187980	1	1.11633	1.72719	1.00782	7.4303	4.29248	5.43241	2.33908	3.53733e-15	3.31592e-14
C16orf54	283897	ENSG00000185905	16	19.7451	21.4772	24.8596	93.5776	93.1314	100.625	2.33825	1.80325e-122	1.92104e-120
NID2	22795	ENSG00000087303	14	0	0.0750951	0	0.0735673	0.153303	0.167151	2.33494	0.357353	NA
KLHL32	114792	ENSG00000186231	6	0	0	0.11198	0.0735673	0.0766514	0.250727	2.33313	0.13585	0.257281
NHS	4810	ENSG00000188158	X	0	0	0.11198	0.0735673	0.153303	0.167151	2.33308	0.271959	NA
LCA10	100996465	ENSG00000273769	X	0.0697708	0	0	0.0735673	0.153303	0.167151	2.32981	0.190405	0.334147
NEU1	4758	ENSG00000227315	6	0	0	0.11198	0.0735673	0.153303	0.167151	2.32861	0.171495	0.308702
C19orf38	255809	ENSG00000214212	19	3.00014	2.32795	2.68752	11.6972	12.9541	10.1962	2.3281	3.97135e-31	7.07451e-30
RNF144B	255488	ENSG00000137393	6	0	0.0750951	0	0.147135	0	0.250727	2.32751	0.179763	0.319857
FXYD2	486	ENSG00000137731	11	0.0697708	0	0	0.0735673	0.153303	0.167151	2.32632	0.144327	0.270189
C9orf24	84688	ENSG00000164972	9	0	0.0750951	0	0.0735673	0.229954	0.0835755	2.31795	0.135904	0.257361
CD3E	916	ENSG00000198851	11	0.0697708	0	0	0.147135	0.0766514	0.167151	2.31782	0.271076	NA
MIR6514	102465257	ENSG00000274066	11	0	0.0750951	0	0.147135	0.0766514	0.167151	2.3175	0.217361	NA
MIR5010	100847046	ENSG00000283929	17	0.0697708	0	0	0.147135	0.0766514	0.167151	2.31735	0.19879	NA
ENPP7	339221	ENSG00000182156	17	0	0.0750951	0	0.147135	0.0766514	0.167151	2.31709	0.172381	0.30991
GAS1	2619	ENSG00000180447	9	0	0.15019	0	0.220702	0.306605	0.167151	2.31678	0.104642	0.208512
ADA2	51816	ENSG00000093072	22	1.04656	1.20152	0.78386	3.8255	4.52243	5.01453	2.31067	2.95984e-14	2.63089e-13
RAC2	5880	ENSG00000128340	22	59.2354	50.7643	65.7323	250.276	256.859	243.121	2.30771	1.31687e-224	3.47299e-222
ANKFN1	162282	ENSG00000153930	17	0.0697708	0	0	0.147135	0.153303	0.0835755	2.30756	0.168081	0.303949
FLJ22447	400221	ENSG00000232774	14	0.0697708	0	0	0.147135	0.153303	0.0835755	2.30642	0.196104	0.341929
MIR941-4	100126330	ENSG00000216195	20	0	0.0750951	0	0.147135	0.153303	0.0835755	2.30578	0.215847	NA
LAMC3	10319	ENSG00000050555	9	0	0	0.11198	0.0735673	0.306605	0	2.3057	0.304686	NA
EPHB2	2048	ENSG00000133216	1	0.0697708	0.225285	0.11198	0.882808	0.766514	0.0835755	2.30497	0.0152063	0.0397547
FCER1G	2207	ENSG00000158869	1	5.30258	5.78232	4.4792	23.3944	23.4553	20.476	2.30491	1.16413e-50	3.76315e-49
FMN1	342184	ENSG00000248905	15	0.209312	0.225285	0.33594	1.25064	0.919816	1.00291	2.30199	0.000256786	0.000940431
AKAP3	10566	ENSG00000111254	12	0.0697708	0	0.11198	0.147135	0	0.585029	2.30105	0.0920115	0.187756
LINC00656	200261	ENSG00000233746	20	0.0697708	0	0	0.147135	0.229954	0	2.30042	0.150225	0.279175
ADAM11	4185	ENSG00000073670	17	3.62808	2.10266	2.35158	12.58	12.1109	10.2798	2.29878	1.22715e-27	1.92866e-26
ZNF467	168544	ENSG00000181444	7	0.209312	0.225285	0.22396	1.10351	0.613211	1.08648	2.29771	0.000664695	0.00228642
LINC01504	100507540	ENSG00000225434	9	0.348854	0.15019	0.5599	1.61848	1.45638	1.17006	2.29692	5.08384e-05	0.000204393
GOLGA8H	728498	ENSG00000261794	15	0.0697708	0	0	0.220702	0.0766514	0.0835755	2.29612	0.173994	0.312006
KIF17	57576	ENSG00000117245	1	0.0697708	0	0	0.220702	0.0766514	0.0835755	2.29521	0.183054	0.324193
CASP7	840	ENSG00000165806	10	13.9542	12.2405	9.40632	55.764	48.9802	48.8081	2.29381	8.32162e-77	4.5676e-75
CAMKK1	84254	ENSG00000004660	17	3.69785	3.52947	6.7188	19.0539	17.1699	20.7267	2.29218	2.84538e-39	6.71771e-38
LOC105379143	105379143	ENSG00000249494	5	0	0.0750951	0	0.220702	0.153303	0	2.29038	0.154176	0.284811
DUSP13	51207	ENSG00000079393	10	0.0697708	0	0	0.220702	0.0766514	0.0835755	2.29023	0.254111	NA
SCX	642658	ENSG00000260428	8	0	0.15019	0	0.514971	0	0.167151	2.28823	0.0917661	0.187432
AQP9	366	ENSG00000103569	15	0	0	0.11198	0.294269	0.0766514	0	2.28811	0.132764	0.252453
IL37	27178	ENSG00000125571	2	0.0697708	0	0.11198	0.220702	0.0766514	0.417878	2.28469	0.0917024	0.18732
RAB25	57111	ENSG00000132698	1	0.0697708	0	0	0.220702	0.153303	0	2.28405	0.192256	0.336741
CD300A	11314	ENSG00000167851	17	16.2566	12.0903	7.50266	57.2354	54.8057	40.4506	2.28193	2.10929e-27	3.27933e-26
PTAFR	5724	ENSG00000169403	1	12.0703	11.4145	11.5339	48.5544	51.3564	47.6381	2.28084	6.13987e-108	5.57903e-106
MR1	3140	ENSG00000153029	1	15.838	15.0941	16.4611	72.0224	68.1431	58.4193	2.2806	2.86247e-124	3.17455e-122
SKAP2	8935	ENSG00000005020	7	26.5129	25.9829	23.0679	100.714	111.988	107.227	2.28044	2.07967e-160	3.28285e-158
KRTAP5-10	387273	ENSG00000204572	11	0.0697708	0	0	0.220702	0.153303	0	2.27819	0.246425	NA
ADAMTS6	11174	ENSG00000049192	5	0.279083	0.0750951	0.22396	0.956375	0.689862	0.75218	2.27372	0.000660148	0.00227258
SERHL2	253190	ENSG00000183569	22	0	0.0750951	0	0.367837	0	0	2.26818	0.166159	0.301481
ITGB4	3691	ENSG00000132470	17	0.209312	0.30038	0.33594	0.735673	1.53303	1.17006	2.26488	0.000265759	0.000970337
SEPTIN1	1731	ENSG00000180096	16	0.348854	0.30038	0.11198	0.882808	1.68633	0.75218	2.25958	0.000484821	0.00170401
ECSCR	641700	ENSG00000249751	5	0	0	0.22396	0.147135	0.383257	0.250727	2.25399	0.160175	0.29291
MRVI1	10335	ENSG00000072952	11	0.697708	0.450571	1.6797	3.8255	3.44931	3.51017	2.25256	4.65025e-10	3.09054e-09
SLC5A3	6526	ENSG00000198743	21	119.517	120.152	107.389	452.807	494.631	484.738	2.24929	1.00378e-172	1.77933e-170
TNR	7143	ENSG00000116147	1	0.90702	0.976236	0.67188	3.3841	3.75592	3.59375	2.24911	4.70358e-10	3.12407e-09
PROCR	10544	ENSG00000101000	20	0.139542	0.30038	0.11198	0.735673	0.53656	1.08648	2.24811	0.00277179	0.00852791
SLC14A1	6563	ENSG00000141469	18	0	0.225285	0	0.588538	0.229954	0.167151	2.24263	0.038578	0.089834
SYTL5	94122	ENSG00000147041	X	0	0.15019	0.33594	0.441404	0.383257	0.919331	2.24015	0.00553175	0.0159997
STAT1	6772	ENSG00000115415	2	224.313	200.954	190.03	943.354	876.048	697.689	2.23767	2.83573e-148	3.95649e-146
DCHS1	8642	ENSG00000166341	11	3.06991	2.62833	3.3594	11.9915	12.7241	11.8677	2.23568	3.16875e-28	5.11017e-27
PRKAR2A-AS1	100506637	ENSG00000224424	3	0.209312	0.15019	0	0.514971	0.689862	0.417878	2.23521	0.0111118	0.0300531
LPCAT2	54947	ENSG00000087253	16	44.7929	42.0533	39.081	166.189	178.291	170.243	2.23357	4.31863e-134	5.27654e-132
TCTE1	202500	ENSG00000146221	6	0	0.15019	0.11198	0.147135	0.459908	0.417878	2.23051	0.0724095	0.154233
MAP7D2	256714	ENSG00000184368	X	0	0.225285	0.22396	0.588538	0.53656	0.585029	2.22848	0.0144277	0.037967
PATL2	197135	ENSG00000229474	15	1.53496	1.87738	1.34376	6.54749	6.97527	6.01744	2.22812	1.3641e-18	1.50587e-17
AJAP1	55966	ENSG00000196581	1	0.209312	0.15019	0.22396	0.662106	0.843165	0.835755	2.2246	0.0178091	0.0458063
JAK2	3717	ENSG00000096968	9	51.2118	43.9306	44.1201	187.229	192.012	185.705	2.22152	6.4305e-245	1.85421e-242
ELF4	2000	ENSG00000102034	X	50.7931	49.8631	49.8311	198.043	196.227	213.87	2.2199	9.09827e-247	2.77126e-244
ITGB2	3689	ENSG00000160255	21	175.195	155.522	152.741	704.407	625.705	625.647	2.21984	3.50893e-238	9.60558e-236
KMO	8564	ENSG00000117009	1	2.30244	1.65209	1.45574	8.0924	7.28188	6.8532	2.21855	2.88445e-16	2.85619e-15
SP100	6672	ENSG00000067066	2	42.63	43.3299	38.8571	180.976	177.371	144.502	2.2134	4.80488e-169	8.18191e-167
MYO1F	4542	ENSG00000142347	19	310.62	286.713	305.481	1248.51	1156.52	1223.21	2.21164	0	0
PTPN22	26191	ENSG00000134242	1	45.0022	46.1084	44.792	177.297	188.256	179.855	2.21093	1.82424e-209	4.38344e-207
CYFIP2	26999	ENSG00000055163	5	23.5128	22.3032	20.1564	91.0763	89.3755	85.9157	2.21087	1.73479e-154	2.53491e-152
HLX	3142	ENSG00000136630	1	3.62808	3.0038	2.35158	14.1985	10.6545	11.8677	2.20765	1.24016e-27	1.94769e-26
ARRDC3	57561	ENSG00000113369	5	5.30258	5.33175	3.47138	20.8931	22.6121	13.7064	2.20623	9.41579e-28	1.48415e-26
TDGF1	6997	ENSG00000241186	3	0.0697708	0.0750951	0	0.147135	0.0766514	0.417878	2.20562	0.170376	0.307097
HPCAL1	3241	ENSG00000115756	2	66.4916	53.9934	59.6854	276.319	223.899	219.553	2.20236	1.2631e-100	1.05466e-98
ITPR2	3709	ENSG00000123104	12	337.76	332.221	319.591	1324.87	1299.7	1315.4	2.19768	0	0
SIDT1	54847	ENSG00000072858	3	0.279083	0.225285	0.11198	0.588538	1.37973	0.585029	2.19626	0.00198578	0.00627937
PLEKHA6	22874	ENSG00000143850	1	0.139542	0	0	0.220702	0.0766514	0.334302	2.19184	0.137019	0.259133
SERPINA1	5265	ENSG00000197249	14	0.697708	0.450571	0.5599	1.76561	2.52949	2.50727	2.18933	2.39595e-07	1.24945e-06
LMNTD2	256329	ENSG00000185522	11	0	0.15019	0	0.0735673	0	0	2.18803	0.0118294	0.0317714
PCDHB3	56132	ENSG00000113205	5	0.0697708	0.0750951	0	0.0735673	0.229954	0.334302	2.18695	0.125982	0.242457
GBP2	2634	ENSG00000162645	1	12.4192	12.0903	10.0782	51.4235	48.367	37.2747	2.18374	6.6784e-60	2.6117e-58
ESRP1	54845	ENSG00000104413	8	0.558166	0.600761	0.5599	2.42772	1.76298	2.59084	2.18193	3.39872e-06	1.58612e-05
CARD6	84674	ENSG00000132357	5	15.4891	13.1416	15.1173	56.3526	62.3176	52.569	2.17994	3.62544e-96	2.81017e-94
LOC101929710	101929710	ENSG00000251314	5	0.0697708	0.15019	0	0.220702	0.306605	0.417878	2.17734	0.0653593	0.141304
EML2-AS1	100287177	ENSG00000267757	19	0.0697708	0.0750951	0	0.147135	0.229954	0.250727	2.17189	0.125521	0.241678
SMG7-AS1	284649	ENSG00000232860	1	0.209312	0	0	0.367837	0.383257	0.167151	2.17186	0.0632126	0.137404
LDLRAD4	753	ENSG00000168675	18	0.418625	0.375476	0.67188	2.13345	1.76298	1.58794	2.17181	4.30286e-06	1.98451e-05
ITGA6	3655	ENSG00000091409	2	46.3976	38.5238	35.7216	149.489	163.344	160.966	2.17139	1.07846e-146	1.47613e-144
APOBEC3F	200316	ENSG00000128394	22	1.04656	0.901141	0.5599	4.11977	3.60261	2.34011	2.16955	1.5325e-09	9.73616e-09
RAB4B	53916	ENSG00000167578	19	0.209312	0.0750951	0	0.588538	0.459908	0.167151	2.16844	0.0456238	0.103881
RAB37	326624	ENSG00000172794	17	10.3261	8.93632	8.17454	35.3123	36.5627	36.0211	2.16694	1.10839e-75	5.86065e-74
TMC6	11322	ENSG00000141524	17	39.281	36.346	43.6722	149.857	150.85	160.549	2.16281	2.40851e-137	3.06391e-135
HRH2	3274	ENSG00000113749	5	6.41891	5.18156	5.93494	21.7759	20.5426	25.7413	2.16065	7.94526e-44	2.09797e-42
GALM	130589	ENSG00000143891	2	38.1646	37.4725	40.2008	152.873	155.066	139.07	2.15989	9.9747e-208	2.37047e-205
HACD4	401494	ENSG00000188921	9	18.2799	14.7186	14.1095	56.9411	65.1537	61.7623	2.15987	7.36254e-87	4.94479e-85
RIN2	54453	ENSG00000132669	20	0.209312	0.15019	0	0.882808	0.229954	0.417878	2.15747	0.0200907	0.0509774
LOC100287837	100287837	ENSG00000257038	11	0.0697708	0.0750951	0	0.294269	0.0766514	0.250727	2.1542	0.119064	0.231466
ARHGEF3	50650	ENSG00000163947	3	0.488396	0.375476	0	1.61848	1.30307	0.75218	2.15296	0.000125239	0.000479365
ATP10D	57205	ENSG00000145246	4	6.27937	5.93251	5.93494	24.1301	23.6853	22.1475	2.15212	7.96065e-55	2.79476e-53
ACSS3	79611	ENSG00000111058	12	1.39542	0.901141	1.00782	3.75193	3.98587	5.18168	2.15136	1.26072e-11	9.39174e-11
SELPLG	6404	ENSG00000110876	12	13.396	10.7386	13.6616	44.7289	48.597	51.3154	2.14975	1.05905e-79	6.15671e-78
GADD45A	1647	ENSG00000116717	1	3.55831	3.60457	3.69534	15.0077	12.5708	14.0407	2.14896	3.44306e-34	6.83116e-33
PIK3R3	8503	ENSG00000117461	1	8.58181	9.61217	10.6381	35.018	38.3257	36.1046	2.14672	1.05814e-69	4.95311e-68
TF	7018	ENSG00000091513	3	0	0.225285	0	0.294269	0.306605	0.334302	2.14653	0.0446708	0.102081
LOC100507564	100507564	ENSG00000226754	1	0.0697708	0.15019	0	0.514971	0.306605	0.0835755	2.13911	0.0674696	0.145054
SNORA14A	677801	ENSG00000201643	7	0.139542	0.15019	0.11198	0.514971	0.459908	0.585029	2.13804	0.0151293	0.0395677
SOCS1	8651	ENSG00000185338	16	0.697708	0.600761	0.33594	3.23696	1.68633	1.50436	2.13802	2.02643e-05	8.59115e-05
SPINK8	646424	ENSG00000229453	3	0.0697708	0	0.11198	0	0.229954	0.417878	2.13536	0.115713	0.226544
PRKCZ	5590	ENSG00000067606	1	0.348854	0.525666	0.44792	1.39778	1.45638	2.17296	2.13459	1.15631e-05	5.06508e-05
SUSD3	203328	ENSG00000157303	9	14.9309	12.2405	14.2215	50.6143	52.3529	54.157	2.13257	3.36079e-88	2.3295e-86
DNAH7	56171	ENSG00000118997	2	0.0697708	0.0750951	0	0.367837	0.153303	0.0835755	2.13098	0.0943807	0.191701
PHF11	51131	ENSG00000136147	13	11.0936	9.91255	10.8621	46.5681	39.2455	34.6838	2.12892	7.44181e-66	3.24469e-64
DRAXIN	374946	ENSG00000162490	1	0.209312	0.225285	0.22396	1.02994	0.613211	0.835755	2.12509	0.00143683	0.00466629
APBB1IP	54518	ENSG00000077420	10	13.9542	11.5647	16.3491	56.9411	46.7573	52.6526	2.12407	4.53261e-82	2.80064e-80
VIT	5212	ENSG00000205221	2	1.53496	1.87738	2.91148	7.06246	6.05546	9.94549	2.12168	2.80914e-17	2.94906e-16
C22orf23	84645	ENSG00000128346	22	0.0697708	0	0.11198	0.0735673	0.229954	0.334302	2.12071	0.127507	0.244782
DNAH3	55567	ENSG00000158486	16	0.139542	0	0.11198	0.367837	0.229954	0.334302	2.11858	0.0994303	0.2001
SLC2A14	144195	ENSG00000173262	12	0	0.15019	0.33594	0.882808	0.459908	0.250727	2.1171	0.0159298	0.0414509
LINC02608	101929541	ENSG00000226251	1	0.0697708	0	0.11198	0.147135	0.306605	0.167151	2.11106	0.106538	0.21159
ZMYND12	84217	ENSG00000066185	1	0.697708	0.375476	0.22396	1.54491	2.29954	1.25363	2.10793	1.38811e-05	6.0195e-05
NINJ1	4814	ENSG00000131669	9	7.25616	6.30799	5.71098	27.5877	22.1522	22.8997	2.10601	1.34322e-48	4.05705e-47
TLE4	7091	ENSG00000106829	9	20.2335	20.4259	20.8283	76.4364	77.6478	74.7165	2.1054	1.49895e-137	1.91813e-135
TKT	7086	ENSG00000163931	3	342.644	345.588	358.112	1301.18	1253.1	1348.91	2.10475	0	0
SH3BGRL3	83442	ENSG00000142669	1	42.4904	39.8755	45.5759	149.342	158.668	166.9	2.10395	2.52318e-192	5.34963e-190
CARD16	114769	ENSG00000204397	11	1.04656	1.42681	1.45574	5.22328	4.82904	4.34593	2.10344	2.05361e-12	1.62381e-11
SLC26A7	115111	ENSG00000147606	8	0.0697708	0.0750951	0.11198	0.588538	0.153303	0.167151	2.10314	0.0463693	0.105279
ADAM28	10863	ENSG00000042980	8	1.39542	0.976236	1.6797	5.29685	5.3656	4.01163	2.10292	6.30327e-14	5.4877e-13
FIBCD1	84929	ENSG00000130720	9	1.39542	1.5019	1.6797	5.88538	5.59555	5.34884	2.10208	1.07242e-13	9.22153e-13
GRAMD1C	54762	ENSG00000178075	3	0.0697708	0.15019	0.22396	0.441404	0.53656	0.585029	2.10115	0.0242738	0.0601795
ZNF536	9745	ENSG00000198597	19	0.697708	0.750951	0.78386	3.01626	2.45284	2.75799	2.0965	6.3919e-07	3.20796e-06
GIPR	2696	ENSG00000010310	19	0.279083	0.30038	0.22396	1.39778	0.689862	0.919331	2.09107	0.00138912	0.00452496
PIK3CG	5294	ENSG00000105851	7	99.4932	97.1731	95.295	355.404	367.16	351.435	2.08416	0	0
SLC25A35	399512	ENSG00000125434	17	0.976791	0.976236	0.44792	3.08983	2.91275	3.17587	2.08036	3.52152e-08	1.98427e-07
ABCD1	215	ENSG00000101986	X	4.67464	3.98004	4.81514	17.7297	15.7902	15.545	2.0801	3.24353e-31	5.79229e-30
SIPA1	6494	ENSG00000213445	11	32.3736	28.8365	34.0419	132.421	101.257	115	2.07958	8.3489e-76	4.4362e-74
DOCK3	1795	ENSG00000088538	3	0.139542	0.15019	0	0.294269	0.459908	0.417878	2.07923	0.0380963	0.0887792
SH3BP2	6452	ENSG00000087266	4	90.2137	86.81	88.9121	329.214	306.912	333.884	2.07252	0	0
FBXO15	201456	ENSG00000141665	18	0.139542	0	0.33594	0.80924	0.613211	0.0835755	2.06923	0.0144092	0.0379322
MIR4713HG	109729174	ENSG00000259240	15	0.0697708	0	0	0	0	0.334302	2.06775	0.384935	NA
CDKN2D	1032	ENSG00000129355	19	11.6517	12.4658	9.85424	43.2576	42.6182	38.6119	2.0675	2.32624e-71	1.12043e-69
TSTD3	100130890	ENSG00000279170	6	0	0.0750951	0.11198	0.220702	0.229954	0.167151	2.06637	0.159566	0.292142
PAQR5	54852	ENSG00000137819	15	0.0697708	0.15019	0	0.220702	0.153303	0.501453	2.06601	0.0989094	0.199278
MTURN	222166	ENSG00000180354	7	4.04671	3.75476	2.91148	13.2421	12.7241	13.6228	2.06517	7.08162e-31	1.25223e-29
MYO6	4646	ENSG00000196586	6	0.139542	0.225285	0	0.588538	0.53656	0.334302	2.06403	0.00818432	0.0228232
ACOT11	26027	ENSG00000162390	1	3.83739	2.85361	3.24742	12.58	11.2677	12.2856	2.06278	7.3744e-26	1.07902e-24
EPGN	255324	ENSG00000182585	4	0	0.0750951	0.11198	0.294269	0.229954	0.0835755	2.06071	0.146878	0.274204
COL9A3	1299	ENSG00000092758	20	1.74427	2.47814	2.35158	6.91533	8.5083	8.10683	2.05935	1.62847e-15	1.55143e-14
IER3	8870	ENSG00000137331	6	0	0	0	0	0	0	2.05787	0.00267311	0.00824777
SH2D3C	10044	ENSG00000095370	9	12.4192	10.1378	11.9819	42.0069	40.7785	41.4535	2.05705	2.16695e-81	1.30901e-79
BACH2	60468	ENSG00000112182	6	0.139542	0.15019	0	0.367837	0.459908	0.334302	2.05484	0.0226796	0.056695
ZNF469	84627	ENSG00000225614	16	1.81404	1.65209	0.89584	5.81182	4.90569	5.59956	2.05305	3.79e-14	3.35225e-13
TMEM156	80008	ENSG00000121895	4	20.1638	21.4772	19.9324	78.8641	74.1219	68.5319	2.05257	8.69391e-126	9.79242e-124
APOL2	23780	ENSG00000128335	22	9.0702	7.58461	7.61464	28.9855	28.591	30.2543	2.05228	5.8115e-59	2.23629e-57
CREG1	8804	ENSG00000143162	1	68.0963	69.9886	65.3963	239.241	256.016	236.352	2.05076	9.13671e-238	2.46988e-235
DOCK8-AS1	157983	ENSG00000183784	9	0.83725	0.375476	0.67188	2.50129	1.83963	2.42369	2.04956	1.33123e-06	6.46367e-06
LOC105370027	105370027	ENSG00000248636	12	0	0	0.11198	0	0.0766514	0.250727	2.04678	0.342621	NA
TNFSF15	9966	ENSG00000181634	9	0	0	0.22396	0.294269	0.229954	0.0835755	2.04498	0.108606	0.214867
DPYSL4	10570	ENSG00000151640	10	0	0	0	0	0	0.167151	2.04201	0.696171	NA
GCNT3	9245	ENSG00000140297	15	0	0	0	0	0	0.167151	2.04201	0.696171	NA
PCDHA11	56138	ENSG00000249158	5	0	0	0	0	0	0.167151	2.04201	0.696171	NA
PGCP1	441897	ENSG00000227179	1	0	0	0	0	0	0.167151	2.04201	0.696171	NA
SYT10	341359	ENSG00000110975	12	0	0	0	0	0	0.167151	2.04201	0.696171	NA
ZNF521	25925	ENSG00000198795	18	0	0	0	0	0	0.167151	2.04201	0.696171	NA
HLX-AS1	100873924	ENSG00000257551	1	0	0.0750951	0.11198	0.294269	0.229954	0.0835755	2.04177	0.18155	0.322137
SLC6A16	28968	ENSG00000063127	19	0	0.0750951	0	0	0.0766514	0.250727	2.0417	0.299402	0.468104
S100B	6285	ENSG00000160307	21	5.79098	5.63213	5.71098	20.4517	21.4624	19.1388	2.04138	1.43347e-38	3.32265e-37
GIMAP2	26157	ENSG00000106560	7	5.37235	4.20533	3.47138	16.2584	16.8633	14.2914	2.04096	5.74825e-33	1.09526e-31
MVP	9961	ENSG00000013364	16	6.34914	6.45818	9.07038	26.9256	24.1452	25.1562	2.04066	1.32492e-50	4.27015e-49
NR1I3	9970	ENSG00000143257	1	0	0	0	0	0	0.167151	2.04058	0.66795	NA
LINC02603	158257	ENSG00000230262	9	0	0	0	0	0	0.167151	2.03935	0.646285	NA
FAM49A	81553	ENSG00000197872	2	27.0013	28.8365	22.732	83.5725	92.9015	105.305	2.03906	1.24569e-87	8.49818e-86
SDSL	113675	ENSG00000139410	12	2.16289	1.95247	2.57554	7.79813	7.51183	8.1904	2.03815	7.0909e-17	7.28494e-16
SEMA4B	10509	ENSG00000185033	15	13.4658	13.9677	11.31	49.8051	47.6005	41.2863	2.03603	3.02593e-65	1.30616e-63
LOC100129931	100129931	ENSG00000245748	4	0	0	0	0	0	0.167151	2.03536	0.586755	NA
DNAJB2	3300	ENSG00000135924	2	4.39556	2.32795	2.57554	11.8443	10.5779	11.2827	2.03476	1.15546e-23	1.55786e-22
C3orf79	152118	ENSG00000237787	3	0	0	0	0	0	0.167151	2.03471	0.57829	NA
MOV10	4343	ENSG00000155363	1	27.6292	24.3308	24.4117	101.302	89.1455	81.319	2.03409	9.51305e-111	8.86763e-109
GPER1	2852	ENSG00000164850	7	0.0697708	0	0	0.0735673	0	0.250727	2.03369	0.435551	NA
PAK1	5058	ENSG00000149269	11	41.8625	39.3498	36.5055	143.603	137.053	139.237	2.03316	9.72656e-224	2.5343e-221
CAPN3	825	ENSG00000092529	15	0.976791	1.05133	0.22396	3.23696	2.75945	2.50727	2.03183	1.20681e-07	6.49536e-07
CCDC121	79635	ENSG00000176714	2	1.11633	1.20152	1.23178	3.97263	5.05899	3.4266	2.0295	4.57599e-10	3.04212e-09
GRN	2896	ENSG00000030582	17	89.5159	79.3755	100.222	339.587	302.62	307.809	2.02928	2.3072e-167	3.86787e-165
SGPP2	130367	ENSG00000163082	2	0.0697708	0	0	0.0735673	0	0.250727	2.02837	0.340492	NA
SLC9A7	84679	ENSG00000065923	X	7.32593	7.05894	4.70316	22.5116	24.6817	21.7296	2.0281	4.15898e-43	1.07844e-41
CLPSL2	389383	ENSG00000196748	6	0	0	0	0	0	0.167151	2.02731	0.498218	NA
LOC153684	153684	ENSG00000215068	5	4.18625	3.22909	4.70316	14.0514	15.1003	13.1214	2.02714	9.6017e-24	1.29779e-22
GFOD1	54438	ENSG00000145990	6	51.2118	51.1398	53.0785	180.681	184.346	182.445	2.02574	1.10953e-240	3.1162e-238
RND2	8153	ENSG00000108830	17	0	0	0	0	0	0.167151	2.02546	0.481779	NA
TMEM139	135932	ENSG00000178826	7	0.139542	0	0	0.147135	0.229954	0.167151	2.02439	0.260657	0.423514
MIR4661	100616245	ENSG00000266194	8	0	0	0	0	0	0.167151	2.02411	0.470508	NA
RNY4	6086	ENSG00000252316	7	0	0	0	0	0	0.167151	2.02352	0.465725	NA
TGFA-IT1	100874273	ENSG00000224606	2	0.0697708	0	0	0	0.153303	0.167151	2.02294	0.26207	0.425107
CA13	377677	ENSG00000185015	8	0.209312	0.450571	0.22396	1.39778	1.07312	0.668604	2.02241	0.000429155	0.00152196
FLOT1	10211	ENSG00000223654	6	0	0	0	0.0735673	0	0	2.02138	0.266084	0.430166
ITGAL	3683	ENSG00000005844	16	7.32593	7.05894	6.04692	24.0565	23.4553	25.1562	2.02106	5.11311e-52	1.68819e-50
LOC101559451	101559451	ENSG00000244184	17	0.0697708	0	0	0.0735673	0	0.250727	2.01993	0.254771	0.416926
CREB3L2	64764	ENSG00000182158	7	76.8874	71.2653	75.2506	247.039	261.764	276.468	2.01983	2.3803e-258	8.04318e-256
PDLIM5	10611	ENSG00000163110	4	15.0705	14.1179	17.133	54.4398	51.5864	55.327	2.01862	1.06866e-85	6.9402e-84
SAMSN1	64092	ENSG00000155307	21	22.815	21.327	18.7007	73.8616	81.1738	66.2754	2.01594	5.05603e-73	2.53693e-71
CCR4	1233	ENSG00000183813	3	0	0	0	0	0	0.167151	2.01518	0.407299	NA
AP1S3	130340	ENSG00000152056	2	0.0697708	0	0	0	0.153303	0.167151	2.0145	0.211495	0.362194
DEF8	54849	ENSG00000140995	16	23.5128	23.8052	24.8596	84.9702	82.6302	84.1606	2.01295	1.12089e-125	1.25598e-123
EYS	346007	ENSG00000188107	6	0.0697708	0	0	0	0.153303	0.167151	2.01284	0.204074	0.352501
TMTC1	83857	ENSG00000133687	12	0	0.0750951	0	0	0.229954	0.0835755	2.01221	0.288803	NA
ERICH4	100170765	ENSG00000204978	19	0	0	0.11198	0	0.229954	0.0835755	2.0119	0.283681	NA
WNT2B	7482	ENSG00000134245	1	0.0697708	0	0	0.0735673	0.0766514	0.167151	2.01101	0.305814	NA
LOC101929626	101929626	ENSG00000227857	1	0	0	0.11198	0.0735673	0.0766514	0.167151	2.0106	0.297824	NA
SPTBN4	57731	ENSG00000160460	19	0	0.0750951	0	0	0.229954	0.0835755	2.0105	0.26312	0.426372
FBN1	2200	ENSG00000166147	15	7.11662	6.75856	7.72662	23.6151	24.2218	27.1621	2.0099	1.45921e-46	4.14676e-45
HOXA-AS3	100133311	ENSG00000254369	7	0	0	0	0	0	0.167151	2.00977	0.376499	NA
LINC01124	440925	ENSG00000222033	2	0	0.0750951	0	0	0.229954	0.0835755	2.00869	0.240983	0.40047
TNFSF9	8744	ENSG00000125657	19	1.60473	1.42681	1.34376	5.07614	5.3656	4.93096	2.00843	6.82678e-13	5.55858e-12
MIR5091	100847023	ENSG00000266240	4	0	0.0750951	0	0.0735673	0.0766514	0.167151	2.00648	0.237444	0.395697
ZNF354C	30832	ENSG00000177932	5	0	0	0	0	0	0.167151	2.00609	0.357982	0.532149
METTL7B	196410	ENSG00000170439	12	0	0	0.11198	0.0735673	0.0766514	0.167151	2.00578	0.229706	0.385237
NPC2	10577	ENSG00000119655	14	4.46533	5.40685	4.14326	18.539	15.0237	15.545	2.00443	7.10628e-35	1.44845e-33
AIG1	51390	ENSG00000146416	6	4.18625	3.45438	2.2396	12.8743	12.1876	10.3634	2.0044	1.71118e-27	2.66806e-26
NOTCH2	4853	ENSG00000134250	1	149.379	143.131	152.853	506.732	513.947	526.275	2.00394	0	0
GBP6	163351	ENSG00000183347	1	0	0	0	0	0	0.167151	2.00294	0.343426	NA
AMER2	219287	ENSG00000165566	13	0	0	0	0	0.0766514	0.0835755	2.00245	0.701914	NA
CEMP1	752014	ENSG00000205923	16	0	0	0	0	0.0766514	0.0835755	2.00245	0.701914	NA
COL6A5	256076	ENSG00000172752	3	0	0	0	0	0.0766514	0.0835755	2.00245	0.701914	NA
LOC101928012	101928012	ENSG00000223646	7	0	0	0	0	0.0766514	0.0835755	2.00245	0.701914	NA
MIR641	693226	ENSG00000207631	19	0.139542	0	0	0.147135	0.153303	0.250727	2.00215	0.181893	0.322661
ACTN2	88	ENSG00000077522	1	0	0	0	0	0.0766514	0.0835755	2.00202	0.685986	NA
LINC01033	104355136	ENSG00000249069	5	0	0	0	0	0.0766514	0.0835755	2.00196	0.683719	NA
MIR4717	100616241	ENSG00000264004	16	0	0	0	0	0.0766514	0.0835755	2.00196	0.683719	NA
CFH	3075	ENSG00000000971	1	0	0	0	0	0.0766514	0.0835755	2.00191	0.682269	NA
NUPR1	26471	ENSG00000176046	16	0	0	0	0	0.0766514	0.0835755	2.00175	0.676652	NA
RETN	56729	ENSG00000104918	19	37.6762	40.251	33.706	143.383	127.395	118.176	2.00149	6.84265e-115	6.72633e-113
ST18	9705	ENSG00000147488	8	0.0697708	0	0	0	0.229954	0.0835755	2.00092	0.180635	0.321068
LINC02544	101929504	ENSG00000261039	6	0.0697708	0	0	0	0.306605	0	2.00026	0.671184	NA
SLCO2B1	11309	ENSG00000137491	11	0	0	0	0	0.0766514	0.0835755	1.99997	0.622492	NA
RASGEF1C	255426	ENSG00000146090	5	0	0	0	0	0.0766514	0.0835755	1.9999	0.620595	NA
C1orf226	400793	ENSG00000239887	1	0	0	0	0	0	0.167151	1.99984	0.330157	0.502993
LGALS2	3957	ENSG00000100079	22	0	0	0	0	0.0766514	0.0835755	1.99974	0.616415	NA
MIR3158-2	100423033	ENSG00000283558	10	0	0	0	0	0.0766514	0.0835755	1.99955	0.611315	NA
UTS2R	2837	ENSG00000181408	17	0	0	0	0	0.0766514	0.0835755	1.99887	0.594551	NA
MIR3130-2	100423002	ENSG00000263468	2	0	0	0	0	0	0.167151	1.99884	0.326153	NA
CLRN3	119467	ENSG00000180745	10	0	0	0	0	0.0766514	0.0835755	1.99877	0.592018	NA
CXCR1	3577	ENSG00000163464	2	0	0	0	0	0.0766514	0.0835755	1.99852	0.585992	NA
SPA17	53340	ENSG00000064199	11	0	0	0	0	0.0766514	0.0835755	1.99835	0.582182	NA
RPL7A	6130	ENSG00000148303	9	0.139542	0.0750951	0.22396	0.0735673	0.0766514	0.0835755	1.99677	0.308939	0.478777
LOC339685	339685	ENSG00000224715	22	0.0697708	0	0	0.0735673	0.153303	0.0835755	1.9962	0.255054	0.4172
CFAP47	286464	ENSG00000165164	X	0	0	0	0	0.0766514	0.0835755	1.99613	0.535491	NA
ANK3	288	ENSG00000151150	10	0	0	0	0	0.0766514	0.0835755	1.99609	0.534475	NA
PPP4R1-AS1	101927323	ENSG00000263627	18	0	0.0750951	0	0.0735673	0.153303	0.0835755	1.99605	0.244214	0.40414
PHRF1	57661	ENSG00000070047	11	0	0.0750951	0	0.0735673	0.153303	0.0835755	1.99603	0.243196	0.402985
LOC105370906	105370906	ENSG00000259420	15	0	0	0.11198	0.0735673	0.153303	0.0835755	1.99594	0.237198	0.395348
LOC101928696	101928696	ENSG00000229531	1	0	0	0.11198	0.0735673	0.153303	0.0835755	1.9959	0.234616	0.391618
KRT16P3	644945	ENSG00000214822	17	0	0	0	0	0.0766514	0.0835755	1.9959	0.53099	NA
BTBD19	149478	ENSG00000222009	1	0.139542	0.375476	0.22396	1.10351	0.689862	0.75218	1.9953	0.00277762	0.00854464
INPP4B	8821	ENSG00000109452	4	0	0.0750951	0	0.0735673	0.0766514	0.167151	1.99497	0.155519	0.286549
DNAJC6	9829	ENSG00000116675	1	0.0697708	0	0	0.0735673	0.153303	0.0835755	1.99489	0.187551	0.33048
ADAM21	8747	ENSG00000139985	14	0.0697708	0	0	0.147135	0	0.167151	1.9947	0.321863	NA
ADD3	120	ENSG00000148700	10	123.355	112.042	105.149	389.98	418.823	369.153	1.99468	5.11861e-150	7.33079e-148
VWA1	64856	ENSG00000179403	1	0	0.0750951	0	0.147135	0	0.167151	1.99464	0.311654	NA
LOC101928424	101928424	ENSG00000255337	11	0	0	0.11198	0.147135	0	0.167151	1.99407	0.231351	0.387364
FER1L4	80307	ENSG00000088340	20	0	0	0.11198	0.147135	0	0.167151	1.99401	0.22448	0.379118
LOC440700	440700	ENSG00000215838	1	0.139542	0	0	0.147135	0.229954	0.167151	1.99337	0.180804	0.321192
MIR6885	102465533	ENSG00000274390	19	0	0	0	0	0.0766514	0.0835755	1.99257	0.475152	NA
ABCG2	9429	ENSG00000118777	4	0	0.0750951	0.22396	0.367837	0.459908	0.0835755	1.99173	0.129812	0.24804
TRIM2	23321	ENSG00000109654	4	0	0	0	0	0	0.167151	1.99164	0.299403	0.468104
STK31	56164	ENSG00000196335	7	0	0	0	0	0.0766514	0.0835755	1.99148	0.459328	NA
OR52N4	390072	ENSG00000181074	11	0	0	0	0	0.0766514	0.0835755	1.98983	0.437319	NA
ANKRD29	147463	ENSG00000154065	18	0	0	0	0	0	0.167151	1.98832	0.288395	0.456152
NANOG	79923	ENSG00000111704	12	0	0	0	0	0.0766514	0.0835755	1.98762	0.41079	NA
ITGB3	3690	ENSG00000259207	17	0	0.0750951	0	0.0735673	0.229954	0	1.98755	0.20967	0.359763
RAB3B	5865	ENSG00000169213	1	0.139542	0	0	0.220702	0.306605	0	1.98749	0.242844	0.402679
CFAP54	144535	ENSG00000188596	12	0	0	0.11198	0.0735673	0.229954	0	1.98548	0.243342	0.403072
LOC105371083	105371083	ENSG00000263080	16	0.0697708	0.0750951	0	0	0.383257	0.167151	1.98514	0.158203	0.290235
CCL25	6370	ENSG00000131142	19	0.0697708	0	0	0.147135	0.0766514	0.0835755	1.98394	0.238855	0.397558
PRDM7	11105	ENSG00000126856	16	0	0	0	0	0.0766514	0.0835755	1.98355	0.369122	NA
LOC102723544	102723544	ENSG00000255746	12	0	0	0	0	0.0766514	0.0835755	1.98312	0.365155	NA
LINC02458	728084	ENSG00000246363	12	0.0697708	0	0	0.147135	0.0766514	0.0835755	1.98309	0.253146	0.414988
BTLA	151888	ENSG00000186265	3	0	0	0.11198	0.147135	0.0766514	0.0835755	1.98297	0.255313	0.417328
SALL4	57167	ENSG00000101115	20	0.0697708	0	0	0.0735673	0.229954	0	1.98293	0.300836	0.469536
KRTAP5-7	440050	ENSG00000244411	11	0.0697708	0	0	0.147135	0.0766514	0.0835755	1.98258	0.262491	0.42563
PIK3R6	146850	ENSG00000276231	17	0.627937	0.450571	1.00782	2.05988	2.22289	2.59084	1.98249	7.13816e-06	3.21403e-05
GNLY	10578	ENSG00000115523	2	0.139542	0	0	0.147135	0.229954	0.167151	1.98233	0.158637	0.290819
CHRNB4	1143	ENSG00000117971	15	0	0	0	0	0.0766514	0.0835755	1.98228	0.35767	NA
LOC106699570	106699570	ENSG00000246777	16	0	0.0750951	0	0.147135	0.0766514	0.0835755	1.98171	0.280271	0.446822
SLC6A11	6538	ENSG00000132164	3	0	0	0	0	0.0766514	0.0835755	1.98108	0.347478	NA
FFAR1	2864	ENSG00000126266	19	0	0	0	0	0.0766514	0.0835755	1.98102	0.346941	NA
DCT	1638	ENSG00000080166	13	0.0697708	0	0	0.0735673	0.229954	0	1.98064	0.378035	NA
MDH1B	130752	ENSG00000138400	2	0.0697708	0	0.22396	0.220702	0.383257	0.250727	1.98016	0.0519595	0.116216
LINC01442	103456507	ENSG00000227510	13	0.0697708	0	0	0.147135	0.0766514	0.0835755	1.98013	0.319637	NA
FGL2	10875	ENSG00000127951	7	1.11633	1.27662	1.1198	4.19334	4.13917	3.67732	1.97867	3.74255e-10	2.50733e-09
TMEM92	162461	ENSG00000167105	17	0.279083	0.450571	0.11198	1.10351	0.996468	0.919331	1.97853	0.00211254	0.00665003
SNCG	6623	ENSG00000173267	10	0.139542	0.0750951	0.11198	0.0735673	0.306605	0.75218	1.97758	0.0762327	0.160965
ADRB1	153	ENSG00000043591	10	1.1861	0.976236	1.45574	6.47392	3.14271	2.50727	1.97639	1.81761e-07	9.62009e-07
MIR4435-2	100616341	ENSG00000266139	2	0	0.0750951	0	0.147135	0.153303	0	1.97556	0.228898	0.384179
LBP	3929	ENSG00000129988	20	0	0	0	0	0.0766514	0.0835755	1.97468	0.300744	0.469459
VSIG10L	147645	ENSG00000186806	19	0.139542	0.0750951	0.33594	1.25064	0.153303	0.334302	1.97261	0.0318477	0.0761205
LOC100506544	100506544	ENSG00000235513	22	0.627937	0.901141	0	1.61848	2.14624	1.92224	1.9704	1.43783e-05	6.21393e-05
KLHL35	283212	ENSG00000149243	11	0	0	0	0	0.0766514	0.0835755	1.97034	0.274984	0.440537
EXTL3-AS1	101929402	ENSG00000246339	8	0	0	0.11198	0.147135	0.153303	0	1.96991	0.274564	0.440177
MPZ	4359	ENSG00000158887	1	3.69785	3.67966	3.02346	11.9179	13.184	10.5305	1.96902	1.11151e-25	1.61109e-24
MIR4999	100847049	ENSG00000265390	19	0.0697708	0.0750951	0	0.0735673	0.459908	0	1.96897	0.17564	0.314073
GCM1	8521	ENSG00000137270	6	0.0697708	0	0	0.147135	0.153303	0	1.96896	0.284012	0.45076
HNRNPLL	92906	ENSG00000143889	2	74.5152	68.712	66.0682	244.906	232.33	235.182	1.96881	5.00787e-240	1.38846e-237
CHI3L1	1116	ENSG00000133048	1	15.6287	16.2956	19.1486	52.8949	59.0215	59.4222	1.96864	1.97877e-99	1.61483e-97
MIR629	693214	ENSG00000207965	15	0	0	0.11198	0.220702	0	0.0835755	1.96801	0.274058	0.439672
SBK1	388228	ENSG00000188322	16	0	0	0	0	0.0766514	0.0835755	1.96664	0.255996	0.417918
RASGRP3	25780	ENSG00000152689	2	21.5592	18.3983	16.0131	70.4039	65.6136	55.0763	1.96533	1.61831e-80	9.5622e-79
APOC2	344	ENSG00000234906	19	0.0697708	0	0	0.220702	0	0.0835755	1.96472	0.307888	NA
C5	727	ENSG00000106804	9	1.60473	1.65209	1.1198	5.37041	4.59908	5.18168	1.96346	9.39368e-14	8.11293e-13
PPM1E	22843	ENSG00000175175	17	0	0	0	0	0.0766514	0.0835755	1.96267	0.238018	0.39644
SLC22A18	5002	ENSG00000110628	11	0	0.15019	0	0.367837	0.229954	0.0835755	1.9621	0.0258283	0.0634803
LINC00114	400866	ENSG00000223806	21	0	0	0	0	0.153303	0	1.96195	0.70781	NA
LINC00484	100129347	ENSG00000229694	9	0	0	0	0	0.153303	0	1.96195	0.70781	NA
MIR3678	100500841	ENSG00000264511	17	0	0	0	0	0.153303	0	1.96195	0.70781	NA
RBFOX1	54715	ENSG00000078328	16	0	0	0	0	0.153303	0	1.96195	0.70781	NA
TPBGL	100507050	ENSG00000261594	11	0	0	0	0	0.153303	0	1.96195	0.70781	NA
ABLIM3	22885	ENSG00000173210	5	0	0	0	0	0.153303	0	1.96195	0.70781	NA
ETDB	100129515	ENSG00000224107	X	0	0	0	0	0.153303	0	1.96195	0.70781	NA
MIR153-2	406945	ENSG00000207960	7	0	0	0	0	0.153303	0	1.96195	0.70781	NA
MIR4437	100616213	ENSG00000266705	2	0	0	0	0	0.153303	0	1.96195	0.70781	NA
TLR8	51311	ENSG00000101916	X	0	0	0	0	0.153303	0	1.96195	0.706229	NA
MIR548AE2	100616339	ENSG00000265699	5	0	0	0	0	0.153303	0	1.96186	0.665264	NA
IFNL1	282618	ENSG00000182393	19	0	0	0	0	0.153303	0	1.96186	0.665241	NA
OR5AN1	390195	ENSG00000176495	11	0	0	0	0	0.153303	0	1.96186	0.665433	0.797596
SMOC1	64093	ENSG00000198732	14	0	0	0	0	0.153303	0	1.96179	0.637329	NA
TSSK2	23617	ENSG00000206203	22	0	0	0	0	0.153303	0	1.9617	0.607803	NA
SPATA32	124783	ENSG00000184361	17	0	0	0	0	0.153303	0	1.96162	0.585575	NA
SLC22A18AS	5003	ENSG00000254827	11	0	0	0	0	0.153303	0	1.96161	0.583915	NA
PGM5P2	595135	ENSG00000277778	9	0	0	0	0	0.153303	0	1.96143	0.542483	NA
TSPAN16	26526	ENSG00000130167	19	0	0	0	0	0.153303	0	1.9614	0.536269	NA
HPCA	3208	ENSG00000121905	1	0	0	0	0	0.153303	0	1.96138	0.533356	NA
NOXO1	124056	ENSG00000196408	16	0	0	0.11198	0.147135	0.153303	0	1.96076	0.401361	NA
FBLL1	345630	ENSG00000188573	5	0	0	0	0	0.153303	0	1.96071	0.436705	NA
ALX4	60529	ENSG00000052850	11	0	0	0	0	0.153303	0	1.96047	0.412119	NA
CCM2L	140706	ENSG00000101331	20	0	0	0	0	0.153303	0	1.96037	0.403501	NA
CISTR	102216268	ENSG00000260492	12	0	0	0	0	0.153303	0	1.96029	0.396294	NA
LINC00877	285286	ENSG00000241163	3	0.139542	0	0	0.294269	0.0766514	0.167151	1.96008	0.144087	0.269809
TMEM176A	55365	ENSG00000002933	7	0	0	0	0	0.153303	0	1.95927	0.329672	0.502501
LOC646588	646588	ENSG00000223561	7	0.83725	0.525666	0.67188	2.64842	2.45284	1.75509	1.95917	2.30384e-07	1.20403e-06
PNPLA3	80339	ENSG00000100344	22	0.418625	0.375476	0.22396	1.47135	1.30307	0.75218	1.95825	0.000501814	0.00176058
DKFZP434K028	26070	ENSG00000124915	11	0	0	0	0	0.153303	0	1.95816	0.282573	0.449135
LINC01012	100507173	ENSG00000281706	6	0	0	0	0	0.153303	0	1.95795	0.275474	0.441058
CNGA4	1262	ENSG00000132259	11	0	0.15019	0	0.220702	0.0766514	0.250727	1.95759	0.169302	0.305748
DDX11L9	100288486	ENSG00000248472	15	0	0	0	0.0735673	0	0.0835755	1.95743	0.708469	NA
FLRT2	23768	ENSG00000185070	14	0	0	0	0.0735673	0	0.0835755	1.95743	0.708469	NA
HSD11B1	3290	ENSG00000117594	1	0	0	0	0.0735673	0	0.0835755	1.95743	0.708469	NA
LILRB3	11025	ENSG00000204577	19	0	0	0	0.0735673	0	0.0835755	1.95743	0.708469	NA
LINC01269	103695436	ENSG00000258689	14	0	0	0	0.0735673	0	0.0835755	1.95743	0.708469	NA
LMF1-AS1	101929387	ENSG00000260439	16	0	0	0	0.0735673	0	0.0835755	1.95743	0.708469	NA
VSIG2	23584	ENSG00000019102	11	0	0	0	0.0735673	0	0.0835755	1.95743	0.708469	NA
KCNIP3	30818	ENSG00000115041	2	0	0	0	0.0735673	0	0.0835755	1.95741	0.700173	NA
LOC100291105	100291105	ENSG00000218018	20	0	0	0	0.0735673	0	0.0835755	1.95739	0.69135	NA
KCNH7	90134	ENSG00000184611	2	0	0	0	0.0735673	0	0.0835755	1.95738	0.690186	NA
HSD17B2	3294	ENSG00000086696	16	0	0	0	0.0735673	0	0.0835755	1.95738	0.688982	NA
MIPOL1	145282	ENSG00000151338	14	0	0	0	0.0735673	0	0.0835755	1.95738	0.688982	NA
PCDHA8	56140	ENSG00000204962	5	0	0	0	0.0735673	0	0.0835755	1.95738	0.688982	NA
LINC01555	439927	ENSG00000180869	1	0	0	0	0.0735673	0	0.0835755	1.95731	0.66338	NA
MIR577	693162	ENSG00000207931	4	0	0	0	0.0735673	0	0.0835755	1.95721	0.627748	NA
ZNF852	285346	ENSG00000178917	3	0	0	0	0.0735673	0	0.0835755	1.9572	0.624882	NA
MIR5100	100847014	ENSG00000263795	10	0	0	0	0.0735673	0	0.0835755	1.9572	0.624601	NA
CACNG3	10368	ENSG00000006116	16	0	0	0	0.0735673	0	0.0835755	1.95719	0.621692	NA
ID2-AS1	100506299	ENSG00000235092	2	0	0	0	0.0735673	0	0.0835755	1.95716	0.611861	NA
LINC01829	644838	ENSG00000236780	2	0	0	0	0.0735673	0	0.0835755	1.95712	0.600177	NA
DNAJB8-AS1	285224	ENSG00000242049	3	0	0	0	0.0735673	0	0.0835755	1.95696	0.556478	NA
MIR1302-3	100302128	ENSG00000221055	2	0	0	0	0.0735673	0	0.0835755	1.95696	0.55651	NA
LARGE2	120071	ENSG00000165905	11	0	0	0	0.0735673	0	0.0835755	1.95696	0.554785	NA
MIR4422HG	109729135	ENSG00000231090	1	0	0	0	0.0735673	0	0.0835755	1.9569	0.541235	NA
CLEC1A	51267	ENSG00000150048	12	0	0	0	0.0735673	0	0.0835755	1.9569	0.540732	NA
MIR328	442901	ENSG00000207948	16	0	0	0	0.0735673	0	0.0835755	1.95689	0.53717	NA
MIR4304	100422931	ENSG00000265526	12	0	0	0	0.0735673	0	0.0835755	1.95689	0.537136	NA
RAB40A	142684	ENSG00000172476	X	0	0	0	0.0735673	0	0.0835755	1.95674	0.503782	NA
LINC01526	101928770	ENSG00000224995	6	0	0	0	0.0735673	0	0.0835755	1.95673	0.501374	NA
LRRC36	55282	ENSG00000159708	16	0	0	0	0.0735673	0	0.0835755	1.95671	0.496335	NA
ABCG4	64137	ENSG00000172350	11	0	0	0	0.0735673	0	0.0835755	1.9567	0.494136	NA
CFD	1675	ENSG00000197766	19	0	0	0	0.0735673	0	0.0835755	1.95654	0.461044	NA
NGEF	25791	ENSG00000066248	2	0	0	0	0.0735673	0	0.0835755	1.95649	0.450613	NA
FCAMR	83953	ENSG00000162897	1	0	0	0	0.0735673	0	0.0835755	1.95648	0.448404	NA
LOC100996720	100996720	ENSG00000281741	1	0	0	0	0.0735673	0	0.0835755	1.95626	0.406299	NA
TUBB8	347688	ENSG00000261456	10	0	0	0	0.0735673	0	0.0835755	1.95624	0.401975	NA
MIR4689	100616421	ENSG00000264101	1	0	0	0	0.0735673	0	0.0835755	1.9562	0.395376	NA
VWA3B	200403	ENSG00000168658	2	0	0	0	0.0735673	0	0.0835755	1.9561	0.377605	NA
LINC02679	105378385	ENSG00000226676	10	0	0	0	0.0735673	0	0.0835755	1.956	0.359808	NA
SYNE1	23345	ENSG00000131018	6	0	0	0	0.0735673	0	0.0835755	1.95597	0.354906	0.528941
ACSL5	51703	ENSG00000197142	10	29.0247	26.8089	30.4586	96.5203	97.4239	94.7747	1.95592	7.43655e-157	1.13255e-154
SLC10A6	345274	ENSG00000145283	4	0	0	0	0.0735673	0	0.0835755	1.95589	0.342473	NA
LINC02574	111216282	ENSG00000233975	1	0	0	0	0.0735673	0	0.0835755	1.95582	0.330611	0.503542
PCDHB12	56124	ENSG00000120328	5	0	0	0	0.0735673	0	0.0835755	1.95562	0.297219	0.465839
LINC00543	100132234	ENSG00000260704	13	0	0	0	0.0735673	0	0.0835755	1.95538	0.255922	0.417862
HNMT	3176	ENSG00000150540	2	0	0	0	0.0735673	0.0766514	0	1.95281	0.221979	0.37588
CTDSPL	10217	ENSG00000144677	3	0.0697708	0.0750951	0	0.220702	0.153303	0.167151	1.95185	0.13085	0.249682
PCDHGB4	8641	ENSG00000253953	5	0.348854	0.15019	0.11198	0.882808	0.459908	0.835755	1.95121	0.00319342	0.00970501
IL17B	27190	ENSG00000127743	5	0.139542	0.0750951	0.22396	0.514971	0.53656	0.334302	1.95037	0.0285253	0.0692045
EAF2	55840	ENSG00000145088	3	11.6517	8.86122	10.5261	30.0155	34.2632	39.782	1.94968	3.15332e-45	8.63211e-44
TP53INP1	94241	ENSG00000164938	8	0	0	0	0.0735673	0.0766514	0	1.9484	0.247791	0.408579
KIAA1217	56243	ENSG00000120549	10	2.23267	1.35171	1.34376	7.28316	5.97881	3.4266	1.94609	3.63657e-11	2.62323e-10
CXXC5	51523	ENSG00000171604	5	27.9083	24.7063	29.0028	86.4416	87.6892	97.4491	1.94576	1.60216e-122	1.71526e-120
CTSZ	1522	ENSG00000101160	20	35.3738	33.0418	40.4248	119.547	115.13	126.283	1.94571	2.27947e-148	3.20103e-146
IFNB1	3456	ENSG00000171855	9	0.0697708	0.0750951	0	0.294269	0.229954	0	1.94561	0.187588	0.330492
TTC39B	158219	ENSG00000155158	9	0.0697708	0.0750951	0	0.220702	0.153303	0.167151	1.94395	0.109227	0.215838
CTF1	1489	ENSG00000150281	16	0	0	0.11198	0.294269	0	0	1.94342	0.273411	0.438883
S100P	6286	ENSG00000163993	4	22.9546	20.1255	19.0366	70.8453	68.373	69.117	1.94247	3.02849e-107	2.70637e-105
ADAMDEC1	27299	ENSG00000134028	8	0	0	0	0.0735673	0.0766514	0	1.94107	0.300339	0.469026
PAOX	196743	ENSG00000148832	10	0.418625	0.375476	0.33594	1.32421	1.37973	1.08648	1.94037	0.00062892	0.00217234
PAX6	5080	ENSG00000007372	11	0.209312	0.15019	0.11198	0.735673	0.459908	0.417878	1.93997	0.0140299	0.0370374
TREM2	54209	ENSG00000095970	6	0	0	0	0.0735673	0.0766514	0	1.93967	0.3121	0.482208
NAV1	89796	ENSG00000134369	1	0	0	0	0.0735673	0.0766514	0	1.9389	0.31884	0.489884
UPK1A	11045	ENSG00000105668	19	0	0	0	0.0735673	0.0766514	0	1.93825	0.324671	NA
AFAP1-AS1	84740	ENSG00000272620	4	0.697708	0.450571	0.22396	1.61848	1.99294	1.17006	1.93784	0.000103152	0.00039978
LINC01796	105373518	ENSG00000277527	2	0	0	0	0.0735673	0.0766514	0	1.93729	0.333542	0.50633
EFHD1	80303	ENSG00000115468	2	0	0	0	0.0735673	0.0766514	0	1.93684	0.337861	NA
CYP3A43	64816	ENSG00000021461	7	0	0	0	0.0735673	0.0766514	0	1.93675	0.338689	0.511379
TPRG1	285386	ENSG00000188001	3	0	0	0	0.0735673	0.0766514	0	1.93579	0.348181	NA
MIR604	693189	ENSG00000207612	10	0	0	0	0.0735673	0.0766514	0	1.93502	0.356048	NA
DNAH6	1768	ENSG00000115423	2	0.348854	0.15019	0	0.588538	0.919816	0.334302	1.93419	0.00726346	0.0205118
SLC15A2	6565	ENSG00000163406	3	15.9775	13.9677	15.2293	48.628	46.7573	54.3241	1.93387	8.00161e-81	4.78019e-79
MIR7152	102465689	ENSG00000274824	10	0	0	0	0.0735673	0.0766514	0	1.93387	0.368251	0.542345
LMLN-AS1	100873947	ENSG00000232832	3	0	0	0	0.0735673	0.0766514	0	1.93325	0.375105	NA
CHAC1	79094	ENSG00000128965	15	0	0	0	0.0735673	0.0766514	0	1.93307	0.377133	NA
SEZ6L2	26470	ENSG00000174938	16	0	0	0	0.147135	0	0	1.93299	0.272277	0.437464
POPDC2	64091	ENSG00000121577	3	0.0697708	0.30038	0.33594	1.17708	0.53656	0.501453	1.93122	0.0128227	0.0341507
STK17A	9263	ENSG00000164543	7	38.4437	40.8517	35.8336	136.982	125.248	119.179	1.93017	4.40363e-126	4.98602e-124
LINC02088	105371582	ENSG00000227685	17	0	0	0	0.0735673	0.0766514	0	1.93008	0.41321	NA
PPM1K-DT	105369192	ENSG00000246375	4	0	0	0	0.0735673	0.0766514	0	1.92988	0.415864	NA
BHLHE40	8553	ENSG00000134107	3	17.9311	14.7937	9.40632	51.9385	50.9732	38.1105	1.92959	1.97795e-38	4.55054e-37
TMEM150B	284417	ENSG00000180061	19	0	0	0	0.0735673	0.0766514	0	1.92941	0.422062	NA
VARS2	57176	ENSG00000234032	6	0	0.0750951	0.22396	0	0	0	1.92924	0.285153	0.452238
NCOR1P1	149934	ENSG00000240108	20	0	0	0	0.0735673	0.0766514	0	1.92921	0.424821	NA
TCIRG1	10312	ENSG00000110719	11	88.2601	89.0628	103.47	327.522	291.199	306.639	1.92871	1.99276e-129	2.28018e-127
LINC01391	103344930	ENSG00000244578	3	0	0	0	0.0735673	0.0766514	0	1.92712	0.454585	NA
ASB14	142686	ENSG00000239388	3	0	0	0	0.0735673	0.0766514	0	1.92704	0.455744	NA
FAR2	55711	ENSG00000064763	12	68.3056	67.135	61.701	207.901	224.742	218.717	1.92623	2.64677e-203	6.08925e-201
B3GNT6	192134	ENSG00000198488	11	0	0	0	0.0735673	0.0766514	0	1.92524	0.484515	NA
EPPK1	83481	ENSG00000261150	8	0	0	0	0.0735673	0.0766514	0	1.925	0.48853	NA
KLRD1	3824	ENSG00000134539	12	0.0697708	0.0750951	0.33594	0.294269	0.613211	0.501453	1.92336	0.0346045	0.0815915
MIR648	693233	ENSG00000207780	22	0	0	0	0.147135	0	0	1.92265	0.309689	0.479537
TRIM46	80128	ENSG00000163462	1	0	0.0750951	0.22396	0.441404	0.229954	0.167151	1.92247	0.0872014	0.180047
APOBEC3A	200315	ENSG00000128383	22	0	0	0	0.0735673	0.0766514	0	1.92234	0.537716	NA
CABP7	164633	ENSG00000100314	22	0	0	0	0.0735673	0.0766514	0	1.9223	0.538506	NA
NANOGP8	388112	ENSG00000255192	15	0	0	0	0.0735673	0.0766514	0	1.92143	0.556546	NA
HP	3240	ENSG00000257017	16	0.418625	0.525666	0.89584	2.05988	2.14624	1.58794	1.92125	0.000205234	0.000763266
TTBK1	84630	ENSG00000146216	6	0	0	0	0.0735673	0.0766514	0	1.92095	0.567037	NA
CCNI2	645121	ENSG00000205089	5	0	0	0	0.0735673	0.0766514	0	1.92078	0.571038	NA
TMEM163	81615	ENSG00000152128	2	0	0	0	0.0735673	0.0766514	0	1.92069	0.572881	NA
C5orf47	133491	ENSG00000185056	5	0	0	0	0.0735673	0.0766514	0	1.91941	0.603859	NA
CD163	9332	ENSG00000177575	12	0	0	0	0.0735673	0.0766514	0	1.91843	0.629847	NA
MIR6889	102466758	ENSG00000274552	22	0	0	0	0.0735673	0.0766514	0	1.9184	0.630642	NA
TMEM252	169693	ENSG00000181778	9	0	0	0	0.0735673	0.0766514	0	1.91822	0.635624	NA
PTGIS	5740	ENSG00000124212	20	0	0	0	0.0735673	0.0766514	0	1.91821	0.636057	NA
PAX2	5076	ENSG00000075891	10	0	0	0	0.0735673	0.0766514	0	1.91811	0.638813	NA
SLC25A45	283130	ENSG00000162241	11	0.209312	0.600761	0.67188	1.69205	1.37973	1.58794	1.91749	0.000288275	0.00104671
P4HA3	283208	ENSG00000149380	11	0	0	0	0.0735673	0.0766514	0	1.91688	0.676831	NA
MAPK8IP2	23542	ENSG00000008735	22	0.139542	0	0.22396	0.294269	0.229954	0.585029	1.91641	0.0546272	0.121365
GIMAP4	55303	ENSG00000133574	7	0	0	0	0.0735673	0.0766514	0	1.91638	0.694039	NA
MIR6881	102465530	ENSG00000277391	15	0	0	0	0.0735673	0.0766514	0	1.91622	0.699692	NA
C15orf56	644809	ENSG00000176753	15	0	0	0	0.0735673	0.0766514	0	1.91621	0.700043	NA
PI16	221476	ENSG00000164530	6	0	0	0	0.0735673	0.0766514	0	1.91618	0.70115	NA
JAK3	3718	ENSG00000105639	19	0	0	0	0.0735673	0.0766514	0	1.91612	0.70343	NA
MIR7847	102465993	ENSG00000284594	11	0	0	0	0.0735673	0.0766514	0	1.91612	0.70343	NA
DKFZp779M0652	374387	ENSG00000205106	11	0	0	0	0.0735673	0.0766514	0	1.91583	0.714542	NA
KLF8	11279	ENSG00000102349	X	0	0	0	0.0735673	0.0766514	0	1.91583	0.714542	NA
LOC100420587	100420587	ENSG00000283403	19	0	0	0	0.0735673	0.0766514	0	1.91583	0.714542	NA
SHANK3	85358	ENSG00000283243	22	0	0	0	0.0735673	0.0766514	0	1.91583	0.714542	NA
ZFP42	132625	ENSG00000179059	4	0	0	0	0.0735673	0.0766514	0	1.91583	0.714542	NA
NUTM2B	729262	ENSG00000188199	10	0.348854	0.525666	0.5599	1.47135	1.53303	1.58794	1.91523	0.000130014	0.000496586
HDAC2-AS2	101927768	ENSG00000228624	6	0.139542	0.15019	0.5599	0.956375	0.689862	0.835755	1.91512	0.00296378	0.00906829
TPTE2	93492	ENSG00000132958	13	0.209312	0.15019	0	0.662106	0.383257	0.250727	1.91504	0.0285785	0.0693102
CUX2	23316	ENSG00000111249	12	0	0	0	0.147135	0	0	1.9132	0.35005	0.523789
A3GALT2	127550	ENSG00000184389	1	0	0	0	0.147135	0	0	1.91279	0.351931	NA
PLEK	5341	ENSG00000115956	2	293.317	275.524	244.9	887.59	931.237	839.349	1.91253	2.8458e-201	6.34467e-199
LZTS1	11178	ENSG00000061337	8	0	0	0	0.147135	0	0	1.91244	0.353574	0.527575
DPEP3	64180	ENSG00000141096	16	0	0	0	0.147135	0	0	1.91227	0.354395	NA
SVOPL	136306	ENSG00000157703	7	0.0697708	0.0750951	0.33594	0.367837	0.383257	0.668604	1.91163	0.047577	0.107528
SPACA6	147650	ENSG00000182310	19	0.418625	0.0750951	0.11198	0.735673	0.766514	0.585029	1.90992	0.00851207	0.0236488
LRRC29	26231	ENSG00000125122	16	0.488396	0.375476	0.78386	1.91275	1.60968	1.58794	1.90991	1.27303e-05	5.54717e-05
VNN2	8875	ENSG00000112303	6	0	0	0	0.147135	0	0	1.90939	0.368285	NA
PITPNM2	57605	ENSG00000090975	12	8.44227	8.86122	9.63028	27.6613	27.8244	31.508	1.90571	1.23207e-45	3.42037e-44
FOXF1	2294	ENSG00000103241	16	0	0	0	0.147135	0	0	1.90508	0.390625	NA
SYNE2	23224	ENSG00000054654	14	0.627937	0.30038	0.22396	1.10351	1.83963	0.919331	1.90208	0.0022229	0.00697015
LIPE-AS1	100996307	ENSG00000213904	19	0.279083	0.30038	0.22396	0.80924	1.07312	0.75218	1.89919	0.00118177	0.00390005
FSIP2-AS1	107985781	ENSG00000231646	2	0.209312	0.30038	0.33594	0.514971	0.919816	1.25363	1.89846	0.00310859	0.00946449
LINC01344	400799	ENSG00000228918	1	0	0	0	0.147135	0	0	1.8972	0.436695	NA
PCDHGA4	56111	ENSG00000262576	5	0.139542	0.225285	0.44792	0.662106	0.996468	0.75218	1.89604	0.00204446	0.00645454
NPFFR1	64106	ENSG00000148734	10	0	0	0	0.147135	0	0	1.89527	0.449165	NA
SGIP1	84251	ENSG00000118473	1	0.0697708	0.0750951	0.22396	0.367837	0.306605	0.417878	1.89511	0.062204	0.135498
PXDNL	137902	ENSG00000147485	8	0.139542	0.0750951	0.44792	0.662106	0.843165	0.417878	1.89214	0.0196481	0.0499717
KRCC1	51315	ENSG00000172086	2	6.62823	7.13404	7.61464	24.2036	24.6051	19.3895	1.89189	1.14735e-35	2.41132e-34
RING1	6015	ENSG00000226788	6	0	0	0	0.147135	0	0	1.89022	0.484694	NA
ZNF880	400713	ENSG00000221923	19	0	0.225285	0.22396	0.147135	0.53656	0.668604	1.88974	0.0216811	0.0544886
NUDT18	79873	ENSG00000275074	8	3.76762	3.98004	3.47138	10.5201	13.2607	12.3692	1.88674	2.83501e-22	3.66029e-21
TOX2	84969	ENSG00000124191	20	0.209312	0	0.22396	0.367837	0.459908	0.501453	1.88379	0.0373101	0.0871537
ZNF704	619279	ENSG00000164684	8	0	0	0	0.147135	0	0	1.88361	0.538625	NA
CRB3	92359	ENSG00000130545	19	0.0697708	0	0.11198	0.0735673	0.383257	0.0835755	1.88332	0.255738	0.417686
GRM1	2911	ENSG00000152822	6	0	0.0750951	0.11198	0.220702	0.153303	0.167151	1.88291	0.185138	0.327069
IFNA5	3442	ENSG00000147873	9	0	0	0	0.147135	0	0	1.88152	0.557874	NA
ENTPD2	954	ENSG00000054179	9	0	0	0	0.147135	0	0	1.88143	0.558728	NA
MIR4505	100616158	ENSG00000264741	14	0	0	0	0.147135	0	0	1.88078	0.565032	NA
PKM	5315	ENSG00000067225	15	951.116	948.977	977.138	3116.97	3108.98	2963.92	1.88076	0	0
RGL1	23179	ENSG00000143344	1	0.418625	0.375476	0.5599	1.32421	1.30307	1.58794	1.87981	8.04239e-05	0.0003164
FTL	2512	ENSG00000087086	19	581.749	551.574	588.119	1920.77	1810.89	1757.26	1.87806	1.48101e-298	6.40567e-296
PCDHB14	56122	ENSG00000120327	5	0.279083	0	0	0.294269	0.53656	0.167151	1.87739	0.0661737	0.142693
HCRT	3060	ENSG00000161610	17	0	0	0	0.147135	0	0	1.87688	0.605668	NA
S100Z	170591	ENSG00000171643	5	0.0697708	0	0.11198	0.294269	0	0.250727	1.87604	0.24316	0.402985
SECTM1	6398	ENSG00000141574	17	0	0	0	0.147135	0	0	1.87561	0.620281	NA
LINC02539	100507406	ENSG00000234956	6	0	0	0	0.147135	0	0	1.87549	0.621699	NA
GGTLC2	91227	ENSG00000100121	22	0	0	0	0.147135	0	0	1.87532	0.623666	NA
SPATA12	353324	ENSG00000186451	3	0	0	0	0.147135	0	0	1.87428	0.636431	NA
MOB3C	148932	ENSG00000142961	1	3.90716	3.52947	3.80732	13.2421	12.8774	9.44404	1.87322	7.7315e-21	9.38806e-20
INTS3	65123	ENSG00000143624	1	0	0	0	0.147135	0	0	1.871	0.680546	NA
FAT2	2196	ENSG00000086570	5	0	0	0	0.147135	0	0	1.87099	0.680739	NA
ARPC4-TTLL3	100526693	ENSG00000250151	3	0	0	0	0.147135	0	0	1.87087	0.682473	NA
LACTB2-AS1	286190	ENSG00000246366	8	0	0	0.22396	0.220702	0.383257	0	1.87067	0.276817	0.442751
PLEKHA2	59339	ENSG00000169499	8	50.235	52.3413	45.016	150.298	166.18	152.943	1.86996	1.44233e-156	2.1661e-154
PSD2	84249	ENSG00000146005	5	0	0	0.22396	0.220702	0.229954	0.0835755	1.86931	0.139897	0.263478
C9orf92	100129385	ENSG00000205549	9	0	0	0	0.147135	0	0	1.86842	0.721482	NA
KLF14	136259	ENSG00000266265	7	0	0	0	0.147135	0	0	1.86842	0.721482	NA
LINC02425	105369810	ENSG00000256259	12	0	0	0	0.147135	0	0	1.86842	0.721482	NA
RASAL1	8437	ENSG00000111344	12	0	0	0	0.147135	0	0	1.86842	0.721482	NA
RHOXF1-AS1	101928969	ENSG00000258545	X	0	0	0	0.147135	0	0	1.86842	0.721482	NA
ZNF626	199777	ENSG00000188171	19	0	0	0	0.147135	0	0	1.86842	0.721482	NA
MDK	4192	ENSG00000110492	11	1.39542	1.35171	2.35158	5.88538	5.3656	4.26235	1.86709	7.52919e-11	5.30034e-10
PRKCE	5581	ENSG00000171132	2	1.11633	0.750951	0.89584	2.94269	3.14271	2.67442	1.86532	4.0223e-07	2.05738e-06
MIR580	693165	ENSG00000207756	5	0.0697708	0.0750951	0.11198	0.220702	0.153303	0.417878	1.86437	0.103336	0.206367
BCL3	602	ENSG00000069399	19	0.488396	0.826046	0.78386	2.64842	2.29954	1.50436	1.86317	2.30642e-06	1.09335e-05
BNC2	54796	ENSG00000173068	9	8.30273	8.56084	6.38286	26.4107	22.6121	25.3234	1.86115	7.21896e-47	2.06778e-45
PRDX5	25824	ENSG00000126432	11	76.0502	75.9212	75.1386	251.747	234.323	228.496	1.85965	3.20576e-215	7.96871e-213
WIPI1	55062	ENSG00000070540	17	4.88396	4.6559	3.9193	14.4928	15.6369	12.4528	1.85634	6.82947e-23	9.01673e-22
NOXA1	10811	ENSG00000188747	9	0.697708	0.901141	1.34376	3.3841	3.21936	2.25654	1.85379	1.09358e-06	5.37372e-06
MIR33B	693120	ENSG00000207839	17	0	0.0750951	0.11198	0.147135	0.306605	0.0835755	1.85161	0.258558	0.421053
BACH1-IT3	54147	ENSG00000234293	21	0.418625	0.450571	0.67188	1.54491	1.45638	1.67151	1.84977	0.000235506	0.000866903
PNPLA1	285848	ENSG00000180316	6	0.697708	0.450571	0.67188	2.35415	1.76298	1.50436	1.84899	4.27126e-05	0.000173433
EXT1	2131	ENSG00000182197	8	0.0697708	0.0750951	0.11198	0.441404	0.0766514	0.250727	1.84679	0.0897529	0.184068
CAST	831	ENSG00000153113	5	15.5589	15.2443	16.0131	50.0993	46.2974	48.9753	1.84376	2.36771e-67	1.06012e-65
BST2	684	ENSG00000130303	19	26.6525	25.1569	25.6434	90.782	80.1773	69.6184	1.84195	5.72904e-83	3.57049e-81
LACC1	144811	ENSG00000179630	13	2.30244	2.47814	1.79168	6.98889	7.43518	6.26817	1.83984	2.5084e-15	2.36575e-14
ARIH2OS	646450	ENSG00000221883	3	0.279083	0.30038	0.11198	0.956375	0.53656	0.75218	1.83871	0.0113148	0.0305524
WASH2P	375260	ENSG00000146556	2	3.97694	3.67966	4.59118	12.58	12.2642	12.6199	1.83689	4.68302e-26	6.90825e-25
CKM	1158	ENSG00000104879	19	0.0697708	0.0750951	0.11198	0.367837	0.306605	0.0835755	1.83634	0.111385	0.219541
ADORA3	140	ENSG00000282608	1	1.25587	0.901141	0.78386	3.6048	3.14271	2.50727	1.83374	1.70912e-07	9.07473e-07
NDRG1	10397	ENSG00000104419	8	45.0719	35.8955	26.7632	123.372	113.981	96.6133	1.83263	1.35495e-34	2.73851e-33
SOWAHD	347454	ENSG00000187808	X	1.6745	1.72719	2.7995	6.10609	4.75239	7.8561	1.83234	1.37822e-09	8.79996e-09
PLCL1	5334	ENSG00000115896	2	0.209312	0.600761	0.33594	0.662106	1.30307	1.58794	1.83003	0.00330519	0.0100179
TRIM5	85363	ENSG00000132256	11	12.6285	12.616	9.29434	40.2413	39.2455	27.9142	1.82969	4.99407e-40	1.19869e-38
VASH1	22846	ENSG00000071246	14	0.488396	0.600761	0.78386	2.20702	1.45638	1.92224	1.82435	2.50512e-05	0.000104972
TMEM229B	161145	ENSG00000198133	14	5.23281	4.13023	6.27088	17.509	16.48	13.1214	1.82226	2.15823e-24	2.99961e-23
SPATA1	100505741	ENSG00000122432	1	0.209312	0.375476	0.33594	1.25064	0.766514	0.75218	1.82203	0.00376223	0.0112752
ZNF792	126375	ENSG00000180884	19	0.83725	0.675856	1.1198	2.86912	2.8361	2.08939	1.81978	2.76265e-07	1.42896e-06
SLC37A1	54020	ENSG00000160190	21	5.09327	5.25666	4.14326	16.4055	14.4105	14.0407	1.81978	7.96989e-30	1.36035e-28
AVPR2	554	ENSG00000126895	X	0.558166	0.375476	0.11198	1.25064	0.996468	1.17006	1.81959	0.00194633	0.00616631
APLP2	334	ENSG00000084234	11	433.416	426.165	398.201	1300.3	1312.65	1232.82	1.81723	0	0
VWA5A	4013	ENSG00000110002	11	0	0.0750951	0.22396	0.367837	0.229954	0.167151	1.81291	0.0896172	0.183842
CCNDBP1	23582	ENSG00000166946	15	27.2804	26.9592	24.8596	82.469	84.0099	74.8837	1.81185	5.9512e-95	4.53172e-93
ZNF396	252884	ENSG00000186496	18	0.418625	0.525666	0.33594	1.32421	1.07312	1.58794	1.81157	0.000251823	0.000923663
TLE6	79816	ENSG00000104953	19	0.418625	0	0.33594	0.882808	0.53656	0.835755	1.81046	0.00911747	0.0251723
SLC48A1	55652	ENSG00000211584	12	10.954	11.2643	10.974	33.3996	32.5768	34.9346	1.80977	1.07877e-50	3.49243e-49
NAGA	4668	ENSG00000198951	22	17.5125	18.3983	18.8127	51.7178	57.7185	56.0792	1.80768	7.07192e-80	4.13344e-78
LINC02362	102723766	ENSG00000249096	4	0.279083	0.750951	0.33594	1.47135	1.22642	1.50436	1.80604	0.00148117	0.00479806
MIR4748	100616425	ENSG00000265879	19	0.209312	0	0	0.147135	0.153303	0.417878	1.80383	0.158166	0.290218
AP1S2	8905	ENSG00000182287	X	21.5592	16.8964	12.5418	53.042	53.8093	49.1424	1.80336	1.33556e-37	2.98069e-36
PRTN3	5657	ENSG00000196415	19	0	0	0.22396	0.147135	0.229954	0.167151	1.80331	0.206807	0.356092
MGLL	11343	ENSG00000074416	3	0.139542	0.0750951	0.22396	0.220702	0.53656	0.501453	1.80287	0.0309589	0.0743
GAS7	8522	ENSG00000007237	17	54.1421	42.5789	40.5368	134.775	138.126	144.001	1.80112	1.28182e-93	9.65874e-92
TMEM187	8269	ENSG00000177854	X	0.90702	0.750951	0.89584	2.86912	2.37619	2.42369	1.80032	1.84504e-06	8.83936e-06
TYMP	1890	ENSG00000025708	22	1.04656	0.750951	0.5599	3.75193	1.53303	2.00581	1.79819	1.31398e-05	5.71522e-05
C3	718	ENSG00000125730	19	18.0009	12.8413	11.086	48.4073	44.6878	34.0153	1.79816	1.26273e-21	1.58398e-20
CLIP4	79745	ENSG00000115295	2	0.488396	0.450571	0.44792	1.98632	0.919816	1.25363	1.79458	2.61212e-05	0.000109307
RHBDD2	57414	ENSG00000005486	7	16.6752	15.6198	20.7163	51.7178	55.1123	50.8139	1.79432	4.3252e-57	1.60716e-55
TSPAN14	81619	ENSG00000108219	10	61.7472	62.1788	60.8052	189.656	180.054	184.953	1.79134	8.80874e-139	1.14071e-136
LPAR6	10161	ENSG00000139679	13	0.558166	0.15019	0.5599	1.17708	1.53303	1.00291	1.7902	0.00308568	0.00940933
ST14	6768	ENSG00000149418	11	0	0	0.22396	0.220702	0.153303	0.167151	1.78982	0.214438	0.366276
CXorf21	80231	ENSG00000120280	X	5.58166	4.6559	4.92712	14.2721	16.48	14.7929	1.78955	8.70447e-25	1.22236e-23
MYLPF	29895	ENSG00000180209	16	0.348854	0.15019	0	0.441404	0.459908	0.75218	1.78762	0.0364288	0.0853346
PCGF5	84333	ENSG00000180628	10	13.5355	12.5409	11.9819	39.0642	40.7019	34.266	1.78623	1.36508e-37	3.04342e-36
CCDC194	110806280	ENSG00000269720	19	0.139542	0	0.5599	1.02994	0.383257	0.417878	1.78621	0.0298881	0.072082
DYSF	8291	ENSG00000135636	2	91.4695	87.636	96.9747	275.142	264.141	283.572	1.78319	1.97537e-152	2.86707e-150
C15orf62	643338	ENSG00000188277	15	0.348854	0.15019	0	0.588538	0.53656	0.501453	1.78249	0.0466709	0.105864
LINC02217	101929544	ENSG00000248455	5	0.209312	0.30038	0.11198	0.882808	0.53656	0.501453	1.78193	0.0162005	0.0420641
MYRF	745	ENSG00000124920	11	1.53496	1.87738	1.00782	4.85544	4.59908	4.0952	1.78183	1.70567e-11	1.25765e-10
LGALS8	3964	ENSG00000116977	1	0.209312	0.0750951	0.33594	0.662106	0.459908	0.585029	1.78045	0.00505906	0.014731
RETREG1	54463	ENSG00000154153	5	0.418625	0.30038	0.44792	0.882808	1.60968	0.919331	1.77947	0.000639735	0.00220652
SORT1	6272	ENSG00000134243	1	0.418625	0.0750951	0.44792	1.25064	0.689862	0.75218	1.77914	0.00313497	0.00953811
SLC25A20	788	ENSG00000178537	3	11.7913	10.4382	10.8621	35.9008	33.2667	29.2514	1.77834	1.02621e-44	2.76718e-43
KIF21B	23046	ENSG00000116852	1	43.6765	35.6702	38.6331	118.591	107.849	123.942	1.77315	7.13871e-93	5.32351e-91
SYNJ2	8871	ENSG00000078269	6	19.6754	18.3232	17.8048	58.8538	53.5027	53.0705	1.76979	8.76195e-78	4.89628e-76
CCDC186	55088	ENSG00000165813	10	25.9547	23.2795	22.172	69.1533	73.8919	68.7827	1.76953	2.81014e-70	1.32981e-68
LMLN2	100128908	ENSG00000283654	14	0	0	0.22396	0.147135	0.153303	0.250727	1.76911	0.250902	0.412342
HCST	10870	ENSG00000126264	19	6.90731	4.73099	5.37504	19.1275	16.2501	15.0436	1.76635	2.33058e-25	3.34669e-24
ELOVL6	79071	ENSG00000170522	4	3.97694	4.28042	3.80732	11.3294	10.9611	13.4557	1.76557	8.72625e-21	1.05337e-19
DPF3	8110	ENSG00000205683	14	0.279083	0.0750951	0.33594	0.662106	0.306605	1.00291	1.76224	0.0190839	0.0487603
MYBPC3	4607	ENSG00000134571	11	0.558166	0.375476	0.78386	1.76561	1.60968	1.50436	1.76204	0.000290629	0.00105455
TARP	445347	ENSG00000211689	7	25.0477	24.6312	19.2606	62.7529	65.6902	76.4716	1.76174	5.50984e-76	2.9494e-74
NAGK	55577	ENSG00000124357	2	27.0013	25.232	26.7632	80.4826	79.4875	71.6243	1.76045	4.8969e-86	3.21886e-84
MGAM	8972	ENSG00000257335	7	2.02335	1.95247	1.79168	5.66468	5.44225	5.93386	1.75935	3.60179e-12	2.78585e-11
ELK3	2004	ENSG00000111145	12	22.8848	23.2044	21.0523	62.2379	64.8471	70.5378	1.75876	7.25952e-59	2.78853e-57
LOC101927588	101927588	ENSG00000214803	8	0	0.15019	0	0.220702	0	0.250727	1.7573	0.354134	0.528137
MAK	4117	ENSG00000111837	6	0.90702	0.15019	0.67188	1.98632	1.53303	1.50436	1.75474	0.000214497	0.000794843
CCDC9B	388115	ENSG00000188549	15	0.0697708	0.225285	0.33594	0.514971	0.613211	0.585029	1.75337	0.019189	0.048977
MRPS6	64968	ENSG00000243927	21	16.1868	18.0228	16.685	44.8761	52.2762	51.399	1.75124	1.49903e-65	6.52275e-64
IDNK	414328	ENSG00000148057	9	1.11633	0.976236	0.22396	2.35415	2.45284	2.42369	1.75033	5.42955e-06	2.47616e-05
COL28A1	340267	ENSG00000215018	7	0	0.15019	0	0	0.229954	0.250727	1.74812	0.194805	0.340267
SLC1A1	6505	ENSG00000106688	9	0	0.15019	0	0.0735673	0.229954	0.167151	1.74483	0.228455	0.383695
COL6A3	1293	ENSG00000163359	2	0.0697708	0.0750951	0	0.0735673	0.383257	0	1.74264	0.225207	0.37993
PCYOX1L	78991	ENSG00000145882	5	10.6052	9.91255	10.8621	26.0428	31.7337	33.0123	1.74215	5.98654e-47	1.72161e-45
CPEB4	80315	ENSG00000113742	5	22.1173	20.2006	20.7163	64.1507	65.0004	53.2376	1.7393	2.38808e-55	8.48023e-54
TIRAP	114609	ENSG00000150455	11	2.16289	2.62833	2.7995	6.84176	7.20523	7.68895	1.73831	3.00588e-12	2.34422e-11
ADAMTSL5	339366	ENSG00000185761	19	0.139542	0.15019	0.33594	0.588538	0.689862	0.417878	1.73827	0.0329197	0.0782072
LOC93463	93463	ENSG00000124835	2	0.139542	0	0	0.147135	0.229954	0.0835755	1.73745	0.185696	0.327798
TMEM89	440955	ENSG00000183396	3	0	0.15019	0	0.147135	0.153303	0.167151	1.73608	0.229946	0.385579
MDGA1	266727	ENSG00000112139	6	0.767479	0.750951	0.78386	3.08983	2.06959	1.42078	1.73497	1.20873e-05	5.27972e-05
H6PD	9563	ENSG00000049239	1	35.3738	38.2985	42.5524	106.378	107.465	119.513	1.73361	5.51783e-100	4.53721e-98
WARS	7453	ENSG00000140105	14	116.029	112.342	113.884	353.344	332.59	299.786	1.73221	7.15823e-161	1.14669e-158
LPP-AS2	339929	ENSG00000270959	3	0.0697708	0.0750951	0.44792	0.588538	0.306605	0.585029	1.73176	0.0306031	0.0735604
NRN1	51299	ENSG00000124785	6	0.90702	0.225285	0.89584	2.72199	1.68633	1.25363	1.73132	5.12308e-05	0.000205742
TMEM71	137835	ENSG00000165071	8	2.72106	2.10266	1.79168	6.54749	7.20523	5.59956	1.73064	6.1194e-13	4.99578e-12
OVCH1	341350	ENSG00000187950	12	0	0.225285	0	0.294269	0.229954	0.167151	1.72738	0.132493	0.25207
TLR4	7099	ENSG00000136869	9	33.0714	33.4173	31.5784	92.4005	97.1173	91.8495	1.72464	2.54643e-111	2.41531e-109
FAM122C	159091	ENSG00000156500	X	4.18625	2.47814	2.35158	10.0787	8.04839	8.27398	1.72351	1.62784e-16	1.64324e-15
SSPN	8082	ENSG00000123096	12	1.39542	1.65209	1.23178	3.8255	4.13917	4.4295	1.72326	5.19555e-09	3.15261e-08
KIAA0040	9674	ENSG00000235750	1	0.139542	0.0750951	0.11198	0.220702	0.383257	0.334302	1.72169	0.0734589	0.156023
DPEP2	64174	ENSG00000167261	16	0.348854	0.225285	0.22396	0.588538	1.14977	0.585029	1.72125	0.00352653	0.0106351
POR	5447	ENSG00000127948	7	62.3751	60.4516	67.076	191.863	172.542	176.679	1.71971	1.88941e-121	1.97394e-119
BIRC3	330	ENSG00000023445	11	3.69785	2.10266	1.45574	9.04878	7.20523	5.09811	1.71737	9.92777e-12	7.4522e-11
NPB	256933	ENSG00000183979	17	0.0697708	0.225285	0.11198	0.367837	0.459908	0.334302	1.71479	0.072658	0.154686
SERPINI1	5274	ENSG00000163536	3	1.04656	0.826046	0.89584	1.76561	3.14271	3.00872	1.71348	7.21456e-06	3.2464e-05
RASGRP4	115727	ENSG00000171777	19	0.90702	0.375476	0.44792	1.47135	1.99294	1.58794	1.71127	0.000154479	0.000584663
EIF2AK2	5610	ENSG00000055332	2	176.729	168.964	162.595	511.072	497.314	434.844	1.71073	2.62206e-131	3.06512e-129
LOC105378663	105378663	ENSG00000228436	1	0.139542	0.0750951	0.11198	0.367837	0.383257	0.167151	1.70919	0.0765957	0.161622
TGFB3	7043	ENSG00000119699	14	0.139542	0	0.11198	0.294269	0.153303	0.250727	1.70821	0.129278	0.24739
CHKB-DT	100144603	ENSG00000205559	22	0.627937	0.600761	0.44792	1.54491	1.07312	2.25654	1.70787	0.000188087	0.00070276
GCHFR	2644	ENSG00000137880	15	7.95387	6.98384	8.17454	23.2473	19.4694	22.3983	1.70712	1.66032e-36	3.59062e-35
APOBR	55911	ENSG00000184730	16	11.2331	9.38689	8.73444	29.2062	29.2042	25.2398	1.70556	1.46201e-40	3.56453e-39
PRDM1	639	ENSG00000057657	6	1.32564	0.375476	1.23178	2.64842	2.9894	2.50727	1.70491	8.3504e-06	3.72803e-05
WSB1	26118	ENSG00000109046	17	213.22	183.683	167.074	539.543	559.785	495.687	1.70468	5.85154e-97	4.56843e-95
TOR1B	27348	ENSG00000136816	9	23.5825	25.7576	22.62	78.717	71.669	53.0705	1.70462	8.91721e-53	2.99447e-51
TPP1	1200	ENSG00000166340	11	33.6993	32.2909	35.2737	88.6486	95.7376	100.709	1.70266	7.87104e-91	5.69295e-89
SYNJ1	8867	ENSG00000159082	21	17.8613	15.6949	15.6772	46.421	46.604	46.3008	1.70187	9.08386e-59	3.47695e-57
SLC40A1	30061	ENSG00000138449	2	19.1172	20.6512	20.7163	49.5108	56.1855	64.4368	1.69997	1.01588e-59	3.95133e-58
SVIL	6840	ENSG00000197321	10	9.0702	8.03518	7.16672	24.8657	20.4659	23.7355	1.69897	7.52444e-39	1.75727e-37
TEX9	374618	ENSG00000151575	15	0.139542	0	0.22396	0.367837	0.459908	0.0835755	1.69643	0.0583293	0.128285
B4GALT5	9334	ENSG00000158470	20	182.939	181.655	176.145	496.579	504.366	518.252	1.69483	0	0
LRP1	4035	ENSG00000123384	12	0.209312	0	0.11198	0.662106	0.153303	0.0835755	1.69463	0.0972726	0.196618
PIPOX	51268	ENSG00000179761	17	1.60473	1.42681	1.23178	4.0462	4.44578	3.59375	1.69444	4.24206e-08	2.36562e-07
TAP2	6891	ENSG00000204267	6	0.697708	0.600761	0.22396	1.91275	1.53303	1.17006	1.69436	0.000110807	0.000427759
ITPR1	3708	ENSG00000150995	3	54.1421	51.6654	48.3754	152.505	143.491	137.9	1.69409	3.43575e-157	5.26962e-155
ACBD4	79777	ENSG00000181513	17	1.46519	1.80228	1.23178	4.78188	4.13917	3.84448	1.69241	2.33864e-09	1.46045e-08
FERMT3	83706	ENSG00000149781	11	147.216	133.519	145.686	421.835	382.414	390.214	1.69213	7.60504e-189	1.53707e-186
AK1	203	ENSG00000106992	9	0.0697708	0.0750951	0.11198	0.367837	0	0.334302	1.69065	0.177203	0.316213
PLD4	122618	ENSG00000166428	14	0.418625	0.600761	0.78386	1.32421	2.22289	1.33721	1.69025	0.000851854	0.00287937
RASSF4	83937	ENSG00000107551	10	61.5378	67.8109	63.8286	181.49	181.204	177.264	1.68957	2.04327e-168	3.45217e-166
TRIM25	7706	ENSG00000121060	17	96.6326	87.8613	85.5528	269.845	250.267	236.017	1.68846	2.72063e-171	4.78345e-169
ATP2A1	487	ENSG00000196296	16	4.46533	3.90495	5.82296	14.2721	12.8008	11.8677	1.68775	7.91095e-18	8.47781e-17
FCAR	2204	ENSG00000284061	19	0.0697708	0	0	0.147135	0.153303	0	1.68766	0.00457013	0.0134376
PTK2B	2185	ENSG00000120899	8	82.8179	79.1502	89.0241	235.783	219.836	243.706	1.68716	8.23669e-157	1.24564e-154
DOK2	9046	ENSG00000147443	8	1.95358	2.17776	2.91148	6.47392	6.43872	6.26817	1.68185	2.07216e-10	1.41633e-09
MAP7	9053	ENSG00000135525	6	0.488396	0.600761	0.33594	1.02994	1.60968	1.42078	1.68008	0.00109307	0.00363113
GNA14	9630	ENSG00000156049	9	0	0	0.33594	0.367837	0.153303	0.250727	1.67947	0.181929	0.322677
PTPRVP	148713	ENSG00000243323	1	0.488396	0.30038	0.44792	1.25064	1.14977	1.00291	1.67873	0.00102347	0.00341671
KIAA1211L	343990	ENSG00000196872	2	0.627937	1.577	1.23178	3.31053	3.21936	2.84157	1.6751	3.32513e-06	1.55312e-05
SLC8B1	80024	ENSG00000089060	12	51.0722	50.2386	59.7973	141.249	144.411	158.041	1.67311	2.01402e-92	1.49161e-90
RTL5	340526	ENSG00000242732	X	0.767479	0.525666	0.89584	2.86912	1.30307	1.75509	1.67248	0.000141647	0.000538642
LOC100132874	100132874	ENSG00000284471	9	0	0.0750951	0.11198	0	0.383257	0.0835755	1.67127	0.259252	0.421992
CD19	930	ENSG00000177455	16	0.0697708	0.525666	0	1.02994	0.306605	0.417878	1.67056	0.0336514	0.0796569
MAFB	9935	ENSG00000204103	20	11.4424	5.85742	3.3594	21.7023	21.6923	13.9571	1.66874	8.35999e-07	4.14663e-06
CYP27A1	1593	ENSG00000135929	2	0.0697708	0.225285	0.33594	0.514971	0.689862	0.417878	1.66809	0.0414946	0.0958311
SYP	6855	ENSG00000102003	X	0.209312	0	0.22396	0.514971	0.613211	0	1.66799	0.0920517	0.187821
SKIL	6498	ENSG00000136603	3	25.8152	22.904	21.7241	63.1943	67.9131	63.1831	1.66515	4.91427e-47	1.4208e-45
CLEC2B	9976	ENSG00000110852	12	1.25587	1.12643	0.67188	3.8255	2.45284	2.34011	1.66286	4.2221e-06	1.95059e-05
SLC49A3	84179	ENSG00000169026	4	0.209312	0.0750951	0.67188	1.10351	0.766514	0.501453	1.66084	0.021512	0.0541202
KIAA1324	57535	ENSG00000116299	1	0	0.0750951	0.11198	0.294269	0.0766514	0.0835755	1.66001	0.224297	0.378838
PLEKHO2	80301	ENSG00000241839	15	27.2804	29.7377	29.7867	81.7333	85.2363	69.9527	1.65999	3.14021e-75	1.65231e-73
AGTRAP	57085	ENSG00000177674	1	17.0938	15.0941	18.0288	42.0805	46.604	48.1395	1.65965	2.80895e-61	1.12493e-59
PPP1R3B	79660	ENSG00000173281	8	0.558166	0.375476	0.44792	1.39778	1.14977	1.25363	1.65926	0.00197705	0.00625358
ELF3	1999	ENSG00000163435	1	0.209312	0.225285	0.11198	0.662106	0.306605	0.585029	1.65855	0.0377811	0.0881396
MS4A6A	64231	ENSG00000110077	11	0.279083	0.30038	0.78386	1.54491	0.689862	1.25363	1.65678	0.00408388	0.0121161
BTG2	7832	ENSG00000159388	1	3.90716	2.25285	1.00782	7.13603	8.27835	5.01453	1.65666	5.01682e-10	3.31988e-09
GIMAP6	474344	ENSG00000133561	7	4.67464	6.83366	5.82296	16.5526	14.8704	15.7122	1.65592	6.35638e-26	9.33852e-25
PPP1R16B	26051	ENSG00000101445	20	14.7216	10.9639	12.2058	36.2687	35.4129	31.9259	1.65307	3.02216e-45	8.29405e-44
BTN3A1	11119	ENSG00000026950	6	9.97723	9.31179	9.63028	26.9992	27.3645	24.1533	1.64923	4.30623e-44	1.14126e-42
MIDN	90007	ENSG00000167470	19	6.13983	6.38308	8.3985	19.9367	15.3303	20.8103	1.64644	8.33399e-22	1.05275e-20
TFEB	7942	ENSG00000112561	6	1.6745	1.65209	1.00782	4.48761	4.13917	3.4266	1.64583	2.66444e-08	1.51754e-07
PHACTR2	9749	ENSG00000112419	6	19.7451	19.5998	19.2606	48.8487	56.7987	53.2376	1.64448	2.65379e-66	1.17124e-64
ABCD2	225	ENSG00000173208	12	0.0697708	0	0.11198	0.294269	0.153303	0	1.6437	0.270466	0.435266
ABCC11	85320	ENSG00000121270	16	0.209312	0	0	0.147135	0.306605	0.167151	1.64333	0.260267	0.423122
MIR7856	102465842	ENSG00000278281	1	0	0	0.11198	0	0	0.250727	1.64188	0.454883	NA
RBKS	64080	ENSG00000171174	2	1.60473	1.42681	2.2396	5.44398	4.29248	4.0952	1.6387	2.78487e-09	1.73162e-08
FUCA1	2517	ENSG00000179163	1	6.62823	7.7348	7.50266	19.2011	20.8492	18.6374	1.63795	5.13866e-30	8.84782e-29
FAM151B	167555	ENSG00000152380	5	0.83725	0.450571	1.1198	2.42772	2.06959	1.75509	1.63678	6.64111e-05	0.000263766
TRAF3IP2	10758	ENSG00000056972	6	12.4192	11.6397	12.8777	32.811	32.1169	34.266	1.63665	3.64049e-51	1.18747e-49
GIMAP8	155038	ENSG00000171115	7	0.348854	0.225285	0	0.735673	0.613211	0.334302	1.63647	0.043505	0.0997286
F11R	50848	ENSG00000158769	1	14.0239	13.6673	11.6459	37.8136	35.2596	33.681	1.6353	3.72657e-49	1.14638e-47
TRIM14	9830	ENSG00000106785	9	49.4675	49.4126	51.7348	134.996	122.719	147.678	1.63508	3.50108e-98	2.81466e-96
LOC105375624	105375624	ENSG00000254231	8	0.0697708	0	0	0	0.0766514	0.167151	1.63469	0.609723	NA
LAMB2	3913	ENSG00000172037	3	0	0.0750951	0	0	0	0.250727	1.63214	0.405118	0.579782
ST20-MTHFS	100528021	ENSG00000259332	15	0.558166	0.375476	0.22396	1.54491	0.996468	0.668604	1.63131	0.00823035	0.0229427
RBMS3	27303	ENSG00000144642	3	0.0697708	0	0	0	0.0766514	0.167151	1.63015	0.54	NA
LRRC7	57554	ENSG00000033122	1	0.0697708	0	0	0	0.0766514	0.167151	1.63011	0.539502	NA
CEACAM22P	388550	ENSG00000230666	19	0.0697708	0	0	0	0.0766514	0.167151	1.62993	0.537091	NA
TUBA4B	80086	ENSG00000243910	2	0.348854	0.15019	0.11198	0.588538	0.53656	0.585029	1.62855	0.0564643	0.124844
PAX3	5077	ENSG00000135903	2	9.69814	8.86122	10.7501	26.5578	27.5945	23.7355	1.6284	1.00449e-32	1.9022e-31
LOXL4	84171	ENSG00000138131	10	1.81404	2.70342	1.45574	5.81182	3.98587	6.60247	1.62688	2.40946e-11	1.76037e-10
COL18A1	80781	ENSG00000182871	21	1.81404	1.20152	1.56772	4.41404	3.67927	4.17878	1.62646	4.77578e-09	2.9085e-08
GPX3	2878	ENSG00000211445	5	0	0	0.11198	0	0.0766514	0.167151	1.62573	0.489334	NA
AMIGO2	347902	ENSG00000139211	12	0	0.0750951	0	0	0.0766514	0.167151	1.6238	0.470806	NA
AKAP6	9472	ENSG00000151320	14	0.209312	0.0750951	0.22396	0.588538	0.306605	0.417878	1.62273	0.0346035	0.0815915
FBXO2	26232	ENSG00000116661	1	0	0	0.11198	0	0.0766514	0.167151	1.62227	0.457333	NA
BLZF1	8548	ENSG00000117475	1	18.0009	17.4221	17.021	50.0993	50.6666	39.1134	1.62192	1.60336e-45	4.42273e-44
BAZ2B	29994	ENSG00000123636	2	40.5368	42.0533	36.6175	112.337	106.162	100.792	1.62146	3.88261e-121	4.01748e-119
MIR5693	100847003	ENSG00000266072	13	0.0697708	0	0.11198	0.367837	0.0766514	0	1.62077	0.302706	0.471674
LENG8-AS1	104355426	ENSG00000226696	19	0.0697708	0	0	0	0.0766514	0.167151	1.62017	0.440366	NA
LRRC1	55227	ENSG00000137269	6	0.279083	0.30038	0.44792	0.882808	0.766514	1.00291	1.62013	0.00569783	0.0164361
TTC14	151613	ENSG00000163728	3	4.88396	6.83366	4.59118	14.6399	14.7171	14.4586	1.61913	1.65711e-20	1.97665e-19
ALOX12-AS1	100506713	ENSG00000215067	17	2.51175	2.55323	2.2396	6.69463	6.74532	6.10102	1.61803	3.11004e-12	2.42283e-11
ROR2	4920	ENSG00000169071	9	17.4427	13.0665	13.8855	41.7127	39.3988	37.4419	1.61619	5.80136e-44	1.53562e-42
CYBA	1535	ENSG00000051523	16	97.7489	100.703	111.196	323.623	237.619	261.926	1.61526	3.79823e-58	1.44359e-56
ENDOD1	23052	ENSG00000149218	11	0.209312	0.15019	0.44792	0.735673	0.843165	0.417878	1.61472	0.0237581	0.059043
TMCO4	255104	ENSG00000162542	1	10.1865	9.2367	10.974	25.3807	26.2148	28.5828	1.61434	4.40988e-41	1.08744e-39
SPSB1	80176	ENSG00000171621	1	0.976791	0.525666	0.33594	2.28059	1.53303	1.25363	1.61401	0.00100082	0.00334523
OGFR	11054	ENSG00000060491	20	43.3974	41.2272	45.6879	125.579	111.604	107.812	1.6136	1.74033e-73	8.81416e-72
PCP2	126006	ENSG00000174788	19	1.46519	1.5019	0.89584	4.19334	3.75592	2.50727	1.61126	4.3456e-07	2.21646e-06
UPK3A	7380	ENSG00000100373	22	1.25587	1.35171	1.1198	3.3841	3.44931	3.0923	1.61083	6.90706e-06	3.11516e-05
WAS	7454	ENSG00000015285	X	23.7221	20.5761	25.7554	62.2379	59.3282	62.8488	1.61065	3.2426e-61	1.2962e-59
SLC12A6	9990	ENSG00000140199	15	61.6076	56.1711	51.8468	158.464	153.379	138.903	1.61016	9.09956e-131	1.058e-128
SUGT1P4-STRA6LP-CCDC180	57653	ENSG00000255036	9	0.139542	0.0750951	0	0.0735673	0.306605	0.250727	1.60985	0.195891	0.341613
KCNA6	3742	ENSG00000130035	12	0.209312	0.15019	0	0.294269	0.0766514	0.668604	1.6094	0.16396	0.298354
SNORA11	677799	ENSG00000221716	X	0	0	0.11198	0	0.153303	0.0835755	1.60726	0.541321	NA
FAM111A	63901	ENSG00000166801	11	84.2134	84.1065	69.4276	212.977	220.449	195.817	1.60446	1.70718e-123	1.86462e-121
LOC730668	730668	ENSG00000280424	22	0.0697708	0	0	0	0	0.250727	1.60445	0.318814	0.489884
LINC01291	102724515	ENSG00000204792	2	0	0.0750951	0	0.0735673	0	0.167151	1.60273	0.507996	NA
MIR588	693173	ENSG00000207632	6	0	0.0750951	0	0.0735673	0	0.167151	1.60256	0.504724	NA
HIST1H1A	3024	ENSG00000124610	6	0.139542	0.0750951	0	0.147135	0.306605	0.167151	1.60108	0.206616	0.355868
MIR6753	102465451	ENSG00000275022	11	0.627937	0.375476	1.00782	1.39778	1.99294	1.67151	1.60039	0.000698806	0.00239652
TBC1D8-AS1	100506286	ENSG00000272902	2	0.209312	0.0750951	0.22396	0.662106	0.383257	0.250727	1.59976	0.0826482	0.172292
HOXA7	3204	ENSG00000122592	7	0.0697708	0	0	0	0.0766514	0.167151	1.59936	0.330914	0.503723
CFAP157	286207	ENSG00000160401	9	0	0	0.11198	0	0.153303	0.0835755	1.59892	0.407536	0.582432
LOC105371184	105371184	ENSG00000260394	16	0	0.0750951	0	0.0735673	0	0.167151	1.59881	0.441284	NA
LTBP1	4052	ENSG00000049323	2	0.0697708	0	0	0	0.153303	0.0835755	1.59804	0.397872	0.572938
PAXBP1-AS1	100506215	ENSG00000238197	21	0.697708	0.976236	0.78386	2.28059	1.83963	2.34011	1.5979	3.89894e-05	0.000159091
FAM209B	388799	ENSG00000213714	20	0.418625	0.15019	0.11198	0.441404	0.766514	0.668604	1.59778	0.0477142	0.107744
GATA1	2623	ENSG00000102145	X	0.767479	0.976236	1.00782	2.42772	2.52949	2.17296	1.5974	9.22121e-05	0.000359312
SPAG4	6676	ENSG00000061656	20	3.00014	2.47814	1.90366	8.01884	6.66867	5.01453	1.59738	8.07717e-12	6.10118e-11
TXNDC2	84203	ENSG00000168454	18	0.209312	0.15019	0.11198	0.0735673	0.383257	0.835755	1.59716	0.0816836	0.170642
GLRX	2745	ENSG00000173221	5	21.2801	23.9553	23.0679	57.5296	60.7845	60.3415	1.59671	7.97285e-79	4.54936e-77
USHBP1	83878	ENSG00000130307	19	0	0.0750951	0	0.0735673	0	0.167151	1.59636	0.408986	0.583765
STK4-AS1	100505826	ENSG00000227477	20	0.139542	0.0750951	0.11198	0.147135	0.53656	0.167151	1.59625	0.18648	0.328952
SLC25A2	83884	ENSG00000120329	5	0.209312	0.225285	0.22396	0.588538	0.306605	0.835755	1.593	0.0226572	0.0566457
LOC105369438	105369438	ENSG00000255929	11	0.488396	0.675856	0.78386	2.05988	0.843165	2.08939	1.59294	0.000274234	0.000998583
MEFV	4210	ENSG00000103313	16	0.0697708	0	0	0	0.153303	0.0835755	1.59088	0.337308	0.51006
SORBS1	10580	ENSG00000095637	10	0.0697708	0	0	0	0.153303	0.0835755	1.59026	0.333127	0.505878
BST1	683	ENSG00000109743	4	0.348854	0.976236	0.33594	1.25064	1.83963	1.33721	1.58946	0.00236152	0.00735882
SUCNR1	56670	ENSG00000198829	3	99.4932	86.81	69.6516	204.444	239.842	223.397	1.58896	4.66507e-27	7.16018e-26
PCDHGA7	56108	ENSG00000253537	5	0.418625	0.750951	0.22396	1.32421	0.996468	1.50436	1.58835	0.000526826	0.00184316
KIT	3815	ENSG00000157404	4	0.0697708	0	0	0	0.153303	0.0835755	1.58745	0.315983	0.486678
LOC105375700	105375700	ENSG00000253582	8	0.139542	0.0750951	0	0.294269	0.0766514	0.250727	1.58672	0.194674	0.340149
OSTF1	26578	ENSG00000134996	9	17.1636	21.1017	15.4533	45.391	50.7432	44.3786	1.58468	8.31168e-46	2.32835e-44
ABCB11	8647	ENSG00000073734	2	1.04656	0.826046	0.67188	2.42772	1.99294	2.34011	1.58454	3.69508e-05	0.000151437
C6orf58	352999	ENSG00000184530	6	0	0.0750951	0	0	0.229954	0	1.58429	0.510646	NA
SLCO1B1	10599	ENSG00000134538	12	0	0	0.11198	0	0.229954	0	1.58426	0.507212	NA
ZFAND4	93550	ENSG00000172671	10	0.0697708	0	0	0	0.153303	0.0835755	1.58422	0.298992	0.467723
MGARP	84709	ENSG00000137463	4	0.0697708	0	0	0	0.229954	0	1.58394	0.470656	NA
TENT5B	115572	ENSG00000158246	1	0.767479	1.12643	0.78386	2.20702	2.60615	2.17296	1.58177	0.000103179	0.000399812
SYN2	6854	ENSG00000157152	3	0.139542	0.0750951	0	0.367837	0.0766514	0.167151	1.58162	0.216346	0.368692
OR1F1	4992	ENSG00000262668	16	0	0	0.11198	0.0735673	0.0766514	0.0835755	1.5816	0.563091	NA
CKLF-CMTM1	100529251	ENSG00000254788	16	0.0697708	0	0	0.0735673	0.0766514	0.0835755	1.58142	0.527112	NA
ERBB4	2066	ENSG00000178568	2	0	0.0750951	0	0.0735673	0.0766514	0.0835755	1.58141	0.525446	NA
AP3B2	8120	ENSG00000103723	15	0.0697708	0.15019	0.22396	0.441404	0.153303	0.501453	1.58085	0.1026	0.205144
GPR88	54112	ENSG00000181656	1	0	0.0750951	0	0.0735673	0.0766514	0.0835755	1.58013	0.373183	0.547781
STC1	6781	ENSG00000159167	8	0.0697708	0	0	0	0.229954	0	1.58012	0.304154	0.473347
FALEC	100874054	ENSG00000228126	1	0	0.0750951	0	0.0735673	0.0766514	0.0835755	1.57991	0.356756	0.530973
THPO	7066	ENSG00000090534	3	0	0.0750951	0	0.0735673	0.0766514	0.0835755	1.57972	0.343404	0.516516
COPZ2	51226	ENSG00000005243	17	0	0.0750951	0	0.0735673	0.0766514	0.0835755	1.57972	0.343387	0.516516
ZNF703	80139	ENSG00000183779	8	0	0	0.11198	0.0735673	0.0766514	0.0835755	1.57962	0.337199	0.510009
LINC00271	100131814	ENSG00000231028	6	0.139542	0.0750951	0	0.220702	0.229954	0.167151	1.57775	0.17362	0.311594
BDNF-AS	497258	ENSG00000245573	11	0.139542	0.225285	0	0.0735673	0.459908	0.501453	1.57715	0.112665	0.221661
UCKL1-AS1	100113386	ENSG00000280213	20	0.0697708	0.375476	0.22396	0.662106	0.613211	0.417878	1.57452	0.030433	0.0732306
CEP128	145508	ENSG00000100629	14	28.3967	28.386	23.1799	63.7829	68.4497	75.8866	1.5743	2.30267e-64	9.78343e-63
HTR2B	3357	ENSG00000135914	2	0.558166	0	0	0.588538	0.459908	0.501453	1.57353	0.136364	0.258118
LOC102724889	102724889	ENSG00000272009	6	0.279083	0.15019	0.11198	0.735673	0.689862	0	1.57255	0.0743526	0.157627
TEX13D	100132015	ENSG00000282419	X	0	0.225285	0.11198	0.367837	0.0766514	0.417878	1.57044	0.194752	0.340203
MILR1	284021	ENSG00000271605	17	3.20946	3.0038	2.57554	10.0052	6.36206	6.43532	1.57007	2.25132e-12	1.77431e-11
ILDR2	387597	ENSG00000143195	1	0	0.0750951	0	0.0735673	0.153303	0	1.56869	0.364152	0.538067
LGALS8-AS1	100287902	ENSG00000223776	1	0	0	0.11198	0.147135	0	0.0835755	1.56867	0.343649	0.516848
PLK2	10769	ENSG00000145632	5	0	0	0.11198	0.147135	0	0.0835755	1.56856	0.344727	0.518037
MGST2	4258	ENSG00000085871	4	2.8606	3.0789	2.12762	7.2096	7.81844	6.01744	1.56842	5.46048e-12	4.16538e-11
GPR132	29933	ENSG00000183484	14	4.67464	4.50571	4.92712	11.9179	12.8008	11.2827	1.56702	5.30821e-22	6.78861e-21
LOC100507053	100507053	ENSG00000246090	4	0.348854	0.225285	0	0.735673	0.306605	0.585029	1.56691	0.0420582	0.0968947
PPARA	5465	ENSG00000186951	22	14.7914	14.4183	13.9975	34.2088	38.249	38.6955	1.5657	5.58493e-54	1.92631e-52
PPP1R13B	23368	ENSG00000088808	14	0.0697708	0.15019	0	0.220702	0.153303	0.250727	1.56562	0.154489	0.285164
LINC01722	101929486	ENSG00000233048	20	0	0.0750951	0	0.0735673	0.153303	0	1.56511	0.414073	0.588702
MIR4479	100616480	ENSG00000266507	9	0.0697708	0	0	0.147135	0	0.0835755	1.56491	0.383512	0.558386
TMEM120A	83862	ENSG00000189077	7	8.3725	8.71103	8.17454	22.8794	21.6923	20.2253	1.56475	6.37126e-35	1.30231e-33
VPS37D	155382	ENSG00000176428	7	0	0.0750951	0	0.147135	0	0.0835755	1.56432	0.39074	0.565795
ACOXL-AS1	400997	ENSG00000204581	2	0	0.0750951	0	0.0735673	0.153303	0	1.56307	0.449294	NA
CLSTN3	9746	ENSG00000139182	12	7.11662	5.10647	5.71098	14.9342	15.1003	16.1301	1.56283	6.42263e-18	6.91368e-17
CORO1B	57175	ENSG00000172725	11	10.3958	12.3156	9.5183	28.9855	27.8244	26.2427	1.56255	1.80805e-36	3.90229e-35
LTF	4057	ENSG00000012223	3	0.0697708	0	0	0.147135	0	0.0835755	1.56122	0.434435	NA
SLCO3A1	28232	ENSG00000176463	15	1.95358	2.32795	2.35158	4.70831	6.51537	5.59956	1.56017	1.26332e-09	8.08777e-09
ZNF687-AS1	100507670	ENSG00000232671	1	0.139542	0.15019	0.5599	0.735673	0.689862	0.501453	1.5584	0.01735	0.0447612
C6orf47	57827	ENSG00000228435	6	0	0	0.11198	0.147135	0	0.0835755	1.55763	0.502171	NA
SPRY3	10251	ENSG00000168939	X	0	0	0.11198	0.0735673	0.153303	0	1.5568	0.613214	NA
UTY	7404	ENSG00000183878	Y	0.0697708	0	0	0.147135	0	0.0835755	1.55647	0.529873	NA
NMRK1	54981	ENSG00000106733	9	1.60473	1.42681	1.34376	4.0462	3.90922	3.25945	1.55647	1.583e-07	8.44242e-07
LOC101927666	101927666	ENSG00000266290	17	0	0.0750951	0	0.147135	0	0.0835755	1.55641	0.531482	NA
QPCT	25797	ENSG00000115828	2	2.16289	1.05133	1.00782	3.16339	4.98234	2.84157	1.55567	1.26694e-05	5.52286e-05
SCAANT1	100861563	ENSG00000280620	3	0	0	0.11198	0.147135	0	0.0835755	1.5555	0.556127	NA
ANGPT2	285	ENSG00000091879	8	0	0.0750951	0	0.147135	0	0.0835755	1.55528	0.562605	NA
C4orf33	132321	ENSG00000151470	4	7.60502	6.30799	6.27088	16.9941	18.473	16.1301	1.55413	4.21696e-19	4.77216e-18
BLOC1S1	2647	ENSG00000135441	12	4.25602	4.43061	4.36722	10.9615	11.3444	10.8648	1.55372	1.37764e-15	1.31827e-14
CCT6B	10693	ENSG00000132141	17	4.60487	5.10647	3.69534	12.2857	11.7277	10.5305	1.55315	8.34433e-20	9.68623e-19
IFITM1	8519	ENSG00000185885	11	10.3261	10.9639	11.9819	33.1053	29.1275	21.8968	1.55244	5.07893e-21	6.23011e-20
CORO2B	10391	ENSG00000103647	15	0	0.0750951	0	0.147135	0.0766514	0	1.55223	0.386397	0.561122
TMEM140	55281	ENSG00000146859	7	0	0.225285	0	0.367837	0.153303	0.0835755	1.55154	0.222518	0.376563
MYLK4	340156	ENSG00000145949	6	1.32564	1.65209	1.45574	4.41404	2.8361	4.01163	1.55143	2.0102e-07	1.05798e-06
GDPGP1	390637	ENSG00000183208	15	1.95358	1.5019	1.45574	5.14971	3.75592	3.67732	1.54987	6.96134e-08	3.81709e-07
PARP12	64761	ENSG00000059378	7	41.2345	41.6778	43.5602	126.757	106.392	87.3364	1.54973	2.65621e-52	8.85105e-51
UNC80	285175	ENSG00000144406	2	0.348854	1.05133	0.5599	1.32421	2.06959	1.58794	1.54833	0.000864683	0.00291954
LOXL1	4016	ENSG00000129038	15	0.418625	0.15019	0.44792	0.514971	0.689862	1.33721	1.54689	0.0247904	0.0612985
ZNFX1	57169	ENSG00000124201	20	66.073	73.443	69.2037	197.602	181.51	149.015	1.5464	4.6222e-82	2.84786e-80
KLHL22	84861	ENSG00000099910	22	17.3032	12.7662	13.9975	36.7101	36.716	38.779	1.54631	1.31593e-47	3.87717e-46
LAG3	3902	ENSG00000089692	12	0.0697708	0	0	0.147135	0.0766514	0	1.54552	0.431454	NA
SIK1	150094	ENSG00000142178	21	0.976791	1.27662	1.90366	3.45766	2.9894	3.7609	1.54475	1.5501e-05	6.66847e-05
NBDY	550643	ENSG00000204272	X	6.27937	6.68346	5.48702	15.817	15.8668	15.2943	1.54424	2.02462e-21	2.51924e-20
SH3BP1	23616	ENSG00000100092	22	10.2563	7.96008	10.3022	25.6014	21.9223	24.1533	1.5434	9.29253e-32	1.7045e-30
CD4	920	ENSG00000010610	12	43.3277	45.5827	48.1514	107.997	114.517	122.689	1.54305	4.86884e-99	3.94357e-97
TCEANC	170082	ENSG00000176896	X	0.83725	1.12643	1.1198	2.79556	1.99294	2.92514	1.54245	2.01897e-05	8.56122e-05
MIR635	693220	ENSG00000207561	17	0	0	0.22396	0.0735673	0.306605	0.0835755	1.54146	0.320379	0.491768
SIGLEC6	946	ENSG00000105492	19	1.11633	0.750951	0.33594	1.91275	2.45284	1.42078	1.54144	0.000988951	0.00331069
CFAP58	159686	ENSG00000120051	10	1.95358	1.20152	1.79168	4.63474	3.67927	4.0952	1.54062	6.50206e-08	3.57704e-07
ARAP3	64411	ENSG00000120318	5	15.6984	12.5409	13.1017	33.6203	33.42	37.6926	1.54001	8.98944e-36	1.89664e-34
CYGB	114757	ENSG00000161544	17	0	0.0750951	0	0.147135	0.0766514	0	1.53976	0.479499	NA
CCDC96	257236	ENSG00000173013	4	0.279083	0.450571	0.11198	1.02994	0.843165	0.334302	1.53898	0.0184243	0.0472033
CR1L	1379	ENSG00000197721	1	0.348854	0.15019	0.11198	0.662106	0.459908	0.501453	1.53869	0.0308377	0.0740256
GABARAPL1	23710	ENSG00000139112	12	7.53525	7.7348	6.60682	19.1275	19.0862	17.2166	1.53868	1.85275e-27	2.88672e-26
NDUFA4L2	56901	ENSG00000185633	12	0.0697708	0	0	0.147135	0.0766514	0	1.53865	0.490099	NA
SLC29A3	55315	ENSG00000198246	10	2.93037	2.85361	4.25524	9.04878	7.35853	8.27398	1.53787	1.01983e-12	8.22021e-12
LINC02365	105377586	ENSG00000254233	4	0	0	0.22396	0.147135	0.0766514	0.250727	1.53645	0.333468	0.506253
PCDHGB3	56102	ENSG00000262209	5	0.90702	0.826046	0.67188	1.76561	2.06959	2.34011	1.53552	1.57878e-05	6.78106e-05
NRGN	4900	ENSG00000154146	11	0.279083	0	0.11198	0.294269	0.459908	0.250727	1.53504	0.15039	0.279457
ZNF385C	201181	ENSG00000187595	17	0.0697708	0.0750951	0.11198	0.0735673	0.459908	0.0835755	1.53472	0.189323	0.332842
NCKAP1L	3071	ENSG00000123338	12	314.527	319.68	308.169	805.783	799.014	762.627	1.5343	0	0
PRKAR1A	5573	ENSG00000108946	17	118.331	115.346	99.1023	271.463	284.76	280.479	1.53334	1.84677e-79	1.07073e-77
DSC2	1824	ENSG00000134755	18	0.767479	0.675856	0.33594	1.47135	1.53303	1.67151	1.53182	0.000294655	0.00106809
LINC01303	101927780	ENSG00000250548	14	0.279083	0.15019	0	0.220702	0.229954	0.75218	1.5315	0.0956021	0.19375
TK2	7084	ENSG00000166548	16	6.90731	8.26046	8.62246	21.7759	18.1664	19.1388	1.53092	3.44787e-25	4.90551e-24
SEL1L3	23231	ENSG00000091490	4	9.0702	10.8137	9.74226	26.3371	24.1452	23.5683	1.53001	1.01914e-34	2.0656e-33
KLF5	688	ENSG00000102554	13	0.767479	0.750951	0.89584	2.13345	1.68633	2.17296	1.52972	0.000614979	0.00212793
MIR613	693198	ENSG00000207983	12	0	0.15019	0.11198	0.147135	0.229954	0.250727	1.52902	0.192941	0.337648
DENND2D	79961	ENSG00000162777	1	0.0697708	0.0750951	0.11198	0.220702	0.306605	0.0835755	1.5281	0.172844	0.310614
TAF1A-AS1	100506161	ENSG00000225265	1	0.418625	0.15019	0.22396	0.588538	0.766514	0.668604	1.52691	0.0303277	0.0730364
DNAJC4	3338	ENSG00000110011	11	4.18625	3.52947	3.02346	10.6673	8.43165	8.02325	1.5262	9.73714e-13	7.86022e-12
MTRNR2L3	100462983	ENSG00000256222	20	0	0	0.11198	0.220702	0	0	1.52571	0.441965	0.616382
RAB20	55647	ENSG00000139832	13	13.7448	15.8451	12.7657	37.1515	35.5662	33.5138	1.52523	1.05668e-45	2.94482e-44
SPAG17	200162	ENSG00000155761	1	0	0.15019	0.22396	0.294269	0.306605	0.250727	1.525	0.15816	0.290218
MMP24OS	101410538	ENSG00000126005	20	6.62823	6.90875	8.06256	17.1412	17.2466	18.8045	1.52227	1.33313e-27	2.09067e-26
DYNC2H1	79659	ENSG00000187240	11	6.48869	7.58461	7.16672	16.6262	17.7831	18.303	1.52167	4.33567e-33	8.30497e-32
SAT1	6303	ENSG00000130066	X	173.101	171.968	142.215	453.101	433.923	325.61	1.52099	6.36144e-52	2.09395e-50
PAXIP1-AS2	100132707	ENSG00000214106	7	8.72135	8.33556	7.50266	19.4953	20.9258	21.1446	1.52068	1.11459e-32	2.10517e-31
PAK6	56924	ENSG00000137843	15	0.139542	0	0	0.147135	0	0.250727	1.52042	0.330916	0.503723
TMEM8B	51754	ENSG00000137103	9	0.0697708	0	0.22396	0.220702	0.153303	0.250727	1.51766	0.15238	0.282356
PPP2R5B	5526	ENSG00000068971	11	4.25602	3.52947	3.24742	9.85802	9.50477	8.27398	1.51728	8.66899e-15	7.93379e-14
THAP10	56906	ENSG00000129028	15	0.139542	0.225285	0.33594	0.220702	0.766514	0.668604	1.51697	0.0248478	0.0614194
LINC02363	728175	ENSG00000180712	4	0	0	0.22396	0.220702	0.153303	0.0835755	1.51575	0.333115	0.505878
LOC653160	653160	ENSG00000241014	1	0	0.15019	0.11198	0.294269	0.153303	0.167151	1.51545	0.189087	0.332564
BLVRA	644	ENSG00000106605	7	0	0.225285	0.33594	0.441404	0.306605	0.501453	1.51493	0.0515924	0.115525
SPI1	6688	ENSG00000066336	11	52.4676	45.9582	53.7504	133.451	118.886	123.859	1.51394	1.29872e-69	6.05302e-68
SH3BGRL	6451	ENSG00000131171	X	80.5853	75.0951	70.7714	177.444	199.14	184.284	1.51356	3.44184e-42	8.70564e-41
HTATIP2	10553	ENSG00000109854	11	0.488396	0.750951	0.33594	1.76561	1.22642	1.00291	1.51305	0.00139991	0.00455661
YTHDF3-AS1	101410533	ENSG00000270673	8	0.209312	0.225285	0	0.220702	0.383257	0.585029	1.51299	0.0901092	0.184641
BISPR	105221694	ENSG00000282851	19	2.02335	2.10266	2.91148	5.59112	6.36206	5.01453	1.51293	4.82721e-10	3.20028e-09
IL23A	51561	ENSG00000110944	12	0.418625	0.450571	0.22396	1.02994	0.843165	0.919331	1.51095	0.0114321	0.0308229
CYP4V2	285440	ENSG00000145476	4	3.55831	4.20533	3.80732	8.75451	10.2713	9.52761	1.5108	3.42507e-16	3.37298e-15
FGF6	2251	ENSG00000111241	12	0.0697708	0.0750951	0.11198	0.367837	0.0766514	0.167151	1.51015	0.222566	0.376592
FAM71F2	346653	ENSG00000205085	7	0.418625	0.750951	1.00782	2.05988	2.29954	0.75218	1.50941	0.000760912	0.00259469
STK38L	23012	ENSG00000211455	12	147.914	149.74	124.074	340.396	362.408	339.233	1.50917	5.80944e-75	3.04201e-73
CCL4L2	9560	ENSG00000282604	17	0	0	0	0	0	0	1.50867	0.264085	0.427638
ENTPD7	57089	ENSG00000198018	10	27.7688	28.6112	26.4273	64.2243	68.1431	72.46	1.50842	3.2649e-72	1.61202e-70
FRMD8P1	83957	ENSG00000227942	X	0.0697708	0.0750951	0	0.220702	0	0.167151	1.50841	0.447979	NA
SERPINC1	462	ENSG00000117601	1	0	0.15019	0.11198	0.220702	0.306605	0.0835755	1.50678	0.22143	0.375168
CFAP46	54777	ENSG00000171811	10	0.0697708	0	0	0.220702	0	0	1.50564	0.570437	NA
MARCH2	51257	ENSG00000099785	19	10.8842	11.1892	10.7501	26.9992	26.7513	27.0785	1.50537	1.63164e-37	3.61907e-36
ABTB1	80325	ENSG00000114626	3	1.81404	3.22909	2.57554	5.59112	6.66867	6.35174	1.50326	7.44504e-10	4.86424e-09
TCN2	6948	ENSG00000185339	22	5.30258	6.0827	7.8386	15.4491	16.6334	14.1243	1.50198	4.6859e-21	5.75453e-20
TOMM20L	387990	ENSG00000196860	14	0.139542	0	0	0.147135	0.153303	0.0835755	1.5017	0.337091	0.510009
FGF7	2252	ENSG00000140285	15	0.139542	0.15019	0	0.220702	0.306605	0.250727	1.50165	0.173232	0.31113
LINC02623	101929445	ENSG00000234944	10	1.1861	1.65209	1.45574	3.89907	2.8361	3.7609	1.50122	1.21722e-06	5.94483e-06
PECAM1	5175	ENSG00000261371	17	20.7917	19.9002	18.3647	50.835	46.2208	48.5574	1.5009	1.02678e-58	3.92317e-57
SERPINE1	5054	ENSG00000106366	7	2.58152	1.42681	0.89584	6.40036	4.52243	1.25363	1.50076	0.00393391	0.0117118
ITM2B	9445	ENSG00000136156	13	125.169	118.951	101.342	287.722	296.334	264.266	1.50025	2.17288e-60	8.57495e-59
BEGAIN	57596	ENSG00000183092	14	0.418625	0.30038	0	0.367837	0.689862	0.919331	1.50003	0.0204795	0.0518059
IVNS1ABP	10625	ENSG00000116679	1	235.197	218.827	202.684	542.632	575.652	489.669	1.49744	1.00213e-86	6.70959e-85
TNNC2	7125	ENSG00000101470	20	0	0.15019	0	0.0735673	0.229954	0.0835755	1.49695	0.4352	NA
CYP51A1-AS1	613126	ENSG00000188693	7	0	0.15019	0	0.147135	0.0766514	0.167151	1.49295	0.422862	0.597494
LOC101927635	101927635	ENSG00000224292	X	0	0.15019	0	0.0735673	0.153303	0.167151	1.49145	0.349811	0.523618
CASS4	57091	ENSG00000087589	20	7.04685	4.95628	4.14326	13.1685	14.3338	12.5363	1.49061	1.97418e-16	1.97747e-15
MAPRE2	10982	ENSG00000166974	18	26.0943	29.9629	25.7554	66.7255	66.4567	66.2754	1.4881	3.69479e-73	1.85822e-71
DNAH8	1769	ENSG00000124721	6	0.0697708	0.0750951	0	0.0735673	0.229954	0.0835755	1.48722	0.311813	0.481938
GSTO1	9446	ENSG00000148834	10	81.5621	80.577	78.386	192.82	203.739	187.878	1.48625	1.9016e-133	2.28466e-131
C2orf15	150590	ENSG00000273045	2	0.348854	0.525666	1.00782	1.91275	1.07312	1.33721	1.48615	0.00359774	0.0108212
RNASEL	6041	ENSG00000135828	1	10.3958	10.9639	8.62246	24.0565	26.7513	22.4818	1.48298	3.89888e-32	7.25622e-31
WIPF1	7456	ENSG00000115935	2	128.029	126.085	125.642	285.956	301.317	333.55	1.48267	9.95569e-114	9.61169e-112
CRB1	23418	ENSG00000134376	1	0	0.15019	0	0.147135	0.0766514	0.167151	1.48246	0.366103	0.540138
MGP	4256	ENSG00000111341	12	0	0.15019	0	0.0735673	0.153303	0.167151	1.48133	0.312011	0.482141
C10orf55	414236	ENSG00000222047	10	0.209312	0.15019	0.11198	0.514971	0.0766514	0.585029	1.47822	0.145431	0.271926
DZIP1	22873	ENSG00000134874	13	0	0.15019	0	0.0735673	0.229954	0.0835755	1.47786	0.334902	0.507717
BTN3A3	10384	ENSG00000111801	6	9.41906	8.71103	8.17454	21.0403	21.9223	20.8939	1.47784	3.61676e-30	6.2473e-29
IL1RAP	3556	ENSG00000196083	3	56.6539	49.3375	44.1201	118.296	128.851	116.421	1.47716	5.55889e-56	2.02044e-54
LOC642361	642361	ENSG00000272447	10	3.349	3.82985	4.14326	9.71088	8.5083	8.77543	1.47636	8.88859e-15	8.1279e-14
SMPD1	6609	ENSG00000166311	11	3.69785	2.92871	2.57554	7.28316	8.12505	7.10392	1.47546	2.86453e-12	2.23882e-11
QRFP	347148	ENSG00000188710	9	0.279083	0.30038	0.33594	0.588538	0.843165	0.75218	1.47527	0.0274117	0.0668629
METTL21EP	121952	ENSG00000250878	13	0.418625	0.15019	0.11198	0.147135	0.919816	0.668604	1.47469	0.0528198	0.117822
KCNN3	3782	ENSG00000143603	1	0.348854	0	0	0.367837	0.383257	0.167151	1.47254	0.189539	0.333141
FMO4	2329	ENSG00000076258	1	1.25587	1.65209	0.89584	3.89907	2.60615	2.84157	1.47046	2.22444e-06	1.0575e-05
TCAF2	285966	ENSG00000170379	7	0.139542	0.225285	0	0	0.0766514	0.167151	1.47045	0.346919	0.520571
NMI	9111	ENSG00000123609	2	57.7004	54.5941	56.5499	140.293	135.903	129.124	1.47045	7.085e-111	6.63291e-109
G6PD	2539	ENSG00000160211	X	45.9092	39.7253	48.9353	110.277	102.636	108.481	1.46782	1.03557e-79	6.03647e-78
FRY	10129	ENSG00000073910	13	33.9086	32.2158	36.9534	75.0387	81.7104	89.4258	1.46774	4.44944e-75	2.33552e-73
PYCARD	29108	ENSG00000103490	16	20.8615	23.655	22.8439	54.6605	50.3599	56.2463	1.46763	2.4991e-50	7.9831e-49
AKR1C8P	340811	ENSG00000264006	10	0.418625	0.0750951	0.11198	0.735673	0.459908	0.334302	1.46719	0.0445077	0.101757
SDC1	6382	ENSG00000115884	2	2.37221	2.47814	3.24742	5.14971	6.05546	7.93968	1.46652	9.17247e-09	5.45555e-08
NIPAL2	79815	ENSG00000104361	8	4.81419	4.6559	5.26306	11.7708	10.9611	12.3692	1.46637	4.68425e-16	4.57757e-15
CASP10	843	ENSG00000003400	2	21.001	21.7025	20.9403	55.249	51.8163	45.2144	1.46633	1.61046e-53	5.48469e-52
ERAP1	51752	ENSG00000164307	5	40.0484	42.9544	39.529	98.0652	99.8767	95.694	1.4655	5.01178e-105	4.33539e-103
LRMP	4033	ENSG00000118308	12	83.8645	88.0866	81.7454	203.046	208.415	195.817	1.46413	5.0521e-124	5.57432e-122
C20orf203	284805	ENSG00000198547	20	0.209312	0	0.11198	0.220702	0.306605	0.250727	1.46401	0.165622	0.300759
PFN4	375189	ENSG00000176732	2	0.0697708	0.15019	0.22396	0.367837	0.306605	0.334302	1.4625	0.157914	0.289878
ELL2	22936	ENSG00000118985	5	28.1874	25.9078	18.4767	55.6904	63.6973	55.327	1.46215	1.74403e-31	3.14566e-30
DENND1C	79958	ENSG00000205744	19	8.86089	7.96008	9.18236	21.7023	18.6263	21.4789	1.46056	3.95812e-25	5.62038e-24
LINC01426	100506385	ENSG00000234380	21	0.209312	0	0.11198	0.367837	0.0766514	0.334302	1.46046	0.201066	0.34839
LINC00310	114036	ENSG00000227456	21	2.51175	2.17776	1.79168	5.22328	5.05899	5.43241	1.46033	8.50408e-09	5.07476e-08
TMEM154	201799	ENSG00000170006	4	80.0969	67.4354	59.1255	170.455	177.218	146.508	1.45992	4.85314e-55	1.71494e-53
CMTM6	54918	ENSG00000091317	3	128.309	128.713	115.563	285.882	309.288	293.601	1.45858	2.32927e-84	1.4686e-82
ATP6V0E2	155066	ENSG00000171130	7	0.0697708	0.225285	0	0.0735673	0.229954	0.501453	1.45818	0.0933474	0.189956
DNAJC27-AS1	729723	ENSG00000224165	2	0.627937	0.30038	0.5599	0.882808	1.22642	1.42078	1.45691	0.00390448	0.0116355
NCF4	4689	ENSG00000100365	22	8.65158	7.35932	8.51048	17.9504	20.1593	20.0581	1.45583	3.40524e-25	4.84804e-24
FBXO27	126433	ENSG00000161243	19	0.0697708	0.30038	0.11198	0.514971	0.229954	0.417878	1.45568	0.180658	0.321068
CCL20	6364	ENSG00000115009	2	5.79098	4.88118	3.24742	13.4628	11.4977	8.77543	1.45557	2.69808e-13	2.26245e-12
ST20	400410	ENSG00000180953	15	6.13983	5.78232	4.36722	11.7708	14.0272	13.5392	1.45523	2.20365e-17	2.32696e-16
LOC101927851	101927851	ENSG00000238005	1	2.09312	0.600761	0.78386	2.57486	2.52949	3.51017	1.45451	2.33285e-05	9.81523e-05
ABHD17C	58489	ENSG00000136379	15	0.209312	0	0.11198	0.294269	0.306605	0.167151	1.45437	0.149525	0.278042
GDAP1	54332	ENSG00000104381	8	3.20946	2.62833	3.24742	7.2096	6.82197	7.43822	1.45334	3.69384e-10	2.47699e-09
LOC101929719	101929719	ENSG00000254363	5	0.348854	0.30038	0	0.662106	0.306605	0.75218	1.45244	0.0303037	0.0729868
HEXA-AS1	80072	ENSG00000260339	15	0.627937	0.375476	0.33594	1.25064	0.766514	1.25363	1.45156	0.00701108	0.019864
TMEM87B	84910	ENSG00000153214	2	36.3506	31.615	27.883	78.2756	76.1915	74.2151	1.45063	8.08365e-58	3.03749e-56
OCEL1	79629	ENSG00000099330	19	1.6745	1.35171	1.1198	3.8255	2.91275	3.25945	1.44864	1.24345e-06	6.06331e-06
LINC00664	400680	ENSG00000268658	19	0.139542	0.225285	0	0.294269	0.306605	0.334302	1.44815	0.166077	0.301398
LIPA	3988	ENSG00000107798	10	42.63	40.1008	35.9456	92.0327	101.486	88.0886	1.44753	2.17506e-64	9.2594e-63
CHRD	8646	ENSG00000090539	3	0	0.15019	0	0.220702	0.153303	0	1.44731	0.32099	0.492391
GUCY1A2	2977	ENSG00000152402	11	0.209312	0	0.11198	0.367837	0.306605	0.0835755	1.446	0.176082	0.314733
IL21R	50615	ENSG00000103522	16	0.0697708	0.30038	0.5599	0.588538	0.53656	0.919331	1.44571	0.0482021	0.108766
EPN2	22905	ENSG00000072134	17	0.488396	0.976236	0.67188	1.83918	1.68633	1.50436	1.44543	0.00169957	0.00543712
PIK3CD-AS1	644997	ENSG00000179840	1	0.558166	0.15019	0.33594	0.735673	0.843165	0.919331	1.44476	0.022594	0.0565007
CD109	135228	ENSG00000156535	6	0.0697708	0	0.11198	0.0735673	0.0766514	0.250727	1.44324	0.295967	0.464584
SIRPD	128646	ENSG00000125900	20	2.16289	2.17776	2.68752	4.78188	5.74885	5.85029	1.44302	1.28573e-07	6.90468e-07
IGFLR1	79713	ENSG00000126246	19	0.139542	0.0750951	0.11198	0.367837	0.229954	0.167151	1.44274	0.1686	0.304709
SPPL2A	84888	ENSG00000138600	15	36.0017	34.0181	30.3466	81.2919	80.3306	75.8866	1.44268	3.50329e-55	1.242e-53
CXCR4	7852	ENSG00000121966	2	80.6551	73.7434	63.7166	177.886	177.218	160.883	1.44261	8.88715e-82	5.4139e-80
DUSP6	1848	ENSG00000139318	12	195.498	166.861	137.735	401.678	409.855	368.317	1.44242	1.76966e-62	7.23452e-61
PDE4B	5142	ENSG00000184588	1	24.1407	21.7776	20.8283	55.5433	54.3458	47.8052	1.44185	4.77008e-49	1.46323e-47
LPAR2	9170	ENSG00000064547	19	1.81404	3.0038	2.01564	5.51755	4.67573	6.01744	1.44181	4.5781e-09	2.7952e-08
MIR30E	407034	ENSG00000198974	1	0.139542	0.0750951	0.11198	0.441404	0.0766514	0.250727	1.44099	0.183924	0.325504
MAP11	55262	ENSG00000146826	7	20.4428	19.5998	22.396	51.6442	46.5274	47.7216	1.43781	1.98679e-45	5.46645e-44
SPAG1	6674	ENSG00000104450	8	2.30244	2.40304	2.46356	4.70831	5.74885	6.35174	1.4378	4.90259e-09	2.97986e-08
SUSD6	9766	ENSG00000100647	14	21.0708	22.3783	18.4767	50.7614	46.4507	48.9753	1.43538	9.62423e-53	3.22688e-51
SP140L	93349	ENSG00000185404	2	22.6755	23.4297	23.9637	65.9163	52.9661	44.8801	1.43458	3.53717e-38	8.04361e-37
CAMTA2	23125	ENSG00000108509	17	7.67479	3.82985	5.93494	14.0514	13.0307	13.8735	1.43409	4.20896e-17	4.38876e-16
TAGAP	117289	ENSG00000164691	6	17.5822	17.8726	16.3491	43.184	44.6111	33.5974	1.43351	1.36711e-37	3.04481e-36
GUCY2F	2986	ENSG00000101890	X	0.209312	0.0750951	0.11198	0.147135	0.229954	0.585029	1.43231	0.154436	0.285121
IL31RA	133396	ENSG00000164509	5	3.41877	3.0789	3.69534	6.98889	9.50477	7.10392	1.43164	4.77057e-13	3.93022e-12
GTF2IRD2	84163	ENSG00000196275	7	2.02335	2.02757	1.34376	4.2669	4.52243	4.0952	1.43145	1.76115e-07	9.33495e-07
CYP19A1	1588	ENSG00000137869	15	0.0697708	0.15019	0.11198	0.367837	0.306605	0.0835755	1.43052	0.175875	0.314441
C5AR1	728	ENSG00000197405	19	4.32579	2.77852	2.2396	7.13603	9.12151	6.01744	1.4301	1.59044e-09	1.00865e-08
KIAA0825	285600	ENSG00000185261	5	2.8606	3.22909	2.57554	6.69463	6.13211	7.60538	1.42892	3.55865e-11	2.56788e-10
DEGS2	123099	ENSG00000168350	14	0.139542	0.225285	0	0.294269	0.306605	0.334302	1.42715	0.122231	0.236479
SIGIRR	59307	ENSG00000185187	11	7.8841	7.80989	8.17454	18.9804	20.0827	16.2972	1.42609	1.28509e-21	1.6111e-20
NCOA7	135112	ENSG00000111912	6	28.8851	29.1369	23.2919	76.1422	68.2964	45.298	1.42532	3.17982e-24	4.38563e-23
ORAI3	93129	ENSG00000175938	16	6.698	5.63213	6.04692	15.817	12.8008	14.2078	1.4242	4.15455e-16	4.07466e-15
TMPRSS13	84000	ENSG00000137747	11	0.209312	0	0	0.147135	0.153303	0.250727	1.42268	0.261794	0.424754
SMIM24	284422	ENSG00000095932	19	0.558166	0.30038	0.67188	1.69205	0.919816	0.835755	1.41626	0.0131539	0.0349425
FAM95C	100289137	ENSG00000283486	9	0	0.0750951	0.11198	0.147135	0.153303	0.0835755	1.41619	0.297873	0.466526
HSPA1B	3304	ENSG00000232804	6	0.209312	0.15019	0.33594	0.147135	1.22642	0.167151	1.41582	0.125866	0.242299
SGK3	23678	ENSG00000104205	8	10.3958	9.61217	8.17454	20.0103	23.0721	22.7325	1.41572	3.36732e-24	4.63537e-23
RAB31	11031	ENSG00000168461	18	33.2807	32.7415	29.3388	71.066	74.5818	76.0537	1.41543	4.29605e-76	2.31403e-74
MCMDC2	157777	ENSG00000178460	8	0	0.225285	0	0.220702	0.0766514	0.250727	1.41538	0.400221	0.575134
DNASE1L1	1774	ENSG00000013563	X	4.25602	5.63213	4.03128	11.7708	10.7312	9.86191	1.41328	4.56015e-16	4.46235e-15
RBM43	375287	ENSG00000184898	2	6.76777	5.48194	6.04692	15.9641	13.6439	12.6199	1.41257	3.44535e-17	3.60819e-16
SUCLG2-AS1	101927111	ENSG00000241316	3	0.0697708	0.0750951	0.22396	0.220702	0.0766514	0.501453	1.41229	0.203194	0.351327
RAB33A	9363	ENSG00000134594	X	0.209312	0.15019	0	0.220702	0.459908	0.250727	1.41192	0.0907606	0.185763
LOC107985688	107985688	ENSG00000228427	X	0.627937	0.30038	1.00782	1.61848	1.45638	1.17006	1.41077	0.0039121	0.0116549
LOC100507557	100507557	ENSG00000235652	6	1.04656	0.750951	0.5599	1.91275	1.60968	2.08939	1.41027	0.000337336	0.00121163
GRAP	10750	ENSG00000154016	17	0.139542	0.30038	0	0.441404	0.306605	0.334302	1.40922	0.177936	0.317234
NR4A2	4929	ENSG00000153234	2	0.488396	0.30038	0.5599	0.80924	1.22642	1.00291	1.40798	0.00998481	0.0273193
FRMD6	122786	ENSG00000139926	14	0.279083	0.30038	0.33594	0.882808	0.766514	0.417878	1.40742	0.036796	0.0860642
CYTH1	9267	ENSG00000108669	17	18.6986	18.3232	15.1173	43.2576	38.249	39.5312	1.40735	4.05908e-47	1.17828e-45
MAP3K7CL	56911	ENSG00000156265	21	0	0.0750951	0.11198	0.0735673	0.153303	0.167151	1.40723	0.349549	0.523355
PCAT18	728606	ENSG00000265369	18	5.30258	3.30418	4.36722	10.8144	8.96821	10.1126	1.40701	8.65254e-16	8.33867e-15
LMBRD1	55788	ENSG00000168216	6	18.0706	16.5209	16.0131	40.3884	37.4825	38.6955	1.4051	3.36815e-34	6.68866e-33
PTPRC	5788	ENSG00000081237	1	141.565	131.792	112.652	297.212	312.967	276.719	1.40427	2.14511e-60	8.48084e-59
BHLHE41	79365	ENSG00000123095	12	2.58152	1.577	0.33594	4.0462	3.83257	3.0923	1.4042	1.17523e-05	5.14174e-05
DAB1	1600	ENSG00000173406	1	0.0697708	0.15019	0	0.220702	0.153303	0.167151	1.40401	0.324227	0.496336
RNVU1-18	26863	ENSG00000206737	1	0.348854	0.525666	0.33594	0.735673	1.07312	1.00291	1.40359	0.0134152	0.035571
GM2A	2760	ENSG00000196743	5	24.4896	24.7063	23.5158	55.3962	56.1088	55.4942	1.40343	3.0304e-62	1.23187e-60
LINC00571	100874188	ENSG00000223685	13	0	0.0750951	0.11198	0.0735673	0.0766514	0.250727	1.40314	0.384685	0.559276
MEGF9	1955	ENSG00000106780	9	18.0009	19.9002	14.8933	40.0942	43.308	38.4447	1.40225	1.60815e-33	3.11629e-32
SERINC2	347735	ENSG00000168528	1	0.418625	0.600761	0.5599	1.25064	0.766514	1.58794	1.40219	0.00772175	0.0216562
LRP10	26020	ENSG00000197324	14	42.7695	38.5989	46.1358	100.934	93.7446	95.8611	1.40096	4.30148e-76	2.31403e-74
KCNK7	10089	ENSG00000173338	11	0.0697708	0.225285	0.11198	0.220702	0.383257	0.334302	1.40055	0.158361	0.290477
DEPDC1-AS1	101927220	ENSG00000234264	1	0.139542	0.225285	0.22396	0.441404	0.383257	0.501453	1.39979	0.095915	0.194297
TNFSF10	8743	ENSG00000121858	3	13.6053	12.0903	10.8621	37.6665	29.2808	16.7987	1.39928	2.12735e-13	1.79852e-12
CTSS	1520	ENSG00000163131	1	33.2807	34.3936	36.1696	81.6597	78.7976	75.9702	1.39872	6.31715e-72	3.09083e-70
TRIB1	10221	ENSG00000173334	8	27.4199	23.1293	22.732	51.35	56.5687	60.3415	1.39782	3.76965e-45	1.03063e-43
PTPN6	5777	ENSG00000111679	12	94.5394	87.8613	96.8627	223.939	203.739	208.855	1.39688	1.76726e-129	2.03292e-127
ARAP1	116985	ENSG00000186635	11	90.8416	83.731	84.433	196.425	185.42	210.276	1.39639	6.72507e-93	5.0324e-91
C2orf74	339804	ENSG00000237651	2	0.348854	0	0.22396	0.735673	0.383257	0.167151	1.39631	0.0711371	0.151942
NOL4L	140688	ENSG00000197183	20	10.1168	8.41065	8.51048	19.6425	20.006	22.3147	1.39386	1.81471e-23	2.43232e-22
SQSTM1	8878	ENSG00000161011	5	10.8842	10.1378	11.422	26.1164	24.7584	22.649	1.39378	3.11456e-26	4.62607e-25
C18orf65	400658	ENSG00000275763	18	0.0697708	0.225285	0.11198	0.294269	0.383257	0.250727	1.39226	0.138698	0.261667
PCTP	58488	ENSG00000141179	17	15.1403	15.0941	16.0131	36.9308	34.953	32.9288	1.39218	4.9375e-36	1.05512e-34
RCBTB2	1102	ENSG00000136161	13	16.5357	19.0742	17.8048	40.2413	41.6983	39.1969	1.39016	2.66462e-42	6.77145e-41
SLC51A	200931	ENSG00000163959	3	0.767479	0.826046	0.33594	0.882808	1.53303	2.17296	1.38897	0.00320385	0.00973398
RELL1	768211	ENSG00000181826	4	22.9546	23.2795	26.5393	54.3662	52.1229	57.5	1.38775	1.7271e-55	6.18382e-54
RUSC1-AS1	284618	ENSG00000225855	1	0.348854	0.750951	1.34376	1.91275	1.30307	2.00581	1.38736	0.00183745	0.00583933
GMIP	51291	ENSG00000089639	19	22.536	22.3032	23.5158	55.8376	48.2137	50.7304	1.38711	6.85345e-34	1.34494e-32
LRPAP1	4043	ENSG00000163956	4	175.474	180.078	193.837	424.042	385.25	435.178	1.38692	6.08321e-165	9.96633e-163
ZNF843	283933	ENSG00000176723	16	0.279083	0.600761	0.5599	0.80924	1.45638	0.919331	1.38651	0.0108273	0.029357
SLC16A13	201232	ENSG00000174327	17	0.627937	0.600761	0.44792	1.69205	1.07312	1.08648	1.38488	0.00504613	0.0146993
SQOR	58472	ENSG00000137767	15	15.838	14.3432	13.9975	35.6066	36.1028	28.4157	1.38439	1.98115e-30	3.44963e-29
MAPKAPK2	9261	ENSG00000162889	1	80.5155	77.2729	77.4902	182.52	169.093	181.359	1.38433	9.86268e-134	1.19826e-131
NCEH1	57552	ENSG00000144959	3	19.9545	21.2519	18.8127	45.3175	47.2939	43.3757	1.38242	1.74277e-42	4.45499e-41
CYTIP	9595	ENSG00000115165	2	3.27923	2.40304	1.00782	5.59112	6.28541	3.7609	1.38127	2.64031e-06	1.24644e-05
TTC28-AS1	284900	ENSG00000235954	22	5.09327	4.35552	5.0391	10.7408	10.5012	11.3663	1.38058	1.38652e-16	1.40312e-15
FICD	11153	ENSG00000198855	12	5.0235	4.6559	5.0391	11.8443	11.1144	10.1126	1.38026	1.9092e-16	1.91416e-15
USF1	7391	ENSG00000158773	1	40.4671	40.7766	43.6722	101.082	96.8873	82.8234	1.37988	7.63866e-63	3.16463e-61
FOXL2NB	401089	ENSG00000206262	3	0.139542	0.0750951	0	0.220702	0.229954	0.0835755	1.37885	0.238441	0.397023
PDLIM2	64236	ENSG00000120913	8	4.39556	5.40685	5.37504	11.3294	11.1144	11.4498	1.37508	3.68826e-14	3.26493e-13
CTBS	1486	ENSG00000117151	1	13.6751	12.3907	13.3256	28.6913	31.4271	28.165	1.37303	2.01761e-33	3.90276e-32
LOC101929759	101929759	ENSG00000246528	8	0.279083	0.30038	0.33594	0.514971	0.766514	0.75218	1.37011	0.044138	0.100987
CASP4	837	ENSG00000196954	11	23.5128	27.2595	25.4195	61.3551	56.0322	52.6526	1.36741	1.11748e-53	3.82383e-52
UNC93B1	81622	ENSG00000110057	11	21.4894	22.5285	25.7554	58.8538	47.2939	49.1424	1.3664	5.51832e-29	9.12378e-28
LVRN	206338	ENSG00000172901	5	0.83725	0.750951	0.78386	1.32421	2.06959	1.92224	1.36638	0.000933547	0.00313298
RAB8B	51762	ENSG00000166128	15	51.9793	44.7567	42.4404	110.939	113.521	86.7514	1.36553	1.97107e-30	3.43485e-29
REM2	161253	ENSG00000139890	14	0.139542	0.225285	0.11198	0.367837	0.306605	0.417878	1.36501	0.123157	0.238036
BANK1	55024	ENSG00000153064	4	0.209312	0.0750951	0	0.294269	0.229954	0.167151	1.36426	0.265115	0.428824
LOC100129534	100129534	ENSG00000269896	1	0.139542	0.0750951	0.22396	0.367837	0.306605	0.250727	1.36317	0.149099	0.277502
ROM1	6094	ENSG00000149489	11	0.418625	0.30038	0.22396	0.956375	0.613211	0.585029	1.36151	0.033094	0.0785523
TEX29	121793	ENSG00000153495	13	0.139542	0.15019	0.11198	0.735673	0.0766514	0.0835755	1.36093	0.209555	0.35967
RNPEPL1	57140	ENSG00000142327	2	12.1401	9.01141	11.422	22.7323	23.3787	26.3263	1.36073	1.67915e-22	2.18755e-21
SCOC-AS1	100129858	ENSG00000196951	4	0.976791	1.12643	0.5599	2.42772	1.83963	1.83866	1.36049	0.000428154	0.00151866
LOC100506098	100506098	ENSG00000233834	7	0.348854	0.0750951	0.33594	0.0735673	0.919816	0.668604	1.35991	0.0945265	0.19191
CDKL4	344387	ENSG00000205111	2	0	0.0750951	0.11198	0.220702	0	0.167151	1.35928	0.420953	0.595253
HIP1R	9026	ENSG00000130787	12	18.4893	15.9953	16.1251	39.8735	32.8834	40.1163	1.35749	9.46248e-29	1.54792e-27
LCP2	3937	ENSG00000043462	5	31.3969	31.4648	25.9794	66.3577	64.9237	67.8633	1.35737	1.98992e-71	9.64889e-70
PLAU	5328	ENSG00000122861	10	22.4662	20.4259	17.6928	44.8761	45.301	45.5487	1.35695	2.75476e-44	7.33676e-43
CD53	963	ENSG00000143119	1	37.2576	34.8441	29.7867	79.6734	78.261	69.7856	1.3563	4.25799e-67	1.89862e-65
PCDHGA8	9708	ENSG00000253767	5	0.558166	0.450571	0	0.588538	0.843165	1.08648	1.35612	0.0102354	0.0279235
GRM2	2912	ENSG00000164082	3	0.0697708	0.15019	0.22396	0.367837	0.229954	0.334302	1.35599	0.163057	0.297123
SPC25	57405	ENSG00000152253	2	0.697708	1.20152	1.00782	0.882808	0.613211	1.42078	1.35594	0.00845132	0.0235011
RIT1	6016	ENSG00000143622	1	16.6752	11.865	12.2058	33.326	29.9707	27.7471	1.35535	1.45068e-28	2.3606e-27
MIR7854	102465840	ENSG00000277255	16	0.139542	0	0.11198	0.147135	0.153303	0.250727	1.35487	0.225989	0.380685
HMOX1	3162	ENSG00000100292	22	0.976791	0.976236	0.67188	2.86912	1.37973	1.67151	1.35486	0.000627157	0.0021666
SLC9A3R1	9368	ENSG00000109062	17	59.1656	59.8508	64.0526	148.532	123.715	132.802	1.35366	1.95178e-65	8.45874e-64
LOC100506258	100506258	ENSG00000251364	11	1.1861	0.675856	0.33594	1.76561	1.68633	1.67151	1.35365	0.00188983	0.00599612
ARL8A	127829	ENSG00000143862	1	12.8378	11.865	12.8777	29.5741	26.9046	26.577	1.35326	2.78923e-25	3.99205e-24
DZIP3	9666	ENSG00000198919	3	12.2099	12.9164	11.9819	28.1763	28.5143	25.4905	1.35274	3.14447e-35	6.48257e-34
LANCL3	347404	ENSG00000147036	X	2.93037	2.62833	3.02346	4.85544	8.6616	5.34884	1.3523	1.44024e-07	7.70957e-07
LOC101927040	101927040	ENSG00000249328	8	0.0697708	0.0750951	0.11198	0.147135	0	0.417878	1.35198	0.349821	0.523618
LIMK1	3984	ENSG00000106683	7	32.7225	29.212	36.8414	70.1832	69.5994	77.6417	1.35144	3.63253e-48	1.08654e-46
LTBP2	4053	ENSG00000119681	14	0.139542	0.30038	0.11198	0.220702	0.383257	0.668604	1.35138	0.097911	0.197558
TMIGD3	57413	ENSG00000121933	1	2.51175	2.32795	2.57554	5.22328	5.6722	5.43241	1.351	6.30294e-09	3.79686e-08
C17orf64	124773	ENSG00000141371	17	0	0.0750951	0.11198	0.147135	0.153303	0.0835755	1.34941	0.44951	0.623913
MIR6793	102466737	ENSG00000275640	19	0	0.0750951	0.11198	0.147135	0.0766514	0.167151	1.34939	0.47913	NA
HIGD1A	25994	ENSG00000181061	3	16.2566	15.6949	15.3413	31.9282	38.3257	34.1824	1.34758	6.43155e-32	1.18474e-30
MYH15	22989	ENSG00000144821	3	0.139542	0.15019	0.22396	0.367837	0.153303	0.585029	1.347	0.0966032	0.195466
GTF2IRD2B	389524	ENSG00000174428	7	3.55831	1.87738	2.2396	7.651	4.36913	5.09811	1.34632	4.69497e-07	2.38397e-06
PFKFB4	5210	ENSG00000114268	3	64.8868	49.9382	25.0835	121.165	108.922	77.976	1.34619	2.23146e-07	1.16762e-06
KRT8	3856	ENSG00000170421	12	2.16289	1.577	1.34376	3.97263	3.75592	3.67732	1.34449	5.4094e-06	2.46749e-05
CEMIP2	23670	ENSG00000135048	9	1.11633	1.05133	0.67188	2.50129	2.29954	1.58794	1.34416	0.000266249	0.000971634
GLA	2717	ENSG00000102393	X	45.1417	45.9582	45.3519	99.6837	103.019	97.2819	1.34364	1.78527e-86	1.1843e-84
GPAT3	84803	ENSG00000138678	4	1.6745	1.80228	2.2396	4.63474	4.36913	3.34302	1.34351	5.64101e-06	2.56826e-05
SGO1-AS1	100874028	ENSG00000231304	3	0.0697708	0.0750951	0.11198	0.147135	0.153303	0.250727	1.34345	0.279984	0.446497
GSTO2	119391	ENSG00000065621	10	0.418625	0.600761	0.33594	0.882808	1.07312	1.08648	1.34312	0.014845	0.0389041
BLOC1S2	282991	ENSG00000196072	10	28.1874	29.6626	27.6591	62.3851	64.9237	60.6758	1.34158	7.46133e-42	1.86758e-40
RAB11FIP1	80223	ENSG00000156675	8	49.7466	50.0884	49.9431	108.07	114.287	106.392	1.34158	1.35749e-92	1.00883e-90
MYO15B	80022	ENSG00000266714	17	6.48869	4.43061	5.0391	10.6673	12.1109	12.5363	1.34128	8.02026e-15	7.35565e-14
SIRPB1	10326	ENSG00000101307	20	26.4431	27.2595	33.2581	59.0746	61.6277	69.2006	1.34102	7.70977e-36	1.62983e-34
UBE2J1	51465	ENSG00000198833	6	103.4	102.73	92.7195	210.77	230.874	215.207	1.33926	1.50987e-99	1.23683e-97
[truncated: 16,812 more rows]

## Sheet: GO pathway analysis
ID	No. Genes	Direction	Pvalue	FDR		ID	No. Genes	Direction	Pvalue	FDR	Row
GO_PRERIBOSOME	74	Down	1.80576e-16	1.83195e-12		GO_AUTOPHAGOSOME	80	Up	0.000194323	0.00901849	219
GO_RIBOSOME_BIOGENESIS	280	Down	2.16654e-13	1.09898e-09		GO_AUTOPHAGOSOME_MEMBRANE	28	Up	0.000672599	0.0206773	331
GO_NCRNA_PROCESSING	348	Down	2.31189e-12	7.81804e-09		GO_MACROAUTOPHAGY	268	Up	0.00185799	0.0372302	507
GO_SMALL_SUBUNIT_PROCESSOME	35	Down	3.79451e-12	9.62383e-09		GO_PROCESS_UTILIZING_AUTOPHAGIC_MECHANISM	426	Up	0.00192222	0.0377925	517
GO_RRNA_METABOLIC_PROCESS	214	Down	4.77366e-12	9.68575e-09		GO_AUTOPHAGOSOME_ORGANIZATION	82	Up	0.00223911	0.041159	552
GO_RIBONUCLEOPROTEIN_COMPLEX_BIOGENESIS	405	Down	7.55029e-12	1.27663e-08
GO_NCRNA_METABOLIC_PROCESS	412	Down	6.51037e-11	9.43538e-08
GO_90S_PRERIBOSOME	32	Down	2.31373e-10	2.9341e-07
GO_SPECIFIC_GRANULE	146	Up	4.68781e-10	5.2842e-07
GO_AZUROPHIL_GRANULE	136	Up	3.50776e-09	3.55862e-06
GO_TRNA_METABOLIC_PROCESS	157	Down	7.15185e-09	6.59596e-06
GO_TRNA_PROCESSING	119	Down	1.11067e-08	9.29675e-06
GO_RIBOSOMAL_LARGE_SUBUNIT_BIOGENESIS	64	Down	1.1913e-08	9.29675e-06
GO_MYELOID_LEUKOCYTE_ACTIVATION	557	Up	2.1308e-08	1.54407e-05
GO_TRNA_MODIFICATION	81	Down	2.55993e-08	1.73136e-05
GO_MYELOID_LEUKOCYTE_MEDIATED_IMMUNITY	486	Up	3.49129e-08	2.10766e-05
GO_AZUROPHIL_GRANULE_MEMBRANE	50	Up	3.53181e-08	2.10766e-05
GO_MITOCHONDRIAL_GENE_EXPRESSION	159	Down	9.45353e-08	5.32811e-05
GO_SNORNA_BINDING	26	Down	1.29026e-07	6.56446e-05
GO_RESPONSE_TO_INTERFERON_GAMMA	141	Up	1.30734e-07	6.56446e-05
GO_CELLULAR_DEFENSE_RESPONSE	34	Up	1.35883e-07	6.56446e-05
GO_POSITIVE_REGULATION_OF_TELOMERASE_RNA_LOCALIZATION_TO_CAJAL_BODY	15	Down	1.43342e-07	6.61004e-05
GO_SPECIFIC_GRANULE_LUMEN	54	Up	1.71713e-07	7.57405e-05
GO_TERTIARY_GRANULE_MEMBRANE	68	Up	2.07405e-07	8.7672e-05
GO_NEUTROPHIL_MIGRATION	74	Up	2.19884e-07	8.92288e-05
GO_CATALYTIC_ACTIVITY_ACTING_ON_A_TRNA	98	Down	2.40692e-07	9.39162e-05
GO_CELL_ACTIVATION_INVOLVED_IN_IMMUNE_RESPONSE	597	Up	2.57988e-07	9.69366e-05
GO_CHAPERONE_COMPLEX	19	Down	2.82065e-07	0.000102198
GO_EXOCYTOSIS	727	Up	3.26736e-07	0.000114301
GO_PRERIBOSOME_LARGE_SUBUNIT_PRECURSOR	23	Down	4.49258e-07	0.000149173
GO_RNA_MODIFICATION	146	Down	4.55827e-07	0.000149173
GO_TERTIARY_GRANULE	149	Up	5.67823e-07	0.000168616
GO_NEGATIVE_REGULATION_OF_VIRAL_LIFE_CYCLE	68	Up	5.75861e-07	0.000168616
GO_SPLICEOSOMAL_SNRNP_ASSEMBLY	39	Down	5.77743e-07	0.000168616
GO_TUMOR_NECROSIS_FACTOR_SUPERFAMILY_CYTOKINE_PRODUCTION	115	Up	5.81722e-07	0.000168616
GO_IMMUNE_EFFECTOR_PROCESS	917	Up	6.54128e-07	0.000184337
GO_POSITIVE_REGULATION_OF_TUMOR_NECROSIS_FACTOR_SUPERFAMILY_CYTOKINE_PRODUCTION	65	Up	7.30975e-07	0.000195784
GO_SECRETORY_GRANULE_MEMBRANE	241	Up	7.33346e-07	0.000195784
GO_NCRNA_EXPORT_FROM_NUCLEUS	38	Down	7.64365e-07	0.000198833
GO_LEUKOCYTE_MEDIATED_IMMUNITY	625	Up	8.06772e-07	0.000204618
GO_TELOMERASE_RNA_LOCALIZATION	18	Down	8.59923e-07	0.000212779
GO_MITOCHONDRIAL_TRANSLATION	133	Down	9.3181e-07	0.000225077
GO_MATURATION_OF_5_8S_RRNA	26	Down	9.82119e-07	0.000231712
GO_PHAGOCYTOSIS	215	Up	1.06593e-06	0.000240597
GO_TRANSFERASE_ACTIVITY_TRANSFERRING_ONE_CARBON_GROUPS	197	Down	1.06721e-06	0.000240597
GO_VESICLE_LUMEN	262	Up	1.14176e-06	0.000242155
GO_RNA_PROCESSING	828	Down	1.14186e-06	0.000242155
GO_MATURATION_OF_5_8S_RRNA_FROM_TRICISTRONIC_RRNA_TRANSCRIPT_SSU_RRNA_5_8S_RRNA_LSU_RRNA	21	Down	1.14573e-06	0.000242155
GO_POSITIVE_REGULATION_OF_CHEMOKINE_PRODUCTION	39	Up	1.22516e-06	0.00024876
GO_REGULATION_OF_CELL_KILLING	51	Up	1.22602e-06	0.00024876
GO_PHAGOCYTIC_VESICLE	114	Up	1.44822e-06	0.000282582
GO_RESPONSE_TO_TYPE_I_INTERFERON	70	Up	1.44842e-06	0.000282582
GO_LEUKOCYTE_CHEMOTAXIS	139	Up	1.71047e-06	0.00032741
GO_RNA_LOCALIZATION	218	Down	1.75318e-06	0.000329371
GO_MONONUCLEAR_CELL_MIGRATION	50	Up	1.79224e-06	0.000330586
GO_SPECIFIC_GRANULE_MEMBRANE	85	Up	1.90841e-06	0.000345729
GO_POSITIVE_REGULATION_OF_ESTABLISHMENT_OF_PROTEIN_LOCALIZATION_TO_TELOMERE	10	Down	2.08269e-06	0.000370682
GO_DEFENSE_RESPONSE_TO_VIRUS	191	Up	2.54144e-06	0.000444533
GO_SECRETORY_GRANULE	626	Up	2.58589e-06	0.000444641
GO_MATURATION_OF_LSU_RRNA	21	Down	2.69445e-06	0.000455586
GO_PROTEIN_LOCALIZATION_TO_NUCLEOLUS	16	Down	2.7591e-06	0.000458871
GO_CELL_CHEMOTAXIS	181	Up	3.00148e-06	0.000484054
GO_TUMOR_NECROSIS_FACTOR_BIOSYNTHETIC_PROCESS	23	Up	3.00595e-06	0.000484054
GO_REGULATION_OF_PROTEIN_LOCALIZATION_TO_CHROMOSOME_TELOMERIC_REGION	13	Down	3.15032e-06	0.000499375
GO_REGULATION_OF_FC_RECEPTOR_MEDIATED_STIMULATORY_SIGNALING_PATHWAY	11	Up	3.25405e-06	0.000505298
GO_PSEUDOURIDINE_SYNTHESIS	17	Down	3.2873e-06	0.000505298
GO_PRERIBOSOME_SMALL_SUBUNIT_PRECURSOR	14	Down	3.77793e-06	0.000572046
GO_GLYCOSYL_COMPOUND_CATABOLIC_PROCESS	32	Up	3.97012e-06	0.000592306
GO_NEGATIVE_REGULATION_OF_VIRAL_GENOME_REPLICATION	52	Up	4.55321e-06	0.000669453
GO_GRANULOCYTE_MIGRATION	90	Up	4.99262e-06	0.000723573
GO_MAST_CELL_ACTIVATION	44	Up	5.38392e-06	0.000761738
GO_MATURATION_OF_LSU_RRNA_FROM_TRICISTRONIC_RRNA_TRANSCRIPT_SSU_RRNA_5_8S_RRNA_LSU_RRNA	13	Down	5.40613e-06	0.000761738
GO_S_ADENOSYLMETHIONINE_DEPENDENT_METHYLTRANSFERASE_ACTIVITY	140	Down	5.85869e-06	0.000814197
GO_INNATE_IMMUNE_RESPONSE	613	Up	6.08111e-06	0.000833687
GO_NADPH_OXIDASE_COMPLEX	9	Up	6.68983e-06	0.000904912
GO_SMALL_NUCLEOLAR_RIBONUCLEOPROTEIN_COMPLEX	21	Down	6.80124e-06	0.000907875
GO_MITOCHONDRIAL_RNA_METABOLIC_PROCESS	42	Down	7.06536e-06	0.000930885
GO_NUCLEAR_PORE	85	Down	7.25232e-06	0.000943267
GO_CYSTEINE_TYPE_ENDOPEPTIDASE_ACTIVITY_INVOLVED_IN_APOPTOTIC_PROCESS	12	Up	7.59411e-06	0.000975218
GO_INTERLEUKIN_6_BIOSYNTHETIC_PROCESS	18	Up	8.61695e-06	0.00108083
GO_NUCLEOID	43	Down	8.62961e-06	0.00108083
GO_INTERLEUKIN_8_PRODUCTION	58	Up	8.833e-06	0.00109281
GO_NEGATIVE_REGULATION_OF_VIRAL_PROCESS	80	Up	9.34635e-06	0.00114239
GO_DEFENSE_RESPONSE_TO_OTHER_ORGANISM	733	Up	1.02234e-05	0.00123472
GO_RNA_METHYLATION	77	Down	1.0634e-05	0.0012692
GO_TRANSLATIONAL_TERMINATION	105	Down	1.09465e-05	0.00129131
GO_PSEUDOURIDINE_SYNTHASE_ACTIVITY	13	Down	1.12379e-05	0.0012997
GO_SECRETORY_VESICLE	727	Up	1.12739e-05	0.0012997
GO_INTERFERON_GAMMA_MEDIATED_SIGNALING_PATHWAY	63	Up	1.23519e-05	0.00140798
GO_MATURATION_OF_SSU_RRNA	47	Down	1.25753e-05	0.00141752
GO_MYD88_INDEPENDENT_TOLL_LIKE_RECEPTOR_SIGNALING_PATHWAY	32	Up	1.37296e-05	0.00152029
GO_DNA_TEMPLATED_TRANSCRIPTION_TERMINATION	75	Down	1.37867e-05	0.00152029
GO_POSITIVE_REGULATION_OF_LEUKOCYTE_DIFFERENTIATION	117	Up	1.41653e-05	0.00154524
GO_CLEAVAGE_INVOLVED_IN_RRNA_PROCESSING	21	Down	1.45464e-05	0.00156993
GO_MITOCHONDRIAL_RNA_PROCESSING	17	Down	1.51474e-05	0.00160676
GO_CELL_KILLING	85	Up	1.52044e-05	0.00160676
GO_POSITIVE_REGULATION_OF_CYTOKINE_BIOSYNTHETIC_PROCESS	47	Up	1.6583e-05	0.00172846
GO_NADPH_REGENERATION	17	Up	1.67072e-05	0.00172846
GO_MATURATION_OF_SSU_RRNA_FROM_TRICISTRONIC_RRNA_TRANSCRIPT_SSU_RRNA_5_8S_RRNA_LSU_RRNA	34	Down	1.68672e-05	0.00172846
GO_INTERLEUKIN_1_PRODUCTION	75	Up	1.75555e-05	0.0017672
GO_VACUOLAR_LUMEN	131	Up	1.75936e-05	0.0017672
GO_RIBOSOMAL_SMALL_SUBUNIT_BIOGENESIS	65	Down	1.81464e-05	0.00180485
GO_LYSOSOME_LOCALIZATION	59	Up	1.83511e-05	0.00180749
GO_ANTIGEN_PROCESSING_AND_PRESENTATION_OF_ENDOGENOUS_ANTIGEN	17	Up	1.87915e-05	0.00183308
GO_TRANSCRIPTION_BY_RNA_POLYMERASE_I	63	Down	1.9755e-05	0.00190871
GO_RNA_EXPORT_FROM_NUCLEUS	132	Down	2.1538e-05	0.00206135
GO_POSITIVE_REGULATION_OF_CELL_KILLING	35	Up	2.22123e-05	0.00210602
GO_SUPEROXIDE_ANION_GENERATION	20	Up	2.2569e-05	0.00212003
GO_B_CELL_RECEPTOR_SIGNALING_PATHWAY	47	Up	2.39651e-05	0.00221696
GO_POSITIVE_REGULATION_OF_DEFENSE_RESPONSE_TO_VIRUS_BY_HOST	22	Up	2.4038e-05	0.00221696
GO_STRUCTURAL_CONSTITUENT_OF_NUCLEAR_PORE	23	Down	2.4462e-05	0.00223574
GO_N_METHYLTRANSFERASE_ACTIVITY	82	Down	2.48537e-05	0.00224461
GO_REGULATION_OF_ALPHA_BETA_T_CELL_ACTIVATION	72	Up	2.50585e-05	0.00224461
GO_MACROPHAGE_ACTIVATION	67	Up	2.52228e-05	0.00224461
GO_ESTABLISHMENT_OF_RNA_LOCALIZATION	187	Down	2.97148e-05	0.00262136
GO_DEFENSE_RESPONSE_TO_BACTERIUM	118	Up	3.00029e-05	0.00262396
GO_ACTIN_POLYMERIZATION_OR_DEPOLYMERIZATION	156	Up	3.05661e-05	0.00265037
GO_MITOCHONDRIAL_LARGE_RIBOSOMAL_SUBUNIT	58	Down	3.09838e-05	0.00265951
GO_REGULATION_OF_PHAGOCYTOSIS	72	Up	3.11958e-05	0.00265951
GO_PROTEIN_LOCALIZATION_TO_NUCLEOPLASM	12	Down	3.31756e-05	0.00280472
GO_RNA_METHYLTRANSFERASE_ACTIVITY	64	Down	3.55606e-05	0.00298151
GO_MITOCHONDRIAL_TRNA_PROCESSING	13	Down	3.96507e-05	0.00329719
GO_MITOCHONDRIAL_RNA_MODIFICATION	9	Down	4.02764e-05	0.00332198
GO_NEGATIVE_REGULATION_OF_ALPHA_BETA_T_CELL_ACTIVATION	28	Up	4.09553e-05	0.00334985
GO_TRNA_BINDING	53	Down	4.1576e-05	0.00334985
GO_ORGANELLAR_RIBOSOME	87	Down	4.16049e-05	0.00334985
GO_CHEMOKINE_PRODUCTION	63	Up	4.27927e-05	0.00339477
GO_RESPONSE_TO_VIRUS	253	Up	4.2832e-05	0.00339477
GO_POSITIVE_REGULATION_OF_ALCOHOL_BIOSYNTHETIC_PROCESS	10	Up	4.34938e-05	0.0034205
GO_RIBONUCLEOSIDE_MONOPHOSPHATE_BIOSYNTHETIC_PROCESS	29	Down	4.43526e-05	0.00346121
GO_INTERLEUKIN_1_BETA_PRODUCTION	68	Up	4.50771e-05	0.0034909
GO_TRNA_METHYLATION	38	Down	4.57663e-05	0.00351742
GO_RIBONUCLEOPROTEIN_COMPLEX_SUBUNIT_ORGANIZATION	184	Down	4.64921e-05	0.00354633
GO_PHAGOCYTIC_VESICLE_MEMBRANE	63	Up	4.84749e-05	0.00360095
GO_VACUOLAR_MEMBRANE	333	Up	4.84983e-05	0.00360095
GO_VACUOLE	612	Up	4.86394e-05	0.00360095
GO_TERMINATION_OF_RNA_POLYMERASE_I_TRANSCRIPTION	31	Down	4.88322e-05	0.00360095
GO_RESPONSE_TO_BIOTIC_STIMULUS	972	Up	4.89829e-05	0.00360095
GO_REGULATION_OF_LEUKOCYTE_MEDIATED_CYTOTOXICITY	40	Up	4.99385e-05	0.00362294
GO_AEROBIC_ELECTRON_TRANSPORT_CHAIN	15	Up	5.00944e-05	0.00362294
GO_NEGATIVE_REGULATION_OF_ACTIN_FILAMENT_POLYMERIZATION	41	Up	5.03533e-05	0.00362294
GO_POSITIVE_REGULATION_OF_LYMPHOCYTE_DIFFERENTIATION	73	Up	5.3088e-05	0.0037928
GO_TOLL_LIKE_RECEPTOR_BINDING	12	Up	5.39727e-05	0.00382904
GO_MYELOID_LEUKOCYTE_MIGRATION	135	Up	5.44986e-05	0.0038395
GO_REGULATION_OF_LEUKOCYTE_CHEMOTAXIS	74	Up	5.94227e-05	0.00414288
GO_SYNAPTIC_VESICLE_TRANSPORT	39	Up	5.96215e-05	0.00414288
GO_SMN_SM_PROTEIN_COMPLEX	19	Down	6.01194e-05	0.00414906
GO_REGULATION_OF_ESTABLISHMENT_OF_PROTEIN_LOCALIZATION_TO_CHROMOSOME	12	Down	6.10699e-05	0.00418618
GO_MEMBRANE_INVAGINATION	59	Up	6.23157e-05	0.0042429
GO_CYTOKINE_METABOLIC_PROCESS	81	Up	6.3567e-05	0.00429925
GO_REGULATION_OF_IMMUNE_EFFECTOR_PROCESS	273	Up	6.43838e-05	0.00432566
GO_NUCLEAR_EXPORT	185	Down	6.50534e-05	0.00434189
GO_SUPEROXIDE_GENERATING_NADPH_OXIDASE_ACTIVITY	6	Up	6.57025e-05	0.00435655
GO_CYSTEINE_TYPE_ENDOPEPTIDASE_ACTIVITY_INVOLVED_IN_APOPTOTIC_SIGNALING_PATHWAY	7	Up	6.64019e-05	0.00435982
GO_FC_RECEPTOR_MEDIATED_STIMULATORY_SIGNALING_PATHWAY	76	Up	6.70217e-05	0.00435982
GO_EMBRYONIC_DIGESTIVE_TRACT_DEVELOPMENT	12	Up	6.7041e-05	0.00435982
GO_MITOCHONDRIAL_TRANSLATIONAL_TERMINATION	89	Down	6.76089e-05	0.00436874
GO_AZUROPHIL_GRANULE_LUMEN	80	Up	6.95996e-05	0.00446891
GO_POSITIVE_REGULATION_OF_TUMOR_NECROSIS_FACTOR_BIOSYNTHETIC_PROCESS	16	Up	7.01662e-05	0.00447696
GO_LYSOSOMAL_LUMEN	65	Up	7.43331e-05	0.00471318
GO_METHYLOSOME	12	Down	7.79837e-05	0.00491394
GO_REGULATION_OF_RESPONSE_TO_BIOTIC_STIMULUS	385	Up	8.10344e-05	0.00507465
GO_RAN_GTPASE_BINDING	36	Down	8.21609e-05	0.00511363
GO_PURINE_NUCLEOSIDE_MONOPHOSPHATE_BIOSYNTHETIC_PROCESS	17	Down	8.32712e-05	0.00515114
GO_NUCLEOBASE_CONTAINING_COMPOUND_TRANSPORT	223	Down	8.38834e-05	0.00515756
GO_POSITIVE_REGULATION_OF_MACROPHAGE_DIFFERENTIATION	13	Up	8.6032e-05	0.0052578
GO_VESICLE_MEMBRANE	585	Up	9.1345e-05	0.00554857
GO_PATTERN_RECOGNITION_RECEPTOR_SIGNALING_PATHWAY	155	Up	9.18837e-05	0.00554857
GO_GLYCOSIDE_CATABOLIC_PROCESS	8	Up	9.47851e-05	0.00568991
GO_PHOSPHATIDYLINOSITOL_PHOSPHATE_PHOSPHATASE_ACTIVITY	25	Up	9.99644e-05	0.00596552
GO_LIPOPOLYSACCHARIDE_MEDIATED_SIGNALING_PATHWAY	46	Up	0.000104673	0.00620996
GO_NEGATIVE_REGULATION_OF_LEUKOCYTE_PROLIFERATION	53	Up	0.000107676	0.00635103
GO_POSITIVE_REGULATION_OF_RIBOSOME_BIOGENESIS	9	Down	0.000110815	0.00647816
GO_REGULATION_OF_TRANSPOSITION	17	Up	0.000111109	0.00647816
GO_INTERLEUKIN_8_SECRETION	22	Up	0.000112501	0.00652183
GO_ACTIN_FILAMENT_POLYMERIZATION	134	Up	0.000113863	0.00653757
GO_DE_NOVO_IMP_BIOSYNTHETIC_PROCESS	6	Down	0.000114445	0.00653757
GO_OXIDOREDUCTASE_ACTIVITY_ACTING_ON_NAD_P_H_OXYGEN_AS_ACCEPTOR	11	Up	0.000114706	0.00653757
GO_GLIAL_CELL_ACTIVATION	38	Up	0.000118201	0.00669914
GO_CORTICAL_ACTIN_CYTOSKELETON	65	Up	0.000121189	0.00683036
GO_RESPONSE_TO_BACTERIUM	366	Up	0.000122224	0.00685063
GO_POSITIVE_REGULATION_OF_ALPHA_BETA_T_CELL_ACTIVATION	50	Up	0.000123567	0.00688757
GO_CYTOKINE_SECRETION	161	Up	0.000124241	0.00688757
GO_ACTIVATION_OF_IMMUNE_RESPONSE	437	Up	0.000125618	0.00692606
GO_PROTEIN_METHYLTRANSFERASE_ACTIVITY	73	Down	0.000126662	0.00694586
GO_RNA_POLYMERASE_I_COMPLEX	12	Down	0.000128374	0.00696449
GO_RNA_POLYMERASE_I_ACTIVITY	12	Down	0.000128374	0.00696449
GO_SYNAPTIC_VESICLE_LOCALIZATION	44	Up	0.000131547	0.00708038
GO_ENDONUCLEOLYTIC_CLEAVAGE_INVOLVED_IN_RRNA_PROCESSING	10	Down	0.000131906	0.00708038
GO_POSITIVE_REGULATION_OF_ALPHA_BETA_T_CELL_DIFFERENTIATION	42	Up	0.000134041	0.00715707
GO_PHOSPHATIDYLINOSITOL_MONOPHOSPHATE_PHOSPHATASE_ACTIVITY	13	Up	0.000139556	0.00741252
GO_RRNA_MODIFICATION	33	Down	0.000142406	0.00752455
GO_SECRETION	1188	Up	0.000149162	0.00778716
GO_TRANSLATION_INITIATION_FACTOR_ACTIVITY	48	Down	0.00014941	0.00778716
GO_POSITIVE_REGULATION_OF_VASCULAR_ENDOTHELIAL_GROWTH_FACTOR_PRODUCTION	18	Up	0.00015042	0.00778716
GO_POSITIVE_REGULATION_OF_INTERLEUKIN_8_PRODUCTION	36	Up	0.000151051	0.00778716
GO_CELL_ACTIVATION	1054	Up	0.000151839	0.00778716
GO_UNFOLDED_PROTEIN_BINDING	107	Down	0.000151982	0.00778716
GO_RIBOSOMAL_LARGE_SUBUNIT_EXPORT_FROM_NUCLEUS	8	Down	0.000154453	0.00783664
GO_INTERLEUKIN_6_PRODUCTION	113	Up	0.000154493	0.00783664
GO_CELLULAR_RESPONSE_TO_ETHANOL	9	Up	0.000156116	0.00787957
GO_MAST_CELL_MEDIATED_IMMUNITY	36	Up	0.000157099	0.00788994
GO_VESICLE_LOCALIZATION	178	Up	0.000158744	0.0079333
GO_TRNA_THREONYLCARBAMOYLADENOSINE_METABOLIC_PROCESS	14	Down	0.000162894	0.00810079
GO_ANTIGEN_PROCESSING_AND_PRESENTATION_OF_ENDOGENOUS_PEPTIDE_ANTIGEN	14	Up	0.000168303	0.00832894
GO_MONOCYTE_CHEMOTAXIS	33	Up	0.000173951	0.00848269
GO_REGULATION_OF_GRANULOCYTE_CHEMOTAXIS	33	Up	0.000174002	0.00848269
GO_REGULATION_OF_CD4_POSITIVE_ALPHA_BETA_T_CELL_ACTIVATION	49	Up	0.00017434	0.00848269
GO_TRANSCRIPTION_INITIATION_FROM_RNA_POLYMERASE_I_PROMOTER	37	Down	0.000174754	0.00848269
GO_POSITIVE_REGULATION_OF_RESPONSE_TO_EXTERNAL_STIMULUS	426	Up	0.000179318	0.00856913
GO_RESPONSE_TO_INTERFERON_ALPHA	19	Up	0.000179333	0.00856913
GO_RRNA_CONTAINING_RIBONUCLEOPROTEIN_COMPLEX_EXPORT_FROM_NUCLEUS	14	Down	0.000179805	0.00856913
GO_ESTABLISHMENT_OF_PROTEIN_LOCALIZATION_TO_TELOMERE	18	Down	0.000179914	0.00856913
GO_POSITIVE_REGULATION_OF_LEUKOCYTE_CHEMOTAXIS	56	Up	0.000185847	0.00881034
GO_RESPIRATORY_BURST	32	Up	0.000189062	0.00889931
GO_POSITIVE_REGULATION_OF_INFLAMMATORY_RESPONSE	88	Up	0.000189478	0.00889931
GO_NEGATIVE_REGULATION_OF_MULTI_ORGANISM_PROCESS	163	Up	0.000193974	0.00901849
GO_AUTOPHAGOSOME	80	Up	0.000194323	0.00901849
GO_ENDOCYTIC_PATCH	13	Up	0.000194682	0.00901849
GO_NEUROINFLAMMATORY_RESPONSE	42	Up	0.000198126	0.0091363
GO_TRANSCRIPTION_ELONGATION_FROM_RNA_POLYMERASE_I_PROMOTER	31	Down	0.000200205	0.00919041
GO_OXIDOREDUCTASE_ACTIVITY_ACTING_ON_A_HEME_GROUP_OF_DONORS	17	Up	0.000201565	0.0092039
GO_TOLL_LIKE_RECEPTOR_SIGNALING_PATHWAY	113	Up	0.000202313	0.0092039
GO_ENDOSOME_LUMEN	19	Up	0.000204685	0.00927023
GO_TYPE_I_INTERFERON_BIOSYNTHETIC_PROCESS	8	Up	0.000210939	0.00951102
GO_REGULATION_OF_MAST_CELL_ACTIVATION	32	Up	0.000214659	0.00963589
GO_RIBONUCLEOPROTEIN_COMPLEX	625	Down	0.000218159	0.00974988
GO_POSITIVE_REGULATION_OF_NF_KAPPAB_TRANSCRIPTION_FACTOR_ACTIVITY	119	Up	0.000220499	0.00981126
GO_RESPONSE_TO_INTERLEUKIN_7	23	Down	0.000223042	0.00988107
GO_CHEMOKINE_ACTIVITY	19	Up	0.000224914	0.00992065
GO_MEMBRANE_COAT	88	Up	0.000234307	0.0102902
GO_REGULATION_OF_ALPHA_BETA_T_CELL_DIFFERENTIATION	53	Up	0.000240664	0.0105038
GO_POSITIVE_REGULATION_OF_KILLING_OF_CELLS_OF_OTHER_ORGANISM	7	Up	0.000241324	0.0105038
GO_I_KAPPAB_KINASE_NF_KAPPAB_SIGNALING	223	Up	0.000242275	0.0105038
GO_METHYLATION	303	Down	0.000249232	0.0107594
GO_LEUKOCYTE_CELL_CELL_ADHESION	243	Up	0.00025165	0.0107826
GO_POSITIVE_REGULATION_OF_CHEMOTAXIS	81	Up	0.000251896	0.0107826
GO_REGULATION_OF_B_CELL_RECEPTOR_SIGNALING_PATHWAY	21	Up	0.00025546	0.0108575
GO_REGULATION_OF_FC_GAMMA_RECEPTOR_SIGNALING_PATHWAY_INVOLVED_IN_PHAGOCYTOSIS	7	Up	0.000255785	0.0108575
GO_DEFENSE_RESPONSE	1071	Up	0.000258738	0.0109371
GO_NUCLEOBASE_BIOSYNTHETIC_PROCESS	19	Down	0.000260934	0.010963
GO_CRD_MEDIATED_MRNA_STABILITY_COMPLEX	6	Down	0.000261514	0.010963
GO_GLYCOSYLCERAMIDE_CATABOLIC_PROCESS	7	Up	0.000263227	0.0109894
GO_NEGATIVE_REGULATION_OF_LYMPHOCYTE_ACTIVATION	107	Up	0.000266108	0.0110206
GO_POSITIVE_REGULATION_OF_ERK1_AND_ERK2_CASCADE	111	Up	0.000267085	0.0110206
GO_VESICLE_TARGETING	87	Up	0.00026741	0.0110206
GO_BOX_C_D_SNORNP_COMPLEX	5	Down	0.000268791	0.0110206
GO_RESPONSE_TO_CHEMOKINE	54	Up	0.000269406	0.0110206
GO_REGULATION_OF_INOSITOL_PHOSPHATE_BIOSYNTHETIC_PROCESS	8	Up	0.000275782	0.0112362
GO_RNA_BINDING	1499	Down	0.000277985	0.0112806
GO_CHAPERONIN_CONTAINING_T_COMPLEX	9	Down	0.000279821	0.0113099
GO_NEGATIVE_REGULATION_OF_CD4_POSITIVE_ALPHA_BETA_T_CELL_ACTIVATION	23	Up	0.00028403	0.0114345
GO_PHOSPHATIDYLINOSITOL_PHOSPHATE_4_PHOSPHATASE_ACTIVITY	8	Up	0.000286234	0.0114776
GO_POSITIVE_REGULATION_OF_LEUKOCYTE_MIGRATION	82	Up	0.000289138	0.0115485
GO_POSITIVE_REGULATION_OF_LEUKOCYTE_CELL_CELL_ADHESION	153	Up	0.0002958	0.0117682
GO_POSITIVE_REGULATION_OF_I_KAPPAB_KINASE_NF_KAPPAB_SIGNALING	149	Up	0.000300453	0.0118907
GO_NUCLEAR_PORE_OUTER_RING	10	Down	0.000301223	0.0118907
GO_POSITIVE_REGULATION_OF_INTERLEUKIN_6_BIOSYNTHETIC_PROCESS	12	Up	0.00030714	0.0120773
GO_ADAPTIVE_IMMUNE_RESPONSE	272	Up	0.000316754	0.0124072
GO_PHOSPHATIDYLINOSITOL_BIOSYNTHETIC_PROCESS	105	Up	0.00032	0.0124757
GO_CATALYTIC_ACTIVITY_ACTING_ON_RNA	343	Down	0.000320963	0.0124757
GO_ALPHA_BETA_T_CELL_PROLIFERATION	26	Up	0.000323006	0.0125072
GO_LEUKOCYTE_ACTIVATION_INVOLVED_IN_INFLAMMATORY_RESPONSE	32	Up	0.00033096	0.0127665
GO_ALPHA_BETA_T_CELL_ACTIVATION	102	Up	0.000337962	0.0129872
GO_PLATELET_ALPHA_GRANULE	57	Up	0.000344849	0.0132019
GO_REGULATION_OF_MITOCHONDRIAL_GENE_EXPRESSION	26	Down	0.000352331	0.0133799
GO_PROTON_TRANSMEMBRANE_TRANSPORT	107	Up	0.000352421	0.0133799
GO_POSITIVE_REGULATION_OF_INTERLEUKIN_6_PRODUCTION	67	Up	0.000353457	0.0133799
GO_POSITIVE_REGULATION_OF_FC_RECEPTOR_MEDIATED_STIMULATORY_SIGNALING_PATHWAY	7	Up	0.0003585	0.0135204
GO_REGULATION_OF_CD8_POSITIVE_ALPHA_BETA_T_CELL_ACTIVATION	12	Up	0.000366085	0.0137062
GO_REGULATION_OF_VIRAL_ENTRY_INTO_HOST_CELL	20	Up	0.00036613	0.0137062
GO_IMMUNE_RECEPTOR_ACTIVITY	72	Up	0.000373523	0.0138833
GO_REGULATION_OF_VIRAL_LIFE_CYCLE	119	Up	0.000373597	0.0138833
GO_MRNA_TRANSPORT	143	Down	0.000376183	0.0139284
GO_HISTONE_H4_R3_METHYLATION	6	Down	0.000393138	0.0145032
GO_TRANSPOSITION	20	Up	0.000408317	0.0150086
GO_EARLY_PHAGOSOME	9	Up	0.000417767	0.0152953
GO_ESTABLISHMENT_OF_PROTEIN_LOCALIZATION_TO_CHROMOSOME	24	Down	0.000419131	0.0152953
GO_METHYLTRANSFERASE_COMPLEX	106	Down	0.000421842	0.015324
GO_CYTOPLASMIC_PATTERN_RECOGNITION_RECEPTOR_SIGNALING_PATHWAY	58	Up	0.000423587	0.015324
GO_RNA_STABILIZATION	40	Down	0.00042445	0.015324
GO_CYTOKINE_PRODUCTION	559	Up	0.000426797	0.0153541
GO_PWP2P_CONTAINING_SUBCOMPLEX_OF_90S_PRERIBOSOME	7	Down	0.000432777	0.0155142
GO_PROTEIN_SUMOYLATION	73	Down	0.000434305	0.0155142
GO_PLATELET_DEGRANULATION	91	Up	0.000442151	0.015739
GO_EXOCYST	15	Up	0.000449602	0.0159478
GO_INFLAMMATORY_RESPONSE	483	Up	0.000452223	0.0159478
GO_ALPHA_LINOLENIC_ACID_METABOLIC_PROCESS	12	Up	0.000453358	0.0159478
GO_DNA_REPLICATION_ORIGIN_BINDING	24	Down	0.000454305	0.0159478
GO_REGULATION_OF_IMMUNE_RESPONSE	703	Up	0.000456081	0.015955
GO_NEGATIVE_REGULATION_OF_INTERLEUKIN_1_PRODUCTION	23	Up	0.000459028	0.0160029
GO_IMMUNE_RESPONSE_REGULATING_SIGNALING_PATHWAY	427	Up	0.000472654	0.0163954
GO_TRNA_WOBBLE_URIDINE_MODIFICATION	16	Down	0.000474443	0.0163954
GO_TRNA_METHYLTRANSFERASE_ACTIVITY	33	Down	0.000475134	0.0163954
GO_CHEMOKINE_RECEPTOR_BINDING	26	Up	0.00048764	0.0167699
GO_REGULATION_OF_RIBOSOME_BIOGENESIS	13	Down	0.000489512	0.0167774
GO_PHOSPHATIDYLINOSITOL_BISPHOSPHATE_PHOSPHATASE_ACTIVITY	20	Up	0.000492325	0.016817
GO_CYTOKINE_MEDIATED_SIGNALING_PATHWAY	538	Up	0.000494003	0.0168177
GO_AMELOGENESIS	16	Up	0.000497319	0.0168739
GO_POSITIVE_REGULATION_OF_PHAGOCYTOSIS	50	Up	0.000508827	0.0172068
GO_REGULATION_OF_LEUKOCYTE_DEGRANULATION	37	Up	0.00051141	0.0172261
GO_TERTIARY_GRANULE_LUMEN	48	Up	0.000512792	0.0172261
GO_REGULATION_OF_NEUTROPHIL_CHEMOTAXIS	25	Up	0.000518852	0.0173721
GO_REGULATION_OF_CD8_POSITIVE_ALPHA_BETA_T_CELL_DIFFERENTIATION	6	Up	0.000528276	0.0176295
GO_REGULATION_OF_NIK_NF_KAPPAB_SIGNALING	82	Up	0.0005345	0.0177787
GO_FICOLIN_1_RICH_GRANULE	121	Up	0.000538497	0.0178038
GO_APOPTOTIC_PROCESS_INVOLVED_IN_MORPHOGENESIS	12	Up	0.000540359	0.0178038
GO_INTEGRIN_MEDIATED_SIGNALING_PATHWAY	78	Up	0.000540881	0.0178038
GO_NUCLEAR_EXPORT_SIGNAL_RECEPTOR_ACTIVITY	10	Down	0.000542275	0.0178038
GO_REGULATION_OF_PROTEIN_POLYUBIQUITINATION	18	Up	0.000547696	0.0179238
GO_TRNA_WOBBLE_BASE_MODIFICATION	20	Down	0.000556257	0.0181454
GO_MARGINAL_ZONE_B_CELL_DIFFERENTIATION	7	Up	0.000569721	0.0185251
GO_NEGATIVE_REGULATION_OF_B_CELL_PROLIFERATION	12	Up	0.000581576	0.0188501
GO_REGULATION_OF_GROWTH_HORMONE_RECEPTOR_SIGNALING_PATHWAY	5	Up	0.00058528	0.0188931
GO_MACROPHAGE_ACTIVATION_INVOLVED_IN_IMMUNE_RESPONSE	11	Up	0.000588052	0.0188931
GO_REGULATION_OF_LEUKOCYTE_PROLIFERATION	154	Up	0.00058849	0.0188931
GO_REGULATION_OF_SUPEROXIDE_ANION_GENERATION	14	Up	0.000597228	0.0191132
GO_NUCLEOCYTOPLASMIC_CARRIER_ACTIVITY	28	Down	0.000602362	0.0192169
GO_REGULATION_OF_MYELOID_LEUKOCYTE_MEDIATED_IMMUNITY	46	Up	0.000613779	0.0195197
GO_SCARNA_LOCALIZATION_TO_CAJAL_BODY	5	Down	0.000623801	0.0197407
GO_REGULATION_OF_PROTEIN_LOCALIZATION_TO_NUCLEOLUS	10	Down	0.000624621	0.0197407
GO_POSITIVE_REGULATION_OF_CELL_CELL_ADHESION	172	Up	0.000631409	0.0198933
GO_PROTON_TRANSPORTING_V_TYPE_ATPASE_COMPLEX	21	Up	0.000649492	0.0203434
GO_LEUKOCYTE_MIGRATION	286	Up	0.000649704	0.0203434
GO_MACROMOLECULE_METHYLATION	254	Down	0.000655573	0.0203714
GO_NEGATIVE_REGULATION_OF_IMMUNE_EFFECTOR_PROCESS	87	Up	0.000656609	0.0203714
GO_COAGULATION	212	Up	0.000656623	0.0203714
GO_HEPATOCYTE_APOPTOTIC_PROCESS	12	Up	0.000663892	0.0205341
GO_POSITIVE_REGULATION_OF_INTERLEUKIN_10_SECRETION	5	Up	0.000670339	0.0206705
GO_AUTOPHAGOSOME_MEMBRANE	28	Up	0.000672599	0.0206773
GO_ADENOSINE_METABOLIC_PROCESS	5	Up	0.000674836	0.0206834
GO_TRANSLATIONAL_ELONGATION	130	Down	0.000678332	0.020728
GO_MAST_CELL_GRANULE	16	Up	0.00069429	0.0211519
GO_NUCLEAR_PORE_ORGANIZATION	14	Down	0.000697345	0.0211813
GO_NUCLEOSIDE_CATABOLIC_PROCESS	24	Up	0.000723203	0.0219012
GO_POSITIVE_REGULATION_OF_TRANSCRIPTION_BY_RNA_POLYMERASE_I	21	Down	0.000729188	0.0219888
GO_POSITIVE_REGULATION_OF_REACTIVE_OXYGEN_SPECIES_METABOLIC_PROCESS	67	Up	0.000730432	0.0219888
GO_CRD_MEDIATED_MRNA_STABILIZATION	5	Down	0.00073516	0.0220657
GO_REGULATION_OF_POSTTRANSCRIPTIONAL_GENE_SILENCING	79	Down	0.000742922	0.0222329
GO_CD8_POSITIVE_ALPHA_BETA_T_CELL_DIFFERENTIATION	10	Up	0.000749877	0.022356
GO_FAT_CELL_PROLIFERATION	6	Down	0.000751443	0.022356
GO_POSITIVE_REGULATION_OF_GRANULOCYTE_DIFFERENTIATION	6	Up	0.000756863	0.0224514
GO_TELOMERASE_HOLOENZYME_COMPLEX	20	Down	0.000769142	0.0227491
GO_LYSINE_N_METHYLTRANSFERASE_ACTIVITY	52	Down	0.000784927	0.0230923
GO_POSITIVE_REGULATION_OF_MYELOID_LEUKOCYTE_DIFFERENTIATION	46	Up	0.000785297	0.0230923
GO_NEGATIVE_REGULATION_OF_VIRAL_ENTRY_INTO_HOST_CELL	11	Up	0.000794175	0.0232252
GO_REGULATION_OF_ACTIN_FILAMENT_ORGANIZATION	184	Up	0.000795076	0.0232252
GO_REGULATION_OF_APOPTOTIC_PROCESS_INVOLVED_IN_DEVELOPMENT	7	Up	0.000796683	0.0232252
GO_REGULATION_OF_CLATHRIN_DEPENDENT_ENDOCYTOSIS	15	Up	0.000804636	0.0233898
GO_LEUKOCYTE_MEDIATED_CYTOTOXICITY	63	Up	0.000809994	0.0234782
GO_DETECTION_OF_BIOTIC_STIMULUS	21	Up	0.000817511	0.0236286
GO_POSITIVE_REGULATION_OF_CYTOKINE_PRODUCTION	324	Up	0.000822737	0.0237121
GO_CYTOPLASMIC_TRANSLATIONAL_INITIATION	30	Down	0.00082517	0.0237149
GO_INOSITOL_PHOSPHATE_METABOLIC_PROCESS	50	Up	0.00082894	0.0237293
GO_HISTAMINE_TRANSPORT	7	Up	0.00083286	0.0237293
GO_PROTEIN_LOCALIZATION_TO_CHROMOSOME_TELOMERIC_REGION	28	Down	0.000833461	0.0237293
GO_ENDOSOME_MEMBRANE	389	Up	0.000835029	0.0237293
GO_MYOSIN_BINDING	44	Up	0.000839665	0.0237944
GO_VESICLE_TETHERING	8	Up	0.000845986	0.0239067
GO_INTERLEUKIN_4_PRODUCTION	25	Up	0.000852724	0.0240302
GO_NEGATIVE_REGULATION_OF_PHAGOCYTOSIS	19	Up	0.000862146	0.0241328
GO_REGULATION_OF_SUPEROXIDE_METABOLIC_PROCESS	23	Up	0.000862435	0.0241328
GO_REGULATION_OF_ACTIN_FILAMENT_BASED_PROCESS	264	Up	0.000864945	0.0241328
GO_CYTOKINE_BINDING	84	Up	0.000868729	0.0241328
GO_CD4_POSITIVE_ALPHA_BETA_T_CELL_ACTIVATION	71	Up	0.000869469	0.0241328
GO_POSITIVE_REGULATION_OF_INTERLEUKIN_12_BIOSYNTHETIC_PROCESS	6	Up	0.000872374	0.0241328
GO_REGULATION_OF_EXOCYTOSIS	151	Up	0.000873014	0.0241328
GO_L_AMINO_ACID_TRANSMEMBRANE_TRANSPORTER_ACTIVITY	34	Down	0.000894842	0.0246689
GO_MIDBODY_ABSCISSION	15	Up	0.000897322	0.0246703
GO_REGULATION_OF_TUMOR_NECROSIS_FACTOR_MEDIATED_SIGNALING_PATHWAY	47	Up	0.000902656	0.0247498
GO_PICLN_SM_PROTEIN_COMPLEX	6	Down	0.000907223	0.024808
GO_CD8_POSITIVE_ALPHA_BETA_T_CELL_ACTIVATION	15	Up	0.000919433	0.0250743
GO_NEGATIVE_REGULATION_OF_T_CELL_PROLIFERATION	39	Up	0.000922224	0.025083
GO_SPLICEOSOMAL_TRI_SNRNP_COMPLEX	29	Down	0.000924724	0.0250837
GO_SERINE_TYPE_CARBOXYPEPTIDASE_ACTIVITY	4	Up	0.000927495	0.0250918
GO_CORTICAL_CYTOSKELETON	79	Up	0.000932578	0.0251622
GO_GLYCOSIDE_METABOLIC_PROCESS	14	Up	0.000943788	0.0253972
GO_PROTON_TRANSPORTING_TWO_SECTOR_ATPASE_COMPLEX	43	Up	0.000972702	0.026011
GO_REGULATION_OF_LEUKOCYTE_MEDIATED_IMMUNITY	142	Up	0.000975079	0.026011
GO_POSITIVE_REGULATION_OF_DEFENSE_RESPONSE	350	Up	0.000976409	0.026011
GO_ADAPTIVE_IMMUNE_RESPONSE_BASED_ON_SOMATIC_RECOMBINATION_OF_IMMUNE_RECEPTORS_BUILT_FROM_IMMUNOGLOBULIN_SUPERFAMILY_DOMAINS	179	Up	0.000976855	0.026011
GO_INTERFERON_GAMMA_SECRETION	11	Up	0.000984219	0.0260928
GO_DETECTION_OF_CELL_DENSITY	6	Up	0.000985072	0.0260928
GO_B_CELL_HOMEOSTASIS	26	Up	0.000992231	0.026214
GO_ACTIN_FILAMENT_DEPOLYMERIZATION	42	Up	0.00100027	0.0263234
GO_POSITIVE_REGULATION_OF_IMMUNE_SYSTEM_PROCESS	754	Up	0.00100156	0.0263234
GO_POSITIVE_REGULATION_OF_CELL_ACTIVATION	228	Up	0.00101566	0.0266249
GO_CLATHRIN_COATED_VESICLE	131	Up	0.00102541	0.0267988
GO_CYTIDINE_TO_URIDINE_EDITING	7	Up	0.00102758	0.0267988
GO_RIBOSOME_ASSEMBLY	58	Down	0.00103405	0.0268517
GO_NEGATIVE_REGULATION_OF_ACTIN_FILAMENT_DEPOLYMERIZATION	31	Up	0.0010349	0.0268517
GO_ZINC_ION_IMPORT_ACROSS_PLASMA_MEMBRANE	6	Down	0.00104067	0.0269327
GO_HISTAMINE_PRODUCTION_INVOLVED_IN_INFLAMMATORY_RESPONSE	5	Up	0.00106185	0.027411
GO_LIPOPROTEIN_METABOLIC_PROCESS	102	Up	0.00106659	0.027429
GO_RNA_7_METHYLGUANOSINE_CAP_BINDING	12	Down	0.00106796	0.027429
GO_IMP_BIOSYNTHETIC_PROCESS	9	Down	0.00107806	0.0276186
GO_RIBOSOMAL_LARGE_SUBUNIT_ASSEMBLY	27	Down	0.00109358	0.0279455
GO_AMMONIUM_TRANSPORT	45	Up	0.00109695	0.0279611
GO_NCRNA_3_END_PROCESSING	34	Down	0.00110507	0.028034
GO_EUKARYOTIC_TRANSLATION_INITIATION_FACTOR_2B_COMPLEX	6	Down	0.00110787	0.028034
GO_POSITIVE_REGULATION_OF_RESPONSE_TO_BIOTIC_STIMULUS	289	Up	0.0011081	0.028034
GO_NUCLEOTIDE_BINDING_DOMAIN_LEUCINE_RICH_REPEAT_CONTAINING_RECEPTOR_SIGNALING_PATHWAY	37	Up	0.00111892	0.028229
GO_ENDOSOME	713	Up	0.00112137	0.028229
GO_UNSATURATED_FATTY_ACID_METABOLIC_PROCESS	65	Up	0.00113303	0.0284248
GO_ENDOPLASMIC_RETICULUM_TO_GOLGI_VESICLE_MEDIATED_TRANSPORT	180	Up	0.00113475	0.0284248
GO_ANTIGEN_PROCESSING_AND_PRESENTATION	185	Up	0.00113886	0.0284576
GO_PLATELET_ACTIVATION	105	Up	0.00114596	0.0285644
GO_POSITIVE_REGULATION_OF_MAPK_CASCADE	351	Up	0.0011531	0.028672
GO_PRODUCTION_OF_SIRNA_INVOLVED_IN_RNA_INTERFERENCE	10	Down	0.00115706	0.0287001
GO_REGULATION_OF_RECEPTOR_LOCALIZATION_TO_SYNAPSE	11	Up	0.00116895	0.0289243
GO_CELLULAR_RESPONSE_TO_BIOTIC_STIMULUS	172	Up	0.001173	0.028954
GO_NADP_METABOLIC_PROCESS	27	Up	0.00119121	0.0293321
GO_POSITIVE_REGULATION_OF_IMMUNE_EFFECTOR_PROCESS	149	Up	0.0011999	0.0294746
GO_MEMBRANE_PROTEIN_INTRACELLULAR_DOMAIN_PROTEOLYSIS	18	Up	0.00120932	0.0295691
GO_REGULATION_OF_MULTI_ORGANISM_PROCESS	575	Up	0.00120958	0.0295691
GO_NUCLEOBASE_CONTAINING_SMALL_MOLECULE_CATABOLIC_PROCESS	38	Up	0.0012262	0.0298317
GO_BCL_2_FAMILY_PROTEIN_COMPLEX	6	Up	0.0012262	0.0298317
GO_RNA_SPLICING_VIA_TRANSESTERIFICATION_REACTIONS	312	Down	0.00123273	0.0298554
GO_LEUKOCYTE_PROLIFERATION	205	Up	0.00123306	0.0298554
GO_COATED_VESICLE	220	Up	0.00124352	0.0300369
GO_LEUKOCYTE_MIGRATION_INVOLVED_IN_INFLAMMATORY_RESPONSE	8	Up	0.00125043	0.030132
GO_NEGATIVE_REGULATION_OF_RNA_CATABOLIC_PROCESS	49	Down	0.0012596	0.0302279
GO_REGULATION_OF_TRANSMISSION_OF_NERVE_IMPULSE	6	Up	0.00126036	0.0302279
GO_POSITIVE_REGULATION_OF_LEUKOCYTE_MEDIATED_CYTOTOXICITY	28	Up	0.00127292	0.0304569
GO_RAGULATOR_COMPLEX	6	Up	0.00127621	0.0304638
GO_PROTEIN_COMPLEX_INVOLVED_IN_CELL_ADHESION	27	Up	0.00128404	0.0305789
GO_POSITIVE_REGULATION_OF_PLATELET_ACTIVATION	4	Up	0.00129809	0.0307573
GO_POSITIVE_REGULATION_OF_CD4_POSITIVE_ALPHA_BETA_T_CELL_ACTIVATION	31	Up	0.00130192	0.0307573
GO_REGULATION_OF_RESPONSE_TO_CYTOKINE_STIMULUS	142	Up	0.00130328	0.0307573
GO_VESICLE_COAT	54	Up	0.00130366	0.0307573
GO_RAGE_RECEPTOR_BINDING	9	Up	0.00131189	0.0308122
GO_WHOLE_MEMBRANE	1272	Up	0.00131206	0.0308122
GO_REGULATION_OF_CD4_POSITIVE_ALPHA_BETA_T_CELL_DIFFERENTIATION	39	Up	0.00132041	0.0309366
GO_ANTIGEN_PROCESSING_AND_PRESENTATION_OF_PEPTIDE_ANTIGEN	156	Up	0.00133629	0.0311708
GO_MRNA_PROCESSING	453	Down	0.00133655	0.0311708
GO_MITOCHONDRIAL_MATRIX	426	Down	0.00134575	0.0313133
GO_INOSITOL_PHOSPHATE_BIOSYNTHETIC_PROCESS	28	Up	0.00135101	0.0313638
GO_RNA_INTERFERENCE	16	Down	0.00135657	0.0314103
GO_NEGATIVE_REGULATION_OF_B_CELL_ACTIVATION	25	Up	0.0013592	0.0314103
GO_VESICLE_TETHERING_COMPLEX	57	Up	0.00136923	0.0314453
GO_POSITIVE_REGULATION_OF_INTERLEUKIN_8_BIOSYNTHETIC_PROCESS	6	Up	0.00136941	0.0314453
GO_LONG_CHAIN_FATTY_ACID_CATABOLIC_PROCESS	6	Up	0.00137002	0.0314453
GO_NEGATIVE_REGULATION_OF_HUMORAL_IMMUNE_RESPONSE	7	Up	0.00138155	0.0315751
GO_DENDRITE_SELF_AVOIDANCE	6	Up	0.00138498	0.0315751
GO_MRNA_EXPORT_FROM_NUCLEUS	107	Down	0.00138501	0.0315751
GO_REGULATION_OF_PLATELET_ACTIVATION	22	Up	0.00138899	0.0315948
GO_RNA_SPLICING	391	Down	0.00139425	0.0316436
GO_NEGATIVE_REGULATION_OF_ALPHA_BETA_T_CELL_PROLIFERATION	7	Up	0.00141205	0.0319702
GO_HISTONE_ARGININE_METHYLATION	8	Down	0.00141495	0.0319702
GO_POSITIVE_REGULATION_OF_IMMUNE_RESPONSE	546	Up	0.00142088	0.0320329
GO_SM_LIKE_PROTEIN_FAMILY_COMPLEX	74	Down	0.00142593	0.0320524
GO_LEUKOCYTE_TETHERING_OR_ROLLING	17	Up	0.0014303	0.0320524
GO_REGULATION_OF_TRANSCRIPTION_BY_RNA_POLYMERASE_I	29	Down	0.00143122	0.0320524
GO_SECONDARY_LYSOSOME	14	Up	0.00145022	0.0323367
GO_GALACTOSIDE_BINDING	4	Up	0.00145085	0.0323367
GO_INTERFERON_BETA_BIOSYNTHETIC_PROCESS	5	Up	0.00145348	0.0323367
GO_MODULATION_OF_PROGRAMMED_CELL_DEATH_IN_OTHER_ORGANISM	5	Up	0.00145914	0.0323835
GO_NEGATIVE_REGULATION_OF_CELL_ACTIVATION	142	Up	0.00146197	0.0323835
GO_G_PROTEIN_COUPLED_PURINERGIC_RECEPTOR_SIGNALING_PATHWAY	15	Up	0.00147321	0.0325616
GO_PEPTIDYL_LYSINE_MONOMETHYLATION	10	Down	0.00149001	0.0326611
GO_ACTIVATION_OF_INNATE_IMMUNE_RESPONSE	244	Up	0.0014901	0.0326611
GO_CYCLIN_DEPENDENT_PROTEIN_SERINE_THREONINE_KINASE_INHIBITOR_ACTIVITY	9	Up	0.00149244	0.0326611
GO_FATTY_ACID_TRANSMEMBRANE_TRANSPORTER_ACTIVITY	5	Down	0.00149316	0.0326611
GO_ATPASE_ACTIVITY_COUPLED_TO_TRANSMEMBRANE_MOVEMENT_OF_IONS_ROTATIONAL_MECHANISM	20	Up	0.00149608	0.0326611
GO_REGULATION_OF_ADAPTIVE_IMMUNE_RESPONSE	124	Up	0.00149712	0.0326611
GO_SEQUESTERING_OF_ACTIN_MONOMERS	6	Up	0.00150026	0.0326611
GO_REGULATION_OF_PROTEIN_LOCALIZATION_TO_PLASMA_MEMBRANE	67	Up	0.00150917	0.0327849
GO_MRNA_PSEUDOURIDINE_SYNTHESIS	5	Down	0.00151538	0.0328495
GO_GERMINAL_CENTER_FORMATION	12	Up	0.00152675	0.0329132
GO_HISTONE_METHYLTRANSFERASE_BINDING	6	Down	0.00152723	0.0329132
GO_CELLULAR_CARBOHYDRATE_CATABOLIC_PROCESS	37	Up	0.00152916	0.0329132
GO_AMINO_ACID_ACTIVATION	29	Down	0.0015313	0.0329132
GO_PYRIMIDINE_NUCLEOSIDE_CATABOLIC_PROCESS	15	Up	0.0015416	0.0330646
GO_PURINE_NUCLEOBASE_BIOSYNTHETIC_PROCESS	11	Down	0.00155365	0.0332527
GO_EUKARYOTIC_48S_PREINITIATION_COMPLEX	14	Down	0.001561	0.0332858
GO_REGULATION_OF_LEUKOCYTE_DIFFERENTIATION	201	Up	0.00156176	0.0332858
GO_RNA_5_END_PROCESSING	20	Down	0.00156996	0.0333905
GO_CATALYTIC_ACTIVITY_ACTING_ON_A_RRNA	20	Down	0.00158837	0.0337113
GO_NATURAL_KILLER_CELL_ACTIVATION	49	Up	0.00160302	0.0339513
GO_BARBED_END_ACTIN_FILAMENT_CAPPING	17	Up	0.00162532	0.0343184
GO_GOLGI_ORGANIZATION	126	Up	0.00162712	0.0343184
GO_LYMPHOCYTE_CHEMOTAXIS	31	Up	0.00163642	0.0344413
GO_POSITIVE_REGULATION_OF_RESPONSE_TO_CYTOKINE_STIMULUS	48	Up	0.00163974	0.0344413
GO_POSITIVE_REGULATION_OF_CELL_ADHESION	266	Up	0.00164619	0.0345054
GO_MUSCLE_ALPHA_ACTININ_BINDING	11	Up	0.00167089	0.0349509
GO_RESPONSE_TO_VITAMIN	59	Up	0.00168802	0.0352365
GO_T_HELPER_2_CELL_DIFFERENTIATION	13	Up	0.00170607	0.0353554
GO_GOLGI_VESICLE_TRANSPORT	322	Up	0.00170911	0.0353554
GO_POSITIVE_REGULATION_OF_GRANULOCYTE_CHEMOTAXIS	21	Up	0.00170956	0.0353554
GO_PEPTIDASE_ACTIVATOR_ACTIVITY_INVOLVED_IN_APOPTOTIC_PROCESS	16	Up	0.00171076	0.0353554
GO_AZOLE_TRANSMEMBRANE_TRANSPORT	6	Down	0.00171357	0.0353554
GO_MRNA_3_UTR_BINDING	69	Down	0.00171462	0.0353554
GO_ENDOCYTIC_VESICLE_MEMBRANE	112	Up	0.00173509	0.0357047
GO_INTERLEUKIN_7_MEDIATED_SIGNALING_PATHWAY	12	Down	0.00174392	0.0357883
GO_REGULATION_OF_T_CELL_ACTIVATION	222	Up	0.00174687	0.0357883
GO_NEGATIVE_REGULATION_OF_MAST_CELL_ACTIVATION	9	Up	0.00174973	0.0357883
GO_GLUCOSE_6_PHOSPHATE_METABOLIC_PROCESS	21	Up	0.0017584	0.0358932
GO_AIM2_INFLAMMASOME_COMPLEX	4	Up	0.00177216	0.0361014
GO_NUCLEAR_TRANSPORT	308	Down	0.0017776	0.0361398
GO_REGULATION_OF_MYELOID_LEUKOCYTE_DIFFERENTIATION	88	Up	0.00180568	0.0366173
GO_POSITIVE_REGULATION_OF_APOPTOTIC_CELL_CLEARANCE	5	Up	0.00181171	0.0366173
GO_CARBOHYDRATE_DERIVATIVE_CATABOLIC_PROCESS	131	Up	0.00181191	0.0366173
GO_CYTOKINE_RECEPTOR_ACTIVITY	60	Up	0.00184418	0.0371953
GO_NATURAL_KILLER_CELL_CHEMOTAXIS	4	Up	0.0018518	0.0372302
GO_GTP_BIOSYNTHETIC_PROCESS	8	Down	0.00185437	0.0372302
GO_MACROAUTOPHAGY	268	Up	0.00185799	0.0372302
GO_VACUOLE_ORGANIZATION	139	Up	0.00186059	0.0372302
GO_NUCLEOLUS	829	Down	0.00186727	0.037233
GO_SPERM_EGG_RECOGNITION	28	Down	0.00187431	0.037233
GO_CELLULAR_EXTRAVASATION	47	Up	0.00187531	0.037233
GO_REGULATION_OF_GRANULOCYTE_DIFFERENTIATION	10	Up	0.00187541	0.037233
GO_MITOTIC_CYTOKINESIS	65	Up	0.00188345	0.0373195
GO_NEGATIVE_REGULATION_OF_FAT_CELL_PROLIFERATION	5	Down	0.00191144	0.0377285
GO_TRANSCRIPTION_FACTOR_TFIIH_CORE_COMPLEX	10	Down	0.00191153	0.0377285
GO_TRANSLATION_FACTOR_ACTIVITY_RNA_BINDING	78	Down	0.00191775	0.0377779
GO_PROCESS_UTILIZING_AUTOPHAGIC_MECHANISM	426	Up	0.00192222	0.0377925
GO_AEROBIC_RESPIRATION	78	Up	0.00194512	0.0380611
GO_INFLAMMATORY_RESPONSE_TO_WOUNDING	11	Up	0.00194614	0.0380611
GO_REGULATION_OF_MAST_CELL_ACTIVATION_INVOLVED_IN_IMMUNE_RESPONSE	25	Up	0.00194757	0.0380611
GO_MHC_PROTEIN_BINDING	24	Up	0.00195349	0.0380611
GO_REGULATION_OF_REACTIVE_OXYGEN_SPECIES_METABOLIC_PROCESS	133	Up	0.00195464	0.0380611
GO_GLUTAMINE_METABOLIC_PROCESS	18	Down	0.00196217	0.0381345
GO_T_CELL_PROLIFERATION	132	Up	0.00198028	0.0384128
GO_PERICHROMATIN_FIBRILS	5	Down	0.00198492	0.0384295
GO_NEGATIVE_REGULATION_OF_AMINE_TRANSPORT	5	Up	0.00201523	0.0389418
GO_PHOSPHATIDYLINOSITOL_3_5_BISPHOSPHATE_PHOSPHATASE_ACTIVITY	8	Up	0.00203118	0.0391756
GO_ENDONUCLEOLYTIC_CLEAVAGE_IN_5_ETS_OF_TRICISTRONIC_RRNA_TRANSCRIPT_SSU_RRNA_5_8S_RRNA_LSU_RRNA	5	Down	0.00205031	0.0394135
GO_PHAGOCYTIC_CUP	26	Up	0.00205129	0.0394135
GO_POSITIVE_REGULATION_OF_VASCULATURE_DEVELOPMENT	128	Up	0.00208093	0.0399075
GO_HUMORAL_IMMUNE_RESPONSE	99	Up	0.00209454	0.0400491
GO_POSITIVE_REGULATION_OF_INTRACELLULAR_SIGNAL_TRANSDUCTION	698	Up	0.00209621	0.0400491
GO_TRNA_SPECIFIC_RIBONUCLEASE_ACTIVITY	15	Down	0.00210289	0.0400928
GO_IMMUNE_RESPONSE_REGULATING_CELL_SURFACE_RECEPTOR_SIGNALING_PATHWAY	296	Up	0.00211175	0.0400928
GO_MYD88_DEPENDENT_TOLL_LIKE_RECEPTOR_SIGNALING_PATHWAY	30	Up	0.00212181	0.0400928
GO_REGULATION_OF_DEFENSE_RESPONSE	537	Up	0.00212303	0.0400928
GO_POST_GOLGI_VESICLE_MEDIATED_TRANSPORT	91	Up	0.00212305	0.0400928
GO_MEMBRANE_FUSION	119	Up	0.00212442	0.0400928
GO_NEGATIVE_REGULATION_OF_LEUKOCYTE_CELL_CELL_ADHESION	90	Up	0.00212839	0.0400928
GO_REGULATION_OF_MACROPHAGE_ACTIVATION	37	Up	0.00213011	0.0400928
GO_RRNA_PSEUDOURIDINE_SYNTHESIS	7	Down	0.00215213	0.0404322
GO_CCR_CHEMOKINE_RECEPTOR_BINDING	16	Up	0.0021599	0.0405032
GO_RESPONSE_TO_ETHANOL	73	Up	0.00218344	0.040869
GO_POSITIVE_REGULATION_OF_TUMOR_NECROSIS_FACTOR_SECRETION	14	Up	0.00219036	0.0409143
GO_POSITIVE_REGULATION_OF_EPIDERMAL_GROWTH_FACTOR_ACTIVATED_RECEPTOR_ACTIVITY	5	Up	0.00219684	0.0409143
GO_ACUTE_INFLAMMATORY_RESPONSE	66	Up	0.00219796	0.0409143
GO_PHOSPHATIDYLINOSITOL_METABOLIC_PROCESS	151	Up	0.00221388	0.0411352
GO_VACUOLAR_TRANSPORT	122	Up	0.00221911	0.0411569
GO_NEGATIVE_REGULATION_OF_TUMOR_NECROSIS_FACTOR_SUPERFAMILY_CYTOKINE_PRODUCTION	45	Up	0.00222703	0.041159
GO_PYROPHOSPHATE_HYDROLYSIS_DRIVEN_PROTON_TRANSMEMBRANE_TRANSPORTER_ACTIVITY	25	Up	0.00223007	0.041159
GO_REGULATION_OF_HUMORAL_IMMUNE_RESPONSE	33	Up	0.00223731	0.041159
GO_AUTOPHAGOSOME_ORGANIZATION	82	Up	0.00223911	0.041159
GO_POSITIVE_REGULATION_OF_MITOCHONDRIAL_TRANSLATION	17	Down	0.0022395	0.041159
GO_ESTABLISHMENT_OF_ORGANELLE_LOCALIZATION	354	Up	0.00224889	0.0412568
GO_DEOXYCYTIDINE_DEAMINASE_ACTIVITY	6	Up	0.00227307	0.0415513
GO_ANTIGEN_PROCESSING_AND_PRESENTATION_VIA_MHC_CLASS_IB	10	Up	0.00227314	0.0415513
GO_MULTIVESICULAR_BODY_SORTING_PATHWAY	32	Up	0.00228617	0.0417144
GO_NEGATIVE_REGULATION_OF_CD8_POSITIVE_ALPHA_BETA_T_CELL_ACTIVATION	5	Up	0.00229101	0.0417277
GO_REGULATION_OF_MEMBRANE_INVAGINATION	14	Up	0.00229765	0.0417736
GO_REGULATION_OF_REGULATED_SECRETORY_PATHWAY	106	Up	0.00231111	0.0419432
GO_DYNACTIN_COMPLEX	7	Up	0.00231941	0.0420159
GO_REGULATION_OF_ENTRY_OF_BACTERIUM_INTO_HOST_CELL	5	Up	0.0023234	0.0420159
GO_REGULATION_OF_CYTOKINE_PRODUCTION_INVOLVED_IN_IMMUNE_RESPONSE	61	Up	0.00235195	0.0424564
GO_PYRIMIDINE_RIBONUCLEOSIDE_METABOLIC_PROCESS	9	Up	0.00236094	0.042543
GO_REGULATION_OF_NEUTROPHIL_MIGRATION	30	Up	0.0023959	0.0429365
GO_SYNAPTIC_GROWTH_AT_NEUROMUSCULAR_JUNCTION	6	Down	0.00239601	0.0429365
GO_NEGATIVE_REGULATION_OF_PROTEIN_POLYMERIZATION	52	Up	0.00239771	0.0429365
GO_NEGATIVE_REGULATION_OF_FIBRINOLYSIS	4	Up	0.0023997	0.0429365
GO_GUANOSINE_CONTAINING_COMPOUND_BIOSYNTHETIC_PROCESS	11	Down	0.00241934	0.0432117
GO_CYTOKINE_PRODUCTION_INVOLVED_IN_IMMUNE_RESPONSE	76	Up	0.00243571	0.0433887
GO_EXOCYST_LOCALIZATION	5	Up	0.00243781	0.0433887
GO_IKAPPAB_KINASE_COMPLEX	7	Up	0.00245176	0.0434456
GO_REGULATION_OF_RESPONSE_TO_EXTERNAL_STIMULUS	735	Up	0.00245764	0.0434456
GO_AROMATIC_AMINO_ACID_TRANSPORT	8	Down	0.00245778	0.0434456
GO_ENDOCYTIC_VESICLE	217	Up	0.00245814	0.0434456
GO_NOTCH_RECEPTOR_PROCESSING_LIGAND_DEPENDENT	7	Up	0.00247576	0.0436811
GO_REGULATION_OF_DEFENSE_RESPONSE_TO_VIRUS	62	Up	0.00248768	0.0438152
GO_TRNA_5_END_PROCESSING	15	Down	0.00249512	0.04387
GO_POSTTRANSCRIPTIONAL_REGULATION_OF_GENE_EXPRESSION	545	Down	0.0025261	0.0443379
GO_CAJAL_BODY	53	Down	0.00253714	0.0444548
GO_HISTONE_METHYLTRANSFERASE_ACTIVITY	44	Down	0.00255461	0.0446837
GO_FIBROBLAST_GROWTH_FACTOR_ACTIVATED_RECEPTOR_ACTIVITY	4	Down	0.00255962	0.0446942
GO_EXTRINSIC_COMPONENT_OF_ENDOPLASMIC_RETICULUM_MEMBRANE	6	Up	0.00256579	0.0447064
GO_MULTIVESICULAR_BODY_ORGANIZATION	30	Up	0.00256936	0.0447064
GO_TRANSFERRIN_TRANSPORT	31	Up	0.00257354	0.0447064
GO_POSITIVE_REGULATION_OF_APOPTOTIC_PROCESS_INVOLVED_IN_MORPHOGENESIS	5	Up	0.00258297	0.0447172
GO_POSITIVE_REGULATION_OF_APOPTOTIC_PROCESS_INVOLVED_IN_DEVELOPMENT	5	Up	0.00258297	0.0447172
GO_POSITIVE_REGULATION_OF_CYTOPLASMIC_TRANSLATION	10	Down	0.00258788	0.0447258
GO_CYSTEINE_TYPE_ENDOPEPTIDASE_ACTIVATOR_ACTIVITY_INVOLVED_IN_APOPTOTIC_PROCESS	14	Up	0.00261096	0.045048
GO_REGULATION_OF_T_CELL_DIFFERENTIATION	100	Up	0.0026167	0.0450703
GO_TROPOMYOSIN_BINDING	7	Up	0.00262538	0.0451431
GO_CELL_CORTEX	231	Up	0.00263368	0.045192
GO_COPI_VESICLE_COAT	15	Up	0.00263713	0.045192
GO_NEGATIVE_REGULATION_OF_PROTEIN_MATURATION	21	Up	0.002654	0.0453428
GO_LEUKOCYTE_HOMEOSTASIS	69	Up	0.00266216	0.0453428
GO_POSITIVE_REGULATION_OF_SECRETION	265	Up	0.00266689	0.0453428
GO_SARCOPLASMIC_RETICULUM_LUMEN	4	Down	0.00266973	0.0453428
GO_LINOLEIC_ACID_METABOLIC_PROCESS	10	Up	0.00267117	0.0453428
GO_CELLULAR_RESPONSE_TO_EXOGENOUS_DSRNA	15	Up	0.00267275	0.0453428
GO_PROTON_TRANSPORTING_TWO_SECTOR_ATPASE_COMPLEX_CATALYTIC_DOMAIN	15	Up	0.00267924	0.0453771
GO_REGULATION_OF_VIRAL_GENOME_REPLICATION	84	Up	0.00269248	0.0455253
GO_RESPONSE_TO_PROGESTERONE	30	Up	0.00271081	0.0457591
GO_POSITIVE_REGULATION_OF_FC_GAMMA_RECEPTOR_SIGNALING_PATHWAY_INVOLVED_IN_PHAGOCYTOSIS	5	Up	0.00271651	0.045779
GO_REGULATION_OF_ACTIN_CYTOSKELETON_REORGANIZATION	26	Up	0.00275154	0.0462925
GO_REGULATION_OF_CHEMOTAXIS	132	Up	0.00277068	0.04651
GO_ANTIGEN_PROCESSING_AND_PRESENTATION_OF_PEPTIDE_ANTIGEN_VIA_MHC_CLASS_I	89	Up	0.00277364	0.04651
GO_PROLACTIN_SECRETION	4	Up	0.0027957	0.0467971
GO_REGULATION_OF_DEFENSE_RESPONSE_TO_BACTERIUM	12	Up	0.00279998	0.0467971
GO_NEGATIVE_REGULATION_OF_MAST_CELL_DEGRANULATION	4	Up	0.00280583	0.0468177
GO_LEUKOCYTE_APOPTOTIC_PROCESS	76	Up	0.00282324	0.0470308
GO_PROTON_TRANSMEMBRANE_TRANSPORTER_ACTIVITY	90	Up	0.00285457	0.0474747
GO_REGULATION_OF_COAGULATION	50	Up	0.00286387	0.0475515
GO_RIBONUCLEOSIDE_CATABOLIC_PROCESS	17	Up	0.00287727	0.0476959
GO_THYROID_HORMONE_TRANSPORT	4	Down	0.00293915	0.0486422
GO_HISTONE_PRE_MRNA_3_END_PROCESSING_COMPLEX	6	Down	0.00295167	0.0487698
GO_POSITIVE_REGULATION_OF_CD4_POSITIVE_ALPHA_BETA_T_CELL_DIFFERENTIATION	27	Up	0.00296562	0.0488317
GO_NEGATIVE_REGULATION_OF_LEUKOCYTE_MEDIATED_CYTOTOXICITY	11	Up	0.00296666	0.0488317
GO_NEGATIVE_REGULATION_OF_TYPE_I_INTERFERON_PRODUCTION	44	Up	0.00297058	0.0488317
GO_DNA_CYTOSINE_DEAMINATION	7	Up	0.00297467	0.0488317
GO_ENDOCYTIC_RECYCLING	40	Up	0.0029921	0.0490386
GO_POSITIVE_REGULATION_OF_MACROPHAGE_ACTIVATION	17	Up	0.00300687	0.0491773
GO_SYNAPSE_PRUNING	5	Up	0.00301851	0.0491773
GO_POSITIVE_REGULATION_OF_INTERLEUKIN_4_PRODUCTION	17	Up	0.00302195	0.0491773
GO_INTERLEUKIN_1_SECRETION	40	Up	0.00302386	0.0491773
GO_POSITIVE_REGULATION_OF_HEMOPOIESIS	155	Up	0.00302881	0.0491773
GO_DEOXYRIBONUCLEOSIDE_METABOLIC_PROCESS	8	Up	0.00302965	0.0491773
GO_ENDONUCLEOLYTIC_CLEAVAGE_IN_ITS1_TO_SEPARATE_SSU_RRNA_FROM_5_8S_RRNA_AND_LSU_RRNA_FROM_TRICISTRONIC_RRNA_TRANSCRIPT_SSU_RRNA_5_8S_RRNA_LSU_RRNA	7	Down	0.00303801	0.0492341
GO_COMPLEMENT_ACTIVATION	29	Up	0.00305849	0.0494129
GO_PEPTIDE_BIOSYNTHETIC_PROCESS	587	Down	0.00306326	0.0494129
GO_EARLY_ENDOSOME_MEMBRANE	113	Up	0.00306365	0.0494129
GO_FOAM_CELL_DIFFERENTIATION	22	Up	0.00307118	0.0494558
GO_REGULATION_OF_IMMUNE_SYSTEM_PROCESS	1085	Up	0.00310131	0.0498007
GO_NEGATIVE_REGULATION_OF_ALPHA_BETA_T_CELL_DIFFERENTIATION	19	Up	0.00310242	0.0498007
GO_PROTEASOME_BINDING	16	Down	0.00311506	0.0499247
GO_REGULATION_OF_DEFENSE_RESPONSE_TO_VIRUS_BY_HOST	28	Up	0.00312281	0.0499699
