# Supplementary material for: Role of cardiolipins, mitochondria, and autophagy in the differentiation process activated by all-trans retinoic acid in acute promyelocytic leukemia
Source: Cell Death Dis. 2022 Jan 10;13(1):30. doi: 10.1038/s41419-021-04476-z (PMC8748438; doi:10.1038/s41419-021-04476-z)
Supplement: Supplementary file 5 — Supplementary Table S3 [file 41419_2021_4476_MOESM5_ESM.xlsx]

## Sheet: Mitochondrial genes
			DOWN-REGULATED										UP-REGULATED										UNCHANGED										MITOCHONDRIAL DNA
SYMBOL	NB4 vehicle 1	NB4 vehicle 2	NB4 vehicle 3	NB4 ATRA 1	NB4 ATRA 2	NB4 ATRA 3	ATRA/vehicle (log2)	FDR value ATRA s vehicle		SYMBOL	NB4 vehicle 1	NB4 vehicle 2	NB4 vehicle 3	NB4 ATRA 1	NB4 ATRA 2	NB4 ATRA 3	ATRA/vehicle (log2)	FDR value ATRA s vehicle		SYMBOL	NB4 vehicle 1	NB4 vehicle 2	NB4 vehicle 3	NB4 ATRA 1	NB4 ATRA 2	NB4 ATRA 3	ATRA/vehicle (log2)	FDR value ATRA s vehicle		SYMBOL	NB4 vehicle 1	NB4 vehicle 2	NB4 vehicle 3	NB4 ATRA 1	NB4 ATRA 2	NB4 ATRA 3	ATRA/vehicle (log2)	ATRA/vehicle (Fold Change)	FDR value ATRA s vehicle
DMPK	1.04656	1.72719	2.01564	0	0.0766514	0	-5.61069	2.84434e-05		SLC25A3	735.454	752.603	714.881	678.511	704.733	680.305	0.111062	0.0352122		NDUFS1	0	0	0	0.220702	0	0	2.45094	NA		MT-ATP6	134.937	114.971	153.413	153.02	151.233	212.449	0.560008	1.47428	0.00298206
TNFRSF4	0.767479	0.525666	1.1198	0	0	0	-5.57365	6.19124e-05		SREBF2	174.706	160.854	173.009	158.243	161.734	164.142	0.135052	0.0370205		SERHL2	0	0.0750951	0	0.367837	0	0	2.26818	0.301481		MT-ATP8	8.86089	9.76237	7.16672	8.38667	6.74532	7.60538	0.0135413	1.00943	0.974776
SARDH	0.279083	0.525666	0.5599	0	0	0	-4.75615	0.00134024		PIKFYVE	167.659	165.209	170.77	156.625	163.727	165.312	0.153741	0.0188941		HCRT	0	0	0	0.147135	0	0	1.87688	NA		MT-COX1	3715.78	3401.96	3816.84	4160.89	4284.73	4520.6	0.45022	1.36625	3.39126e-13
BCL2	186.218	188.038	184.095	14.7135	11.1144	14.1243	-3.60051	0		CEP85	91.8184	89.8889	95.519	90.4878	88.9156	87.42	0.153793	0.0225491		CYP27A1	0.0697708	0.225285	0.33594	0.514971	0.689862	0.417878	1.66809	0.0958311		MT-COX2	763.362	711.827	856.983	808.652	823.772	921.42	0.335025	1.2614	5.57531e-06
PLD6	22.3267	19.8251	21.5002	2.35415	2.14624	1.92224	-3.09781	1.39914e-52		VHL	72.7709	74.194	64.8364	68.5647	73.5087	65.5232	0.173796	0.048977		MGARP	0.0697708	0	0	0	0.229954	0	1.58394	NA		MT-COX3	2813.51	2835.44	3215.17	3179.36	3470.77	3444.32	0.392032	1.31224	3.71535e-11
TNFRSF25	13.0471	14.193	15.1173	1.69205	1.68633	1.33721	-2.95034	5.41929e-34		AGPS	201.917	212.144	195.405	192.452	198.297	206.264	0.174674	0.0185113		ERBB4	0	0.0750951	0	0.0735673	0.0766514	0.0835755	1.58141	NA		MT-CYTB	138.635	114.295	157.22	144.413	149.393	184.368	0.425027	1.3426	0.0103342
GJA1	113.726	112.718	103.246	12.8007	14.1038	15.1272	-2.76976	4.61767e-142		FEN1	118.261	116.097	118.363	117.193	113.904	114.415	0.176789	0.00367131		NDUFA4L2	0.0697708	0	0	0.147135	0.0766514	0	1.53865	NA		MT-ND1	280.618	254.948	285.325	253.145	256.629	308.644	0.199539	1.14833	0.234232
GPT2	88.0507	89.7387	101.454	13.2421	12.3409	13.6228	-2.62391	6.54081e-171		BRD8	66.98	70.8898	72.899	71.2131	69.906	65.1889	0.179092	0.028123		TOMM20L	0.139542	0	0	0.147135	0.153303	0.0835755	1.5017	0.510009		MT-ND2	95.2371	82.9801	93.1674	75.1858	86.6927	118.844	0.252473	1.19125	0.2001
CELSR1	43.537	48.2862	46.3597	6.91533	6.82197	6.8532	-2.53995	3.71323e-84		MFN2	120.494	125.934	140.199	127.492	124.022	129.709	0.188893	0.00733791		HSPA1B	0.209312	0.15019	0.33594	0.147135	1.22642	0.167151	1.41582	0.242299		MT-ND3	44.5138	44.6816	46.4717	66.652	69.7527	64.5203	0.775325	1.71158	7.52744e-19
MARC1	29.7921	34.6189	37.2893	5.44398	5.05899	5.34884	-2.47053	1.73203e-61		CWC15	73.8873	69.5381	69.0917	69.8889	69.5994	72.2093	0.198317	0.0184565		TFAP2C	0.279083	0.225285	0.33594	0.735673	0.229954	0.75218	1.25739	0.142919		MT-ND4	386.112	288.29	358.672	348.047	307.142	460.167	0.312906	1.24221	0.141491
PYCR1	39.9787	43.5552	45.7998	6.17965	6.89862	9.02616	-2.34803	1.12036e-69		UQCC2	49.0489	52.6417	49.8311	53.7041	45.9142	51.399	0.200539	0.0160874		ME3	0	0	0	0	0.0766514	0	1.06129	0.744366		MT-ND4L	66.4218	53.2424	61.589	64.445	59.2515	104.135	0.531756	1.44569	0.0228916
CD3EAP	13.1867	14.2681	15.9012	1.76561	2.9894	3.00872	-2.27696	7.9727e-29		UROS	67.5381	74.8698	76.3704	71.4339	73.0487	73.1286	0.201829	0.0106689		METTL27	0	0	0	0	0.0766514	0	1.06129	0.748849		MT-ND5	182.451	149.214	194.733	187.964	167.637	257.831	0.422544	1.34029	0.0384766
NANOS1	3.90716	2.92871	3.13544	0.588538	0.689862	0.75218	-2.09996	1.20926e-06		MARK2	63.91	64.2063	68.5318	61.6494	67.3765	66.8604	0.202961	0.0190869		GPD2	0	0	0	0.0735673	0	0	1.06129	NA		MT-ND6	22.2569	23.8803	16.685	16.1112	17.5532	12.7035	-0.235265	0.849529	0.329917
CYP27B1	3.27923	3.22909	2.91148	0.956375	0.613211	0.334302	-2.08423	4.9693e-07		NDUFB11	84.2134	78.8499	80.4017	86.9565	79.6408	76.8895	0.206244	0.00514862		TPPP	0	0	0	0	0	0.0835755	1.06129	NA
BCAT1	367.553	389.668	353.297	73.4937	81.5571	82.8234	-2.01785	1.35462e-98		GFM2	45.0022	47.1597	44.1201	44.8761	48.367	43.2921	0.208348	0.033145		HSD3B2	0	0	0	0	0.0766514	0	1.06129	NA
DNLZ	0.627937	1.5019	1.1198	0.147135	0.0766514	0.501453	-1.98939	0.0157219		YME1L1	146.519	152.518	132.584	147.282	147.631	138.317	0.208552	0.00095325		SIAH3	0	0	0	0.0735673	0	0	1.06128	NA
TNRC18	219.918	208.99	250.275	54.3662	43.0014	55.0763	-1.95268	9.69528e-73		HADHA	425.741	450.571	443.777	430.222	446.801	447.046	0.210099	5.17952e-06		DNAJA3	0	0	0	0.0735673	0	0	1.06128	NA
GCSH	3.97694	4.05514	2.7995	0.735673	0.919816	0.919331	-1.89089	1.35684e-07		GLS	226.057	222.432	204.476	204.223	221.752	233.259	0.218285	0.0116144		BOK	0	0	0	0	0.0766514	0	1.06128	NA
SLC25A29	21.3499	17.7975	23.9637	6.32679	5.21229	4.51308	-1.75885	9.70136e-23		MRPS15	59.2354	61.8784	61.813	61.4287	62.1643	60.843	0.219565	0.0073632		COX7A1	0	0	0	0	0.0766514	0	1.06128	NA
NOL3	1.25587	1.35171	0.89584	0.662106	0.229954	0	-1.73971	0.00443727		LETMD1	64.1891	62.2538	62.9328	62.9736	63.314	65.1889	0.221393	0.00343552		MAOB	0	0	0	0	0.0766514	0	1.06128	NA
KANK2	7.04685	6.45818	7.39068	1.83918	1.68633	1.92224	-1.7304	2.17209e-11		MDH1	149.658	154.321	146.582	150.445	156.062	149.935	0.224019	0.00260218		TUSC3	0	0	0	0.0735673	0	0	1.06128	NA
NDUFAF2	16.4659	20.1255	17.4689	4.41404	5.13564	4.68023	-1.72053	4.13065e-24		ACAA2	37.8158	38.7491	38.6331	36.2687	38.9389	41.5371	0.224821	0.0190269		TDRD9	0.0697708	0	0	0	0	0.167151	1.03494	0.754297
LGALS3	10.7447	10.1378	7.95058	1.91275	3.67927	2.08939	-1.70716	2.30784e-11		MXD1	56.305	49.4126	41.3206	51.7914	48.9036	49.1424	0.22488	0.0413668		CAMK2A	0.0697708	0	0	0	0.0766514	0.0835755	1.02474	NA
SACS	429.858	463.938	433.923	110.939	125.785	135.977	-1.62849	2.13905e-116		MFF	47.6535	56.9221	47.5915	51.6442	53.5793	49.8946	0.231477	0.00950169		TFCP2L1	0.0697708	0	0	0	0.0766514	0.0835755	1.02169	NA
PDP1	29.1642	29.8128	29.1148	8.0924	8.58495	8.10683	-1.62339	3.74844e-38		TOMM7	104.447	103.406	90.4799	103.877	103.556	97.0312	0.231742	0.00216081		ACSBG2	0	0.0750951	0	0	0.153303	0	0.999655	NA
NTHL1	21.5592	24.7814	25.7554	7.28316	6.89862	6.18459	-1.60809	7.15773e-31		PNPT1	150.496	164.834	155.092	184.507	169.783	125.029	0.233581	0.0494059		NDUFA3	0	0	0.11198	0.0735673	0	0.0835755	0.994126	NA
NLN	90.0043	94.0942	86.7845	22.7323	27.6711	27.3292	-1.59854	5.45628e-79		PRELID3B	113.029	115.571	102.798	110.057	117.353	110.988	0.235029	0.0380828		MTCH2	0	0.15019	0.11198	0	0	0	0.925989	0.719407
MTHFD1L	72.5616	74.7196	72.2271	19.6425	20.006	24.0698	-1.58347	7.57705e-80		NFKB1	92.1672	85.7586	76.3704	88.2072	85.1597	87.5036	0.236717	0.00148849		DHRS2	0.279083	0.15019	0.33594	0.662106	0.53656	0	0.911483	0.444438
ABCB10	180.497	187.738	183.759	50.6143	53.1194	56.1628	-1.58322	5.73066e-135		DNM1L	219.359	225.511	216.01	222.1	226.888	227.827	0.239387	7.66692e-06		PDE2A	0.139542	0	0	0	0.153303	0.0835755	0.830188	NA
TFAP4	27.699	28.386	34.4898	9.34305	7.20523	11.1156	-1.50355	8.53333e-28		TCAIM	33.4202	34.1683	34.4898	33.4731	33.9566	37.024	0.239509	0.0175812		FAM124B	0.139542	0.15019	0.11198	0.147135	0.229954	0.250727	0.829586	0.656986
BBC3	13.1169	9.68727	7.61464	3.6048	2.6828	3.0923	-1.50269	5.11524e-09		SUCLG2	34.3272	36.6464	30.7945	33.5467	32.5768	38.779	0.242081	0.0398347		RAB40AL	0.488396	0.30038	0.5599	0.514971	0.53656	0.835755	0.708196	0.408986
COA7	69.6313	77.7985	80.4017	20.5988	20.006	29.8365	-1.49233	1.02883e-40		MAP2K2	39.4205	39.3498	43.2243	45.906	38.7089	40.367	0.24522	0.023447		LETM2	1.81404	1.87738	1.00782	1.83918	3.14271	1.42078	0.622061	0.141896
OGDHL	10.047	8.33556	7.50266	2.94269	2.52949	3.00872	-1.41631	4.21833e-10		NDUFC1	33.6993	34.6189	32.1383	35.3859	34.4931	33.8481	0.249835	0.00759661		SLC9B1	0.767479	0.901141	0.44792	0.441404	1.22642	1.17006	0.575879	0.372735
PRELID3A	7.25616	6.68346	7.2787	2.86912	1.68633	2.50727	-1.37811	2.86698e-09		UQCRC1	125.657	125.559	134.488	132.863	130.001	134.139	0.25036	8.01276e-06		STARD6	0.0697708	0.15019	0.22396	0.294269	0.153303	0.0835755	0.543312	0.781885
HK1	4.11648	3.0038	3.13544	1.10351	1.30307	1.08648	-1.35851	1.47077e-05		HIBADH	36.2808	40.251	42.8884	38.0343	43.1547	41.5371	0.251166	0.0177368		PRKN	0.558166	1.27662	0.5599	0.882808	0.919816	1.25363	0.524786	0.410269
ALDH1B1	19.187	20.4259	19.9324	6.76819	5.05899	8.52471	-1.34962	6.5255e-18		ROMO1	46.7464	47.6103	45.3519	46.6417	51.1265	46.468	0.251269	0.00257481		WDR81	2.72106	3.0038	4.14326	2.57486	3.44931	6.10102	0.515098	0.14793
DHODH	21.0708	21.4021	22.508	6.10609	7.74179	8.94258	-1.30901	3.59362e-21		HAX1	53.1653	58.424	58.2296	58.6331	59.7114	56.7478	0.253163	0.00397719		MAFF	3.76762	4.73099	2.2396	4.2669	4.75239	4.4295	0.497653	0.0974764
MRPS2	45.979	45.4325	48.1514	16.1112	15.8668	17.6344	-1.28587	2.75842e-38		MTRF1	20.7917	19.5998	20.0444	21.1874	20.6192	20.7267	0.255235	0.0319096		MRM1	0.279083	0.826046	0.22396	0.294269	0.843165	0.501453	0.480242	0.697255
DIMT1	66.4218	69.6883	67.076	21.7759	25.8315	26.4099	-1.25274	1.01769e-29		MRPS14	24.0709	25.7576	25.3075	26.6314	24.9117	26.1592	0.256735	0.0172032		OAT	1.32564	1.5019	1.45574	2.28059	1.60968	1.25363	0.489738	0.210585
ATAD3B	54.9096	61.8784	66.6281	21.1138	21.0791	24.9891	-1.24235	5.11677e-33		SLC22A4	24.9779	24.1055	27.771	25.3072	27.1346	26.8278	0.257322	0.0359926		COX18	31.1178	28.9867	24.7476	27.2935	28.8976	31.3408	0.240057	0.0511737
STXBP1	10.8842	10.288	9.40632	3.8255	3.44931	4.01163	-1.24103	4.19091e-11		MICU2	69.6313	66.9097	59.6854	69.3004	69.4461	65.1889	0.257598	0.00399501		COX19	18.4893	18.3232	19.4845	14.4192	12.7241	13.2885	-0.266299	0.0517734
PC	11.9308	14.1179	17.4689	4.92901	5.59555	5.34884	-1.23637	3.03075e-11		RAF1	120.913	123.982	126.649	126.389	133.987	125.196	0.261117	6.23483e-05		PDSS1	23.8616	21.327	21.6121	14.1249	16.48	16.8823	-0.290306	0.0530468
SOX4	39.6996	37.2472	33.818	13.9778	12.0343	15.9629	-1.20352	1.5895e-27		CHCHD1	35.0249	36.5713	32.4742	32.3696	39.0155	37.7762	0.270608	0.0152533		SLC25A2	0.209312	0.225285	0.22396	0.588538	0.306605	0.835755	1.593	0.0566457
MGST1	48.1418	50.3137	52.4067	17.3619	18.8562	20.8103	-1.19769	2.06552e-34		IDH2	194.102	186.762	192.718	212.462	188.486	199.996	0.272718	1.12138e-06		AIFM1	61.3285	64.8822	68.3078	59.7366	62.7775	68.0305	0.178153	0.0595456
HDHD5	59.2354	63.6056	59.5734	22.0702	21.6923	25.7413	-1.19025	1.90777e-44		FUNDC2	27.699	29.9629	25.8674	30.1626	28.591	29.5022	0.279948	0.00692443		DISC1	33.3504	33.6426	27.883	32.8846	30.2773	31.8423	0.197754	0.0613434
NARS2	54.9794	59.4753	55.878	20.5988	21.6157	22.8161	-1.1854	2.53514e-43		COQ5	40.7462	40.4012	38.9691	44.0668	44.3811	38.1105	0.281808	0.00293534		COQ6	13.0471	14.9439	15.0053	13.8307	15.4836	16.2137	0.292751	0.0619227
EARS2	46.3976	49.5628	54.4223	16.6262	20.236	20.5596	-1.18036	6.44724e-32		BAX	23.8616	21.9278	25.4195	26.1164	23.7619	25.0727	0.286266	0.0144341		ACOD1	0	0	0	0.294269	0.229954	0.167151	4.11177	0.0621336
REXO2	28.7456	32.0656	32.2503	11.2558	10.8845	13.5392	-1.17812	1.22972e-21		UBB	438.23	468.218	474.683	499.448	501.453	463.844	0.290002	0.00497437		TTC19	77.934	79.1502	76.3704	61.0609	61.0911	61.6788	-0.13989	0.0621336
ATAD3A	82.6784	83.0552	101.566	34.7238	30.8905	38.194	-1.15841	4.59942e-29		NR3C1	116.238	118.275	107.389	119.253	124.558	119.43	0.290481	1.69556e-06		PCCB	58.3982	58.0485	60.2453	45.1703	42.5415	46.8023	-0.187255	0.0623092
NAT8L	24.9779	21.9278	28.8909	8.97521	8.96821	11.617	-1.15242	1.83875e-11		MAVS	176.311	179.027	188.91	195.027	189.099	193.895	0.294526	2.00728e-08		CCR7	0.488396	0	0.11198	0	0	0	-3.64234	0.0654576
TSPOAP1	42.5602	42.5789	52.1827	18.3183	16.0968	19.2224	-1.14788	1.04144e-19		CHCHD2	496.14	504.339	500.327	521.224	537.939	540.316	0.297247	3.67979e-10		CARD19	19.6754	17.2719	19.1486	21.3345	19.5461	16.9658	0.255149	0.0666624
TMEM177	15.0705	15.9202	15.5652	6.69463	4.75239	6.8532	-1.14317	5.84622e-13		TRAK1	56.5841	56.847	59.5734	61.4287	59.0215	63.9353	0.299842	0.000119473		MRPL1	33.6993	37.8479	35.4977	27.1463	27.1346	25.6577	-0.213775	0.0670154
TRIT1	50.6536	55.1198	52.2947	19.2746	21.1558	21.8132	-1.14019	8.3343e-35		PYCR2	33.9784	35.3698	37.7373	37.3722	37.0226	39.782	0.303357	0.00109027		MRPL47	60.0727	65.4078	53.3025	60.178	57.1053	61.7623	0.203352	0.0738867
NME4	28.7456	27.5599	36.0576	13.6099	10.8845	11.7006	-1.13992	1.70633e-13		PANK2	60.6308	66.1588	62.9328	72.2431	64.5405	66.2754	0.30436	0.000232955		DMAC1	61.3983	66.0086	64.2765	52.3799	45.5309	50.7304	-0.160595	0.0748441
TIMM44	90.3532	97.924	96.4148	37.6665	36.4094	39.3641	-1.12215	3.19282e-36		BID	66.7707	69.3879	62.1489	71.7281	68.1431	73.7972	0.308584	6.15073e-06		MRPS9	41.095	43.5552	41.8805	32.811	33.0367	30.923	-0.179492	0.0761658
TWNK	51.7699	54.2938	59.4614	21.7023	18.8562	25.8248	-1.11342	2.72527e-24		TEFM	15.838	16.596	15.0053	16.4055	17.3232	17.4673	0.311647	0.0306633		CASP8AP2	122.936	122.555	111.756	107.555	113.597	118.928	0.131201	0.0770573
MRPS26	55.5376	60.5267	63.3807	25.6014	20.6959	26.4099	-1.09752	3.30392e-25		DHFR	85.6088	84.7824	72.2271	87.0301	84.7764	90.4287	0.311704	3.78609e-05		CHCHD4	24.5593	25.5323	21.9481	17.3619	17.0933	18.8045	-0.237574	0.0770573
PUS1	70.6081	79.9012	78.386	31.7075	29.0509	32.093	-1.09501	4.4407e-38		MCCC1	29.8619	35.2947	37.0654	35.8273	33.5733	40.2834	0.312924	0.00347358		FAHD1	16.8148	17.5723	15.0053	11.6236	12.0343	12.2856	-0.261118	0.0773588
SLC25A43	24.2802	24.3308	24.2997	10.2259	9.19816	10.3634	-1.0861	1.22678e-18		SLC25A5	395.531	405.814	419.365	421.761	445.958	446.962	0.313162	2.47245e-11		NDUFB10	67.3986	71.1902	72.1151	54.9548	54.8057	54.3241	-0.15245	0.0781263
ECI2	68.0265	78.0989	74.8027	30.8247	29.7407	31.2573	-1.05978	2.80756e-38		TIMM17B	32.2341	32.2909	34.6018	37.1515	35.7195	33.4302	0.313542	0.000700879		GATC	78.0038	87.4107	83.8731	63.1943	66.6867	66.1083	-0.139894	0.078146
SLC25A23	43.4672	41.3774	51.0629	20.231	15.4836	21.2282	-1.04746	1.39133e-18		PIF1	25.4663	27.3346	29.4507	31.2661	28.9742	28.165	0.319089	0.00255541		APOO	9.0702	12.0152	12.9897	8.0924	6.89862	8.10683	-0.341586	0.0786735
GTPBP3	18.0706	20.7263	20.6043	9.26948	6.89862	8.85901	-1.03756	7.35869e-14		RAB29	15.21	15.8451	15.0053	15.5227	16.48	18.0523	0.32273	0.0247554		MRPL39	28.2572	32.8166	26.0913	22.1438	22.5355	19.8074	-0.232617	0.0798557
JARID2	171.845	155.898	162.259	70.8453	69.1395	67.0276	-1.03718	7.77867e-73		ACAT1	78.4224	93.0428	84.209	84.7495	99.5701	93.1032	0.324132	0.000121749		SLC25A13	76.9572	81.8537	83.8731	60.9873	64.4638	65.774	-0.135334	0.0810018
CRAT	11.7913	12.3907	10.7501	5.59112	4.36913	5.01453	-1.02114	5.93502e-09		OXA1L	75.9804	83.4307	83.3131	88.2072	85.5429	89.7601	0.326554	2.98187e-06		SLC25A36	133.402	125.784	110.3	87.3244	94.2812	96.9476	-0.203741	0.0812253
BCL2L10	4.88396	5.03137	6.04692	1.91275	2.06959	2.84157	-1.01645	0.000243407		MMADHC	100.958	107.161	95.8549	118.443	109.688	102.882	0.3275	4.4103e-05		NOA1	55.0492	52.1911	52.8546	42.9633	39.2455	41.6206	-0.165518	0.0830763
NACC2	44.1649	49.0371	48.7113	20.3781	18.7029	21.8968	-1.01221	7.36037e-26		FIBP	45.6301	46.7843	50.1671	56.5733	45.6842	52.7362	0.329786	0.000246618		YARS2	38.4437	44.231	43.1123	32.8846	29.1275	33.7645	-0.185635	0.0882478
GRAMD4	52.6072	52.4915	54.4223	25.0129	18.7796	24.8219	-1.01219	1.48205e-24		WWOX	16.8148	17.1217	17.9168	17.9504	18.0131	20.5596	0.333239	0.00401082		MTERF2	5.65144	5.18156	3.47138	3.23696	2.52949	3.25945	-0.486522	0.0884575
GTF3C4	131.727	138.776	135.048	48.628	62.8541	63.2667	-1.00999	3.94282e-35		HSDL2	27.2106	27.7101	23.7398	29.5005	29.5108	27.4128	0.334861	0.0012404		SIRT1	48.1418	47.6854	44.1201	32.4432	36.3327	37.3583	-0.196937	0.0886358
TOMM40	91.33	98.5999	108.285	43.7726	40.242	45.883	-0.991712	1.3122e-31		TMEM126A	22.7453	25.0818	20.2684	25.8957	25.1416	23.819	0.335786	0.00527991		PPP2CA	137.588	145.384	130.569	104.686	107.542	116.671	-0.127615	0.0886852
TRMT1	45.979	50.4639	59.6854	20.6724	21.9989	25.9084	-0.97825	1.48321e-18		BCL2L1	20.9312	22.3032	20.2684	23.1001	22.1522	24.4876	0.337093	0.00527679		CPS1	7.46548	8.93632	8.28652	8.16597	8.89156	10.0291	0.339725	0.0905245
SUPV3L1	82.6784	96.2719	87.5684	40.6827	36.486	40.4506	-0.975114	7.59886e-37		DLGAP5	102.493	119.476	102.574	122.342	124.865	109.066	0.340162	5.06e-05		SDHAF2	8.51204	8.78613	9.07038	8.68094	10.0413	9.69476	0.317643	0.0924787
ABCF2	46.258	49.2624	49.8311	21.4081	17.4765	25.407	-0.974112	8.2054e-19		ABHD10	33.0714	32.0656	31.8023	33.6203	37.0226	35.8539	0.340708	0.00420913		SUGCT	0.627937	0.826046	0	0.147135	0.306605	0	-1.55562	0.0944411
RIDA	15.6984	16.8964	15.3413	6.32679	7.35853	7.60538	-0.969733	8.97816e-10		CDK1	237.709	221.831	202.124	248.363	265.444	214.371	0.344449	0.000577327		CBR4	43.6765	43.9306	41.2086	43.9933	43.4613	40.7849	0.198187	0.0944816
POLRMT	49.328	52.1911	58.0057	24.1301	21.539	24.8219	-0.969701	1.67165e-20		COX4I1	149.379	157.7	158.116	171.78	167.483	172.5	0.345062	1.74303e-12		UQCRQ	74.1664	79.1502	74.1308	67.829	78.6443	71.3735	0.143509	0.0963067
MTFR1	30.141	29.212	30.4586	14.4928	12.5708	12.6199	-0.969403	1.5647e-16		TXNRD1	341.598	364.437	355.985	377.032	394.065	398.906	0.345379	1.19818e-12		NDUFB8	12.6285	15.6198	13.2136	16.1848	13.7973	13.2885	0.267908	0.1012
TXNRD3	13.7448	11.6397	10.3022	4.56117	6.28541	5.09811	-0.965999	3.43914e-07		FUNDC1	14.9309	12.9164	15.1173	16.4791	16.3267	14.375	0.34755	0.024272		SIRT3	9.0702	7.6597	7.95058	6.69463	5.13564	4.76381	-0.365711	0.103035
STOM	115.192	117.599	112.428	51.865	49.9	53.5719	-0.947951	3.3352e-33		TOMM40L	21.6289	22.9791	23.7398	23.1737	23.7619	28.5828	0.351316	0.003232		C12orf65	25.8152	26.5837	28.107	18.4654	19.6994	22.2311	-0.206951	0.106425
DGAT2	22.8848	23.8052	21.1642	8.90164	10.8845	10.8648	-0.947038	1.25471e-12		QARS	151.891	157.85	160.131	173.766	175.608	169.909	0.352134	4.92144e-12		SLC25A32	5.09327	3.45438	4.59118	3.6048	1.60968	2.75799	-0.512382	0.110754
LRRK1	69.9801	67.5105	83.2012	31.8546	29.7407	37.7762	-0.945149	8.70302e-19		NDUFS7	19.6056	19.4496	22.0601	23.9094	21.6923	21.8132	0.354984	0.00776372		MRPL43	40.0484	43.1046	40.5368	32.4432	30.8138	32.2602	-0.16766	0.113713
NADK2	66.2125	74.194	69.3156	30.3097	32.4235	32.093	-0.939648	3.68553e-23		GHITM	351.296	374.424	337.06	385.64	402.266	391.635	0.355574	7.59287e-08		FASTKD2	71.3058	79.9763	73.7948	54.7341	59.1748	60.0908	-0.166268	0.114087
TOMM5	7.95387	6.1578	7.2787	3.75193	3.29601	2.59084	-0.936293	3.5092e-05		OMA1	19.3265	19.4496	18.8127	21.4816	20.3126	22.2311	0.356595	0.00261596		MRPL55	20.094	20.6512	23.1799	15.1549	16.0968	16.2137	-0.215518	0.121827
SLC27A1	2.16289	2.70342	3.13544	1.17708	1.14977	1.25363	-0.934918	0.0128171		ACADM	56.7934	61.1274	53.3025	63.415	64.1572	62.8488	0.356711	0.000340006		ERAL1	37.6065	39.8004	41.9925	31.1925	31.2738	29.2514	-0.168444	0.12323
COQ8A	69.0033	78.0989	79.1699	33.6203	30.2006	39.0298	-0.932234	1.69061e-28		TMLHE	11.1633	13.5171	10.3022	12.2857	13.3373	13.5392	0.35854	0.0234424		MRPS11	37.8158	40.4763	47.2556	40.9034	39.7821	41.0356	0.170369	0.123997
BPHL	6.55846	5.48194	4.59118	3.31053	1.83963	2.50727	-0.927351	0.000237459		HARS2	35.7227	39.5	38.2972	42.4483	41.1618	42.3728	0.358556	3.36549e-05		NUDT2	10.2563	10.3631	9.07038	11.4765	10.0413	9.69476	0.272319	0.126276
ME1	43.8858	44.4563	36.8414	19.3482	20.6959	17.3001	-0.923704	3.66586e-16		OXCT1	33.5598	31.9154	31.3544	35.6066	36.8693	35.3525	0.359314	0.000189579		AGK	10.3958	11.865	12.9897	9.12235	8.2017	7.1875	-0.304916	0.126743
PTCD2	34.5365	35.6702	30.9065	15.7434	14.4105	16.4644	-0.917649	4.67837e-16		NDUFB3	59.8633	65.0324	55.5421	68.9326	64.6937	68.3648	0.364137	7.04391e-06		UCP2	39.7694	37.3223	40.4248	32.0753	42.6182	41.0356	0.184914	0.127277
FAM210B	4.39556	4.50571	3.80732	2.05988	1.68633	2.17296	-0.909208	0.00102217		PDSS2	28.1176	27.7852	27.0992	29.2798	31.2738	32.2602	0.364874	0.000490898		NDUFS4	25.257	28.7614	20.6043	24.4979	25.8315	25.6577	0.221914	0.128118
TRMT5	40.1182	41.3774	35.7216	17.9504	17.8598	18.7209	-0.904759	8.39927e-20		COX5A	103.4	108.137	115.339	120.577	116.587	127.286	0.365765	1.93908e-09		NDFIP2	40.5368	34.9192	29.7867	38.1814	33.8032	37.1075	0.251575	0.129669
LYRM7	68.0265	64.2814	50.615	25.8957	30.3539	29.2514	-0.896282	1.99505e-14		UQCRB	131.867	142.455	130.009	153.388	158.592	140.908	0.369347	2.29338e-07		SERAC1	10.6052	11.5647	8.28652	7.57743	6.28541	7.60538	-0.314617	0.129958
TIMM50	57.0725	57.2225	59.5734	27.6613	27.0579	26.1592	-0.896242	1.24082e-20		BCL2L2	17.0938	14.7186	14.1095	16.6998	15.5602	19.6403	0.370393	0.00544748		DLD	209.522	201.33	191.038	187.45	189.252	192.307	0.123244	0.131328
MARS2	57.6307	52.9421	53.1905	21.9966	23.8386	31.0901	-0.890341	3.99112e-17		BCL2L13	50.7234	55.8708	52.9666	60.3988	58.5616	60.0072	0.372163	1.33868e-06		PRELID2	0.279083	0.15019	0.11198	0.0735673	0	0	-2.55399	0.133278
SLC25A15	14.5821	18.3232	17.8048	7.651	8.6616	7.60538	-0.871569	2.29693e-08		SDHB	76.2595	80.502	72.899	89.605	83.6266	85.2471	0.373968	7.84405e-08		PHB2	213.429	228.74	242.773	191.201	172.236	187.961	-0.106428	0.137579
TFB2M	33.49	34.1683	35.1617	14.0514	16.7867	17.9687	-0.870188	1.48888e-15		MLYCD	13.4658	16.0704	16.909	18.4654	13.9505	19.6403	0.375222	0.0223519		RHOT1	102.493	109.864	99.3263	98.3595	103.556	93.521	0.127939	0.138116
RTL10	46.6069	46.4088	50.727	21.9231	21.3857	24.9055	-0.868045	2.36429e-20		NIPSNAP2	96.5628	95.6712	92.9434	109.689	107.235	104.302	0.376863	1.76656e-08		SELENOO	32.1643	30.4135	31.4664	25.0864	21.3091	24.3205	-0.206152	0.138119
SLC25A19	45.2115	51.0647	50.503	21.7023	23.8386	24.4041	-0.862165	6.07081e-19		DNA2	96.493	97.5486	82.5293	102.259	105.319	105.055	0.378065	6.08632e-07		BDH1	1.04656	0.976236	0.67188	0.80924	0.53656	0.585029	-0.958265	0.139637
MSTO1	16.3264	16.8213	18.1408	6.84176	7.97174	9.69476	-0.860527	8.84901e-08		TXN2	22.815	24.1055	25.6434	26.7049	28.8209	25.992	0.381535	0.000498656		PDHX	48.3512	46.1084	44.1201	35.533	36.0261	34.5167	-0.181622	0.141074
MRPL12	6.97708	5.78232	6.94276	3.6048	1.60968	4.34593	-0.844102	0.00417916		NDUFB7	32.5132	31.6901	34.2659	37.2986	38.3257	35.1853	0.381655	6.29767e-05		MAPT	0	0	0	0	0	0	-2.61384	0.142554
POLG2	24.6291	26.058	27.5471	12.6536	13.5673	11.5334	-0.837612	3.00348e-12		MTERF1	38.0251	35.1445	31.2424	40.5356	40.3186	37.8597	0.383208	2.58254e-05		ARL2	16.0473	13.8926	17.5809	12.6536	10.9611	10.1962	-0.276129	0.143592
QTRT1	54.5608	55.4202	66.9641	27.0728	27.9778	30.7558	-0.833929	1.41736e-17		SLC25A46	55.2585	53.0172	50.8389	52.5271	63.1607	64.6039	0.384214	0.00100051		COX7A2L	92.0277	92.7425	88.8002	68.4176	71.3624	77.5581	-0.128578	0.145477
CTU1	4.67464	4.6559	6.83078	3.75193	1.37973	2.67442	-0.833008	0.0212481		RAB32	17.7218	18.6987	18.2527	19.0539	19.9294	23.3176	0.392559	0.001431		TRAK2	36.6994	37.923	37.5133	35.3123	35.7195	36.4389	0.145533	0.146034
UQCC3	20.1638	21.2519	21.5002	9.78445	11.421	9.36046	-0.830836	1.26156e-09		AGTPBP1	86.7949	82.2292	80.8496	95.1961	96.3508	93.1867	0.392623	1.89773e-10		IMMP1L	15.4891	14.1179	12.6537	13.6099	15.3303	14.8765	0.249194	0.151922
ABCE1	299.387	310.368	297.083	134.334	147.401	160.966	-0.830028	8.03277e-28		MRPS18C	30.2108	32.5913	28.5549	33.841	35.6429	34.851	0.393116	3.89965e-05		DGUOK	56.933	59.0999	63.2687	55.5433	58.715	55.8285	0.134663	0.151922
MARC2	10.1865	9.38689	10.6381	5.14971	4.21582	5.51599	-0.813746	1.71467e-05		ABCB7	57.9795	58.5742	52.7426	65.1806	66.2268	62.0966	0.395568	1.3918e-06		NDUFA11	9.62837	11.4895	10.3022	7.72457	7.58849	6.93677	-0.289463	0.153071
MRM3	16.6055	17.1968	17.4689	8.90164	9.42812	6.8532	-0.812403	1.90037e-07		ARAF	42.4207	37.9981	45.3519	48.0395	46.9873	48.0559	0.39836	3.09584e-06		UQCC1	66.1427	65.0324	61.3651	61.723	58.4083	60.843	0.112959	0.154802
MRPL52	46.6767	47.0846	43.2243	22.7323	23.9919	21.061	-0.810784	4.1481e-20		COX14	13.3262	15.4696	13.1017	16.4055	15.2536	16.548	0.403672	0.00513066		COQ9	23.9314	27.1844	25.1955	26.1164	23.532	24.8219	0.171724	0.155968
CPT1A	215.871	229.04	230.679	105.643	109.151	119.346	-0.810496	1.58729e-48		ERCC6L2	56.8632	56.6217	60.6932	64.5185	65.9968	69.2841	0.407343	9.6648e-09		KIF1BP	41.5834	45.4325	37.2893	32.3696	33.19	31.3408	-0.158871	0.156601
LETM1	166.822	170.766	182.751	83.5725	80.5606	93.1867	-0.810207	1.19642e-38		NDUFA9	18.6986	16.7462	15.1173	18.6861	20.006	19.891	0.408452	0.0021978		CAPN10	25.257	25.0067	22.8439	24.7186	22.6121	24.4041	0.172659	0.158437
PDP2	34.8854	34.0932	31.5784	15.0077	17.0933	18.4702	-0.793705	2.8346e-15		SLC25A12	39.9089	43.405	41.3206	45.4646	49.2102	49.0588	0.411961	1.36531e-07		PFDN4	24.2105	24.481	22.396	17.8033	17.7831	17.9687	-0.206399	0.159162
SLC35F6	21.5592	21.7025	24.8596	11.6972	10.1946	12.0349	-0.792406	9.6887e-11		MRPS18A	27.2106	27.3346	28.6669	35.533	34.0332	26.2427	0.414902	0.000673254		ADPRHL2	27.0013	25.5323	27.883	18.7597	22.2289	19.891	-0.19206	0.163538
MIPEP	15.6984	18.7738	15.6772	8.90164	7.66514	8.77543	-0.78263	8.44033e-07		FBXO7	94.8883	101.228	101.342	118.443	111.068	113.746	0.415	2.26343e-13		FOXO3	62.8635	61.1274	57.3338	50.6143	46.3741	45.5487	-0.143503	0.164336
SLC25A17	36.2111	39.1996	33.0341	18.2447	16.2501	20.7267	-0.776735	4.12218e-14		COX7C	150.007	146.586	152.517	171.485	175.302	174.088	0.419841	1.6102e-08		SLC25A22	16.6752	18.3983	21.5002	12.3593	13.8739	14.4586	-0.262558	0.16445
TRMT10C	49.6768	52.116	42.1045	22.438	26.3681	24.3205	-0.77658	4.11383e-14		SDHD	91.0509	96.4972	88.6882	101.67	109.765	110.236	0.424483	1.36036e-05		HAUS3	47.5139	46.7843	47.0316	34.9445	36.716	37.7762	-0.163788	0.16563
HSP90B2P	4.95373	5.63213	3.47138	3.08983	1.30307	2.84157	-0.773367	0.0163837		DNAJC15	7.32593	6.53327	6.27088	7.4303	9.19816	6.93677	0.429264	0.0386923		LIG1	289.898	285.286	309.737	248.952	228.114	240.781	-0.0960598	0.170827
PHB	159.147	164.909	176.369	82.7632	83.2434	87.9215	-0.771489	9.7694e-38		OXLD1	10.6749	12.0152	9.40632	12.8007	11.7277	13.2885	0.429918	0.00441277		SLC25A42	4.25602	4.88118	4.59118	3.23696	2.6828	3.25945	-0.373374	0.177101
GLRX5	51.4211	49.7881	50.0551	25.2336	24.9884	26.8278	-0.768941	6.35342e-19		COX6B1	56.3748	56.9221	66.2922	73.273	71.0558	64.7711	0.43312	1.67296e-07		C19orf12	11.6517	12.4658	12.9897	7.06246	9.65807	9.52761	-0.291674	0.17781
CA5B	8.58181	8.63594	7.95058	5.14971	3.14271	4.68023	-0.755514	0.000237907		ZBTB6	18.559	17.7975	19.0366	20.1574	21.6157	23.0668	0.434289	0.00198523		CYB5R1	5.72121	4.5808	5.48702	5.66468	5.44225	6.26817	0.345167	0.180506
SLC9B2	32.6527	31.9154	34.7138	17.6562	16.2501	17.2166	-0.748164	9.7752e-12		IDH3A	97.4698	107.461	102.798	111.454	121.569	128.121	0.436476	1.14279e-08		MRPS16	163.333	167.162	155.204	129.993	134.293	131.799	-0.0901595	0.180506
C1QBP	166.264	188.188	193.054	95.2697	93.7446	93.6046	-0.746783	9.48519e-29		ARGLU1	204.498	207.563	175.809	220.628	230.644	241.032	0.439982	1.28587e-07		BCKDK	31.8155	28.6863	36.0576	32.2961	29.3575	30.923	0.155313	0.181915
MRPS28	4.67464	3.0789	3.24742	1.98632	1.91628	1.83866	-0.74365	0.0258144		ARL2BP	37.6065	41.6027	42.8884	43.8461	49.5934	50.0618	0.442992	1.82568e-06		NDUFS2	49.4675	49.8631	51.6228	45.0968	51.4331	46.3008	0.129395	0.182567
RPUSD4	56.2353	58.1236	59.2374	30.089	29.2808	30.5051	-0.742072	7.81515e-20		NNT	151.193	152.068	144.566	167.954	176.068	184.451	0.443113	1.70681e-11		MRPL11	62.096	62.7044	61.925	60.5459	56.5687	58.3357	0.116231	0.183841
MRPS34	54.9096	58.4991	67.9719	31.6339	29.5108	32.7616	-0.73982	1.39961e-13		PRKCA	53.9328	53.5428	45.4639	56.2054	63.1607	62.0131	0.444517	7.49266e-08		UBA52	339.086	335.074	345.235	331.715	312.048	296.275	0.088987	0.188959
GADD45GIP1	49.328	46.9344	50.727	27.367	24.2218	24.6548	-0.738075	4.22049e-15		ACO2	79.1201	75.3204	92.4955	94.8283	96.5807	99.7056	0.448042	2.92674e-08		RTN4IP1	15.838	16.1455	17.9168	16.2584	17.2466	15.7122	0.19589	0.191282
ALDH18A1	227.453	245.636	234.486	119.179	122.106	126.868	-0.737514	2.24119e-48		COX6C	96.5628	97.6236	90.7038	117.193	114.517	106.141	0.450494	1.8082e-11		MRPL51	93.7022	101.228	106.493	86.0002	80.4073	70.7049	-0.137529	0.195064
PCCA	43.2579	40.7766	44.0082	21.261	20.6959	24.9891	-0.730988	5.01612e-13		NDUFA1	65.0962	72.617	65.7323	86.2944	83.4733	71.2899	0.451273	4.87351e-08		QRSL1	50.3047	57.2225	53.0785	41.3448	42.3882	43.5429	-0.129767	0.196907
METAP1D	10.2563	9.31179	9.85424	4.85544	4.98234	5.59956	-0.727227	8.67871e-05		FASTKD1	86.2367	88.1617	83.8731	97.1824	105.626	103.634	0.451472	2.91526e-10		NKTR	243.57	232.119	211.978	206.356	209.028	224.567	0.0994606	0.19856
NOC3L	115.68	115.271	108.621	57.8975	59.4048	61.0937	-0.724758	6.69751e-20		MTRF1L	21.1406	22.6036	20.6043	25.16	25.295	26.1592	0.454455	2.31567e-05		NDUFA5	94.051	97.3233	79.1699	67.4612	69.8294	70.8721	-0.174704	0.199777
PNKD	44.0951	43.1797	48.4874	22.7323	23.4553	25.0727	-0.720816	1.05997e-13		NIPSNAP3A	21.4196	21.9278	17.133	23.3208	26.2148	22.8161	0.457737	0.00305866		MTFP1	2.16289	2.70342	0.78386	2.94269	2.6828	2.00581	0.598672	0.201364
TIMM13	39.0019	38.1483	43.8962	21.4816	19.7761	22.4818	-0.715015	2.67538e-12		SYNJ2BP	8.30273	7.80989	7.39068	9.26948	10.2713	8.52471	0.458127	0.0079982		IBA57	12.3494	11.3394	14.4454	8.31311	9.35147	10.0291	-0.24662	0.204941
MCEE	8.3725	8.86122	8.9584	4.48761	4.29248	5.09811	-0.709942	0.000293209		UBC	511.001	481.059	523.955	656.073	628.848	524.687	0.460866	5.58643e-08		GATB	27.7688	26.6588	29.7867	24.8657	19.2395	20.5596	-0.169026	0.212644
SLC11A2	54.3514	59.3251	61.0291	31.119	31.0438	30.4215	-0.705723	1.48135e-17		TNFRSF1A	72.9803	73.8936	80.7376	95.4168	89.0689	86.3335	0.462592	1.37273e-12		CLU	2.93037	2.92871	3.02346	2.35415	1.14977	2.00581	-0.481405	0.216746
PGAM5	164.589	185.71	174.465	91.7384	86.3861	101.21	-0.705613	7.91509e-29		AFG1L	19.9545	17.4221	18.5887	21.9966	21.8456	23.3176	0.467279	8.27469e-05		MRPS31	31.1178	32.5913	30.4586	29.6476	30.9672	30.0036	0.149098	0.218501
GCDH	36.4901	33.1169	37.9612	19.6425	17.0933	20.5596	-0.701603	5.54885e-10		COX7B	119.238	126.76	125.642	155.153	146.711	143.666	0.468611	1.09151e-13		MRPL58	16.1171	17.347	21.8361	12.8007	14.0272	13.8735	-0.224563	0.224826
ZMIZ2	55.7469	49.1122	64.0526	31.5604	28.131	30.2543	-0.699821	6.18077e-10		MAPK1	176.032	167.687	177.376	196.645	214.317	214.706	0.470372	3.30722e-19		TIMM29	13.9542	13.9677	16.3491	12.3593	10.2713	10.2798	-0.20891	0.228857
LYRM4	34.3272	36.4211	33.0341	18.3918	19.3161	17.8016	-0.698459	9.41201e-12		C14orf119	42.4904	46.6341	45.5759	55.764	56.0322	49.6439	0.471379	4.01846e-09		C15orf48	0.139542	0.0750951	0.67188	0.147135	0	0	-2.24718	0.231667
UNG	123.773	136.298	129.785	67.0198	64.7704	77.2238	-0.695659	1.77059e-25		SAMM50	48.7	44.1559	47.8155	56.1319	55.7255	57.2493	0.472747	1.18322e-09		NDUFB6	66.2823	69.0124	57.2218	51.7914	50.7432	49.8946	-0.135317	0.236989
ALDH4A1	5.0235	5.63213	6.49484	2.28059	3.29601	3.59375	-0.691078	0.0114384		TRMT1L	30.2805	25.7576	25.0835	32.2961	32.6535	33.1795	0.4736	6.50135e-06		PDHA1	102.703	103.406	112.092	83.1311	85.8495	88.6737	-0.0959905	0.239096
SOD1	156.077	169.49	156.884	85.7795	87.9958	85.6649	-0.689684	6.26947e-22		PMPCB	92.5161	93.1179	83.5371	107.997	106.239	110.988	0.475003	2.80505e-11		AGMAT	5.16304	5.93251	5.599	3.67836	4.06252	3.67732	-0.338954	0.239385
MCUR1	84.3529	85.9839	91.3757	47.8188	47.2172	45.4651	-0.688097	1.23605e-20		BNIP3L	78.9805	72.5419	56.4379	89.09	93.3614	68.5319	0.477675	0.0107085		CREB3L4	2.65129	2.92871	2.35158	2.28059	3.60261	3.4266	0.424231	0.247573
MALSU1	54.2119	56.7719	58.0057	31.0454	29.7407	30.1708	-0.68547	1.20019e-14		TMEM11	18.6288	19.9002	16.909	22.2909	21.3091	23.7355	0.478202	6.3986e-05		BRI3BP	186.776	182.181	179.056	142.353	143.031	161.719	-0.0899349	0.248996
MTPAP	42.4207	44.3061	46.6957	21.3345	23.9152	26.7442	-0.683475	7.10348e-13		CMC1	16.5357	16.6711	13.3256	19.2011	18.9329	18.6374	0.479865	0.000148929		PACS2	24.4198	21.4772	25.5314	17.3619	16.8633	20.5596	-0.174978	0.25131
LONP1	163.194	162.28	161.923	88.3543	82.7835	92.2674	-0.683428	4.60035e-26		PSEN2	6.97708	7.43442	7.50266	8.38667	8.5083	9.61119	0.482012	0.0203147		USP30	17.1636	15.4696	18.4767	17.509	17.0933	15.3779	0.183204	0.252483
THOP1	67.9568	74.5695	80.2897	39.0642	38.6323	42.4564	-0.68156	8.37347e-18		NDUFB4	57.9795	55.1198	49.2712	68.859	66.9166	61.6788	0.484336	1.73637e-07		PDF	1.95358	2.40304	4.25524	2.57486	0.613211	1.33721	-0.70651	0.257126
SLC25A33	34.8854	36.4962	31.9143	17.7297	17.1699	21.3118	-0.679824	1.00566e-09		BNIP3	135.006	123.757	79.2819	147.208	150.697	112.242	0.486729	0.0181011		BCKDHB	31.955	26.5837	27.995	23.0266	20.0827	23.7355	-0.170639	0.25749
GRSF1	170.38	184.058	170.77	98.7273	91.8283	95.1925	-0.673214	2.85323e-33		DECR1	24.9779	26.4335	23.0679	32.4432	29.2042	29.2514	0.489299	1.97764e-05		SLC25A16	32.5132	33.5675	31.5784	34.1352	31.0438	27.8307	0.136359	0.258213
GARS	258.85	272.595	285.325	145.884	146.481	152.191	-0.670895	1.99225e-39		TAZ	22.815	24.3308	27.3231	28.4705	29.7407	31.9259	0.489516	8.75041e-06		TST	16.1171	15.0941	21.1642	16.2584	16.71	18.3866	0.192458	0.260126
ISCU	108.354	126.235	104.925	61.723	64.0805	60.3415	-0.662928	7.43033e-19		MGME1	31.4666	36.4962	31.3544	39.1378	44.7644	37.1075	0.490206	7.25224e-07		PPTC7	67.3986	67.6607	67.188	51.6442	48.597	60.4251	-0.128819	0.26339
NOL6	159.287	176.323	203.132	94.9018	91.675	109.15	-0.660035	1.0524e-14		SMIM20	14.8612	15.8451	12.7657	16.8469	17.3999	19.4731	0.498117	0.000117419		RAD51C	42.2113	43.3299	43.1123	40.0206	43.2314	37.9433	0.122243	0.26727
SDHAF3	23.0941	25.4572	25.6434	12.2122	15.4069	13.1214	-0.656275	6.21927e-05		UQCR10	48.0721	52.7919	50.8389	62.0172	63.0841	60.5087	0.498331	1.8954e-08		ABHD11	8.65158	10.1378	10.1902	8.68094	8.89156	11.8677	0.230318	0.268824
ETHE1	7.18639	5.18156	6.49484	2.86912	3.44931	4.0952	-0.655803	0.0131566		NDUFV3	55.5376	53.8432	54.7582	67.3876	65.2303	69.4513	0.50539	2.21963e-10		MDH2	267.85	269.817	297.755	261.532	244.211	259.836	0.0803202	0.27289
NT5M	11.0936	10.6635	12.2058	7.06246	5.28894	6.26817	-0.65511	0.000677929		MICU1	76.6083	75.9212	71.6672	99.3159	92.9781	83.9099	0.505915	1.07198e-12		LARS2	62.9333	58.3489	59.2374	47.2302	46.6807	52.0676	-0.103461	0.273423
PMPCA	68.5847	72.9925	71.3313	36.7837	40.6252	40.1163	-0.651208	9.77705e-17		ETFRF1	26.164	24.4059	22.9559	28.1763	31.3504	31.8423	0.514944	8.30494e-05		LPIN1	76.399	70.1388	52.9666	67.4612	63.8506	60.1744	0.140418	0.273545
HEATR1	244.407	269.817	246.244	131.171	138.432	152.609	-0.644936	9.59942e-25		GTPBP8	14.9309	16.7462	17.021	19.3482	19.9294	20.8939	0.516465	5.43992e-05		HYKK	0.348854	0.15019	0	0.514971	0.0766514	0.501453	1.17313	0.277776
MRPL4	355.064	360.982	410.407	216.509	197.914	210.945	-0.644108	4.56174e-20		SUCLG1	56.7934	57.6731	51.2869	67.9762	72.0523	66.8604	0.521758	8.56967e-12		OXSM	11.5122	10.7386	10.0782	11.9179	11.7277	9.10974	0.22349	0.290755
TIMM9	26.2338	24.1806	27.4351	13.3157	15.177	14.6257	-0.643157	2.3933e-07		ALDH6A1	13.396	10.8137	11.422	13.6099	15.2536	15.8794	0.527892	0.000316663		OGDH	131.448	128.112	146.694	131.685	114.747	131.047	0.100636	0.291304
MCAT	19.7451	18.924	22.284	11.4029	10.118	12.3692	-0.634947	1.19486e-06		NFU1	32.0946	29.2871	27.5471	36.8572	39.9354	35.1017	0.53213	7.88121e-09		HSCB	4.60487	4.5808	4.03128	4.19334	4.90569	5.09811	0.298174	0.293755
OSGEPL1	15.838	17.7975	17.6928	10.5937	9.35147	8.60828	-0.633523	3.21624e-05		ACADS	8.58181	8.26046	7.2787	11.3294	9.50477	9.61119	0.533851	0.0022383		ACAD10	29.234	28.0856	32.5862	29.9419	27.9011	27.4128	0.13719	0.297679
POLDIP2	111.494	116.923	122.618	62.9736	62.2409	71.0392	-0.633121	3.61585e-17		S1PR4	21.1406	22.4534	27.2111	33.0317	26.9813	28.2485	0.535216	1.80687e-05		CPNE3	11.3726	13.5171	12.3178	11.2558	15.177	11.1156	0.222746	0.29934
GCAT	20.4428	21.1017	22.0601	12.2122	11.9576	11.3663	-0.628444	1.09619e-06		AK3	104.517	102.88	98.3185	134.628	123.409	128.205	0.541358	8.8538e-13		TXNRD2	27.5595	30.9392	30.0106	23.0266	21.9989	24.5712	-0.139809	0.300218
HSP90AB1	2136.8	2255.03	2256.17	1214.45	1244.74	1273.52	-0.627824	9.72389e-52		FECH	14.2332	15.4696	13.5496	18.2447	19.5461	16.9658	0.54354	3.89347e-05		NIF3L1	45.0719	46.9344	48.9353	41.1241	35.9495	35.436	-0.114104	0.300512
TOMM70	162.775	179.027	164.387	93.1362	94.5878	96.5298	-0.627766	4.44457e-23		COX15	39.3507	40.5514	37.6253	50.4672	47.7538	50.7304	0.544601	2.94029e-11		PTPMT1	2.93037	4.35552	4.03128	2.50129	2.06959	2.75799	-0.416734	0.302155
MTO1	77.3758	82.079	83.7611	43.184	45.7609	47.4709	-0.626984	9.45023e-18		NDUFAF3	27.5595	22.904	28.7789	33.5467	32.1169	34.1824	0.544797	9.72848e-07		DLST	73.1198	75.3204	73.2349	54.7341	57.1053	66.8604	-0.107574	0.302871
BCAT2	19.6056	19.3745	19.0366	10.5937	10.118	11.9513	-0.626459	1.28012e-05		COQ10B	34.8156	35.2947	27.5471	41.8598	40.3953	42.2056	0.544865	6.8604e-08		HTD2	0.488396	0.525666	0.67188	0.294269	0.383257	0	-1.0583	0.310614
CAPRIN2	15.21	13.8175	13.5496	7.35673	7.89509	8.77543	-0.625542	0.000361013		MTIF3	20.4428	21.2519	18.1408	25.0129	26.1381	25.1562	0.548802	2.62564e-07		LDHD	0.83725	0.901141	1.56772	1.17708	0.229954	0.250727	-0.730767	0.314816
HSPD1	1431.14	1564.31	1507.03	797.837	863.171	871.693	-0.624847	1.08832e-30		NDUFA2	28.7456	32.366	29.7867	38.9171	37.7891	39.1134	0.555384	1.14114e-10		CMC2	32.3736	33.7177	32.9221	26.3371	27.5178	24.9891	-0.120685	0.32531
TOMM20	300.014	296.175	281.07	153.167	172.849	168.154	-0.62299	7.20479e-23		VPS13C	283.828	273.797	253.635	328.993	338.876	369.655	0.559065	1.03977e-15		BOLA3	24.5593	25.6825	24.4117	18.4654	20.1593	20.0581	-0.142793	0.325869
RAB38	20.6522	25.3821	24.7476	13.9042	13.414	12.3692	-0.622694	6.25354e-06		MFN1	50.235	49.8631	45.016	65.4013	63.0074	58.4193	0.566271	9.50862e-15		MCUB	0.209312	0.15019	0.22396	0	0	0.167151	-1.67323	0.32785
CYP1B1	118.471	105.208	104.813	63.4886	71.5157	50.7304	-0.615093	2.57571e-07		ACOT2	8.3725	7.7348	8.28652	12.8007	9.19816	9.36046	0.572431	0.00238795		DHX57	42.4904	44.9069	44.5681	35.0916	35.7962	35.2689	-0.105919	0.328952
NDUFAF6	29.0247	28.9116	32.2503	15.3756	18.243	17.3001	-0.614247	1.77947e-07		COX6A1	58.3284	66.3841	51.0629	77.1721	78.0311	72.2093	0.572885	5.17372e-10		NUBPL	14.5123	12.7662	11.8699	10.1523	9.50477	10.5305	-0.179652	0.329409
MRPL3	183.148	195.322	176.033	102.038	106.929	105.723	-0.612557	1.85295e-16		ENY2	59.2354	63.8308	59.5734	78.4227	85.4663	71.875	0.575102	1.25928e-10		UQCRFS1	61.189	60.9772	66.0682	56.1319	56.8753	62.0131	0.102885	0.330925
PARS2	12.6285	10.8888	12.2058	6.17965	6.82197	7.27107	-0.612296	0.000496301		SLC25A11	28.8851	27.1093	32.6982	37.0044	37.7125	39.2805	0.576709	2.336e-09		NUDT13	3.76762	4.28042	3.80732	2.42772	2.9894	2.84157	-0.319127	0.333462
COQ3	11.6517	12.5409	12.6537	7.06246	7.05193	6.76962	-0.608279	0.000279922		RAI1	16.2566	12.6911	18.5887	21.0403	20.006	20.2253	0.582767	0.000181845		DIABLO	0.139542	0.225285	0.22396	0.294269	0	0	-0.254761	0.342262
RFK	18.2799	15.0941	16.2371	8.53381	9.35147	10.4469	-0.607293	0.00017227		MACC1	31.8853	31.3147	29.0028	37.2251	43.308	40.5341	0.595512	2.04006e-08		SLC25A4	14.4426	15.1692	15.5652	10.9615	11.421	12.3692	-0.170446	0.343612
MRPL36	37.6762	44.1559	37.9612	23.3208	21.9223	23.0668	-0.606814	7.79468e-09		AKAP10	73.7477	68.8622	69.0917	93.7983	96.6574	87.0022	0.595833	1.15095e-18		TMEM186	5.0235	6.38308	7.61464	4.48761	3.37266	5.43241	-0.301272	0.346356
XPNPEP3	37.9553	38.4487	37.9612	20.0839	22.5355	22.649	-0.604449	4.34932e-10		BAD	11.5122	14.193	12.4298	17.3619	15.4069	17.2166	0.595861	2.9384e-05		DCTPP1	42.8393	44.8318	41.9925	32.0018	34.3398	38.194	-0.108638	0.349594
TIMM8A	22.1871	21.7776	20.7163	11.7708	12.8008	12.4528	-0.602382	1.49633e-06		SLC25A28	17.3729	19.1492	16.573	21.8495	24.2218	23.9026	0.599857	4.24613e-06		CREBZF	186.149	182.106	168.082	137.792	141.422	154.03	-0.10397	0.349661
SCO1	110.098	122.931	115.787	64.5185	65.7669	69.4513	-0.599192	8.67693e-20		MPC2	25.1873	25.9078	26.2033	33.6938	34.3398	33.5138	0.602163	3.8789e-09		NDUFV2	9.34929	10.4382	8.9584	6.17965	7.58849	8.02325	-0.201905	0.358597
CCDC58	27.5595	28.2358	24.2997	17.0676	14.947	14.0407	-0.595936	6.58851e-07		NDUFB5	57.1423	59.175	56.7739	77.3928	79.6408	72.8779	0.61578	2.76813e-14		HJURP	67.4684	69.6132	69.2037	67.6819	65.6902	58.1686	0.100815	0.361298
PTCD1	9.27952	11.1892	11.5339	5.59112	5.97881	6.76962	-0.592134	0.00187814		COQ8B	7.39571	7.58461	6.49484	10.9615	9.42812	8.27398	0.617159	0.0004184		PET100	3.48854	3.0789	2.46356	2.72199	3.52596	3.7609	0.331638	0.36238
COQ4	21.4894	19.6749	20.7163	13.4628	12.0343	10.0291	-0.589369	5.50013e-06		PISD	38.0251	40.3261	46.9196	53.042	56.2621	56.2463	0.617221	5.47566e-12		NIPSNAP1	19.0474	22.0029	22.172	21.1874	21.0791	17.8016	0.140784	0.366811
NDUFAF4	37.746	40.8517	33.9299	21.7759	21.1558	22.2311	-0.588292	3.3805e-08		MRPL17	47.9325	44.3061	43.4483	64.3714	57.8718	59.3386	0.62348	1.44678e-13		MRPL23	8.58181	8.11027	10.0782	7.2096	6.05546	6.51889	-0.218386	0.3717
PTRH2	24.1407	26.7339	27.883	15.302	13.184	16.9658	-0.584626	1.20915e-06		BECN1	47.0953	50.3137	44.5681	67.6084	59.2515	63.4338	0.624508	2.37088e-16		PDK1	199.544	181.43	141.431	150.592	144.334	127.286	-0.103167	0.374951
USP48	107.098	99.8014	98.6544	56.7204	56.1855	64.7711	-0.580947	7.6417e-21		SLC25A30	26.4431	26.058	26.5393	34.0617	38.249	33.681	0.631659	1.15087e-10		MRPL49	66.073	69.3879	65.6203	54.3662	53.196	56.4135	-0.0899515	0.37553
LRPPRC	788.41	859.914	793.379	451.115	470.18	497.86	-0.578035	2.35242e-29		SLC25A14	9.83768	9.83746	9.96622	14.787	14.1805	10.7812	0.635022	0.000125257		ATG13	80.376	77.348	88.4642	66.0634	66.0735	69.117	-0.0804516	0.37739
VWA8	70.329	69.8384	66.6281	37.9607	36.7927	45.883	-0.576829	1.95944e-12		DNAJC5	130.611	137.349	140.535	178.254	179.441	193.979	0.640137	2.23864e-26		AMBRA1	53.0956	53.9183	60.0213	55.1755	50.2066	48.4738	0.0940756	0.379242
MRPS17	9.0702	9.83746	8.3985	5.37041	5.05899	5.51599	-0.57631	0.00644244		GK	28.2572	24.481	23.6278	35.2387	35.8728	32.5945	0.641601	6.67031e-11		PPP2R1A	140.588	142.756	153.973	132.274	129.618	136.228	0.0721289	0.379242
FXN	6.97708	7.58461	7.50266	3.97263	4.75239	4.0952	-0.573182	0.0091118		PGS1	37.5367	38.7491	41.6566	55.3962	49.4401	55.4106	0.651839	1.34842e-12		MRPL22	20.2335	23.2044	20.4923	16.8469	17.3999	16.2137	-0.136165	0.380365
SLC25A39	68.3754	68.8622	76.4824	43.7726	40.6252	40.1163	-0.569827	2.09635e-10		ALDH2	1.74427	1.72719	2.01564	2.05988	2.75945	2.59084	0.653269	0.0418197		COA5	20.4428	22.1531	21.8361	18.2447	21.769	21.6461	0.14354	0.385726
MTERF3	26.9315	26.7339	30.3466	14.9342	17.6298	16.2972	-0.569516	1.06409e-06		COX17	23.8616	23.9553	22.284	36.1951	30.2006	30.8394	0.67544	1.1031e-09		CCM2	70.4685	75.1702	77.9381	63.5622	56.1088	62.8488	-0.084386	0.390218
ACSF3	33.2109	34.2434	39.305	21.0403	19.3161	22.1475	-0.563553	2.11424e-05		MAP1LC3B	31.955	26.884	27.2111	36.4158	40.7019	44.5458	0.70024	3.9839e-10		CPOX	30.6991	25.9078	25.3075	20.6724	23.2254	21.061	-0.133536	0.390224
HK2	439.137	386.364	351.729	224.16	238.616	231.254	-0.557384	1.91991e-16		PMAIP1	14.4426	12.0152	9.74226	19.4218	15.9435	16.4644	0.707664	5.03501e-06		MTHFD2L	28.4665	29.7377	26.2033	20.4517	23.0721	22.9833	-0.142033	0.393861
SOD2	57.4911	58.8746	54.9822	31.5604	37.0226	32.5109	-0.556404	2.07006e-10		MAPK3	8.58181	8.86122	8.84642	13.3893	12.3409	11.4498	0.709691	2.8939e-05		PI4K2A	4.95373	5.48194	3.47138	3.08983	3.37266	3.7609	-0.2657	0.393968
MRPL2	21.4196	26.5837	29.7867	13.6099	15.7135	16.3808	-0.554692	0.000158251		ACSF2	9.69814	10.3631	10.7501	14.787	15.6369	13.2885	0.719956	3.41118e-07		MTFR2	32.7225	32.8166	33.482	31.7811	33.42	27.5799	0.11581	0.401107
MRPL24	30.4898	29.5124	33.706	16.4055	19.3161	19.4731	-0.554476	6.36253e-06		PSEN1	92.3765	97.2482	92.0476	132.715	139.735	131.214	0.724903	1.04683e-32		PITRM1	39.56	43.3299	46.8077	33.7674	35.7962	34.7674	-0.101143	0.401229
ELAC2	181.962	183.908	193.949	110.277	105.319	115.167	-0.552476	1.28536e-25		ZNF217	80.1667	74.4943	73.4589	113.22	112.677	104.052	0.736924	5.51816e-29		BCO2	4.04671	4.50571	5.15108	5.07614	4.59908	4.34593	0.256068	0.403051
ALDH5A1	24.8384	25.4572	21.0523	13.9042	13.9505	14.6257	-0.552387	3.21537e-06		NLRX1	13.2564	13.3669	13.1017	18.9068	19.3928	19.3895	0.7439	2.20732e-09		SFXN3	14.2332	13.2167	12.2058	9.56375	11.3444	10.1962	-0.152313	0.404447
HEMK1	19.466	23.4297	22.732	11.7708	13.9505	13.2049	-0.544041	7.01015e-05		MRPS36	9.0702	7.05894	7.16672	10.7408	11.881	11.5334	0.749243	4.19035e-05		DHX29	77.7247	79.0001	79.3939	60.178	67.4532	66.5261	-0.0759263	0.405243
SCCPDH	137.937	139.376	132.024	83.646	81.1738	78.8953	-0.543207	6.76749e-23		NDUFA4	126.215	132.543	111.308	182.006	186.033	176.846	0.761039	1.93827e-28		UQCRH	199.684	208.314	193.949	182.594	183.12	178.768	0.060082	0.406912
HTRA2	41.5136	42.1284	45.6879	24.7922	25.4483	26.6606	-0.540441	1.15517e-08		MMAA	3.76762	3.75476	3.02346	5.14971	4.21582	6.35174	0.76379	0.00602548		MRPL28	33.0016	33.7177	38.2972	35.018	30.0473	32.5945	0.108397	0.411095
D2HGDH	26.0943	24.9316	27.0992	16.7734	12.7241	17.3837	-0.531351	9.53843e-05		SLC25A44	20.094	19.5998	23.8517	32.2225	30.124	30.8394	0.767563	5.06718e-10		GOLPH3	119.796	122.781	119.931	119.253	103.173	109.15	0.0765375	0.412123
MRPL50	33.2807	36.1208	31.1304	17.8769	21.9989	20.8103	-0.526752	5.57994e-06		PDK3	21.4196	18.7738	14.6694	25.5279	30.2006	26.4099	0.771967	1.62429e-10		TP53	72.0035	60.001	76.1464	55.9111	53.7326	59.3386	-0.0918469	0.414855
MRPL21	47.5837	50.539	48.5993	30.9718	27.1346	30.5887	-0.520854	6.55e-09		COX5B	107.517	111.216	97.6466	168.101	150.543	152.442	0.776497	5.55467e-37		NDUFAF1	17.5822	19.4496	16.573	13.7571	14.4105	13.8735	-0.148848	0.417024
MRPS25	78.9108	88.1617	84.9929	46.8624	47.7538	57.9179	-0.520816	2.89272e-09		COX8A	55.6073	52.7919	60.3572	91.4442	84.3165	75.5523	0.785143	1.61322e-19		PNPLA4	8.16318	5.33175	7.05474	7.57743	7.20523	5.85029	0.215871	0.417255
PRDX6	169.055	178.501	178.832	103.509	106.315	108.397	-0.51996	1.57256e-17		EXOG	9.90745	10.6635	9.5183	14.4192	14.7937	16.0465	0.78871	2.68205e-09		CYC1	83.2366	86.059	88.9121	88.5015	72.2056	77.7253	0.0915565	0.424574
MTHFD2	332.877	320.13	274.463	178.033	203.279	179.604	-0.51945	9.78057e-10		MTFR1L	18.7684	19.8251	20.7163	29.3533	31.2738	27.9978	0.793119	2.20024e-14		MRPL44	27.2106	25.4572	27.3231	21.4081	21.8456	20.8939	-0.109467	0.433827
RPUSD3	32.2341	31.0894	34.9378	20.231	19.3928	19.6403	-0.51815	1.57225e-06		MCL1	199.963	185.485	169.538	289.046	291.428	255.658	0.796082	2.93328e-26		SDHA	181.195	193.595	191.71	165.453	150.927	155.618	-0.0566844	0.434217
HACD3	201.219	223.183	208.171	119.179	126.628	138.652	-0.51394	5.40765e-12		ETFB	7.04685	6.75856	4.81514	9.49018	8.81491	10.2798	0.796735	7.38332e-06		MAIP1	23.0244	22.5285	19.7085	17.3619	17.9364	16.8823	-0.123621	0.437012
HSD17B10	63.3519	67.4354	77.6022	44.1404	41.0085	40.952	-0.513344	2.33625e-08		MCU	58.4679	58.424	54.4223	79.747	88.4557	92.8524	0.809748	2.28067e-28		MICU3	0.90702	1.577	2.01564	2.05988	1.53303	1.42078	0.409019	0.439938
CLIC4	92.7254	85.3831	76.2584	49.143	58.255	47.2202	-0.512072	0.000199508		DEGS1	55.8864	55.6455	52.9666	85.7059	83.1667	81.8205	0.812163	4.82019e-22		CYB5B	123.076	122.105	109.293	97.6238	98.9569	98.3684	-0.0633957	0.440952
TRMU	73.2593	70.3641	79.8418	44.5818	43.9212	47.3038	-0.510198	8.58776e-10		PPM1K	26.0943	25.232	22.0601	43.8461	39.0922	30.0872	0.825698	8.70773e-12		NAXE	41.7927	44.3061	48.4874	36.7837	34.8764	37.2747	-0.093505	0.44417
TRIAP1	46.4674	49.4877	46.0238	27.0728	30.3539	29.335	-0.506288	3.54763e-08		FAM110B	3.20946	2.55323	2.91148	4.19334	3.44931	5.76671	0.826611	0.00355275		UQCRC2	3.90716	4.5808	3.24742	3.08983	2.52949	2.75799	-0.292363	0.44418
CRLS1	94.5394	97.4735	91.1518	57.8975	56.0322	59.4222	-0.504343	1.01547e-12		HS1BP3	7.53525	6.38308	6.04692	8.82808	10.4246	11.7842	0.827519	1.76025e-06		MRPL27	33.6993	38.4487	36.5055	31.8546	35.2596	34.266	0.107218	0.447429
GPAM	49.1186	58.5742	51.8468	30.5304	34.1865	32.8452	-0.504306	2.15795e-08		GSTK1	60.0727	57.1474	60.6932	92.2534	87.9191	93.521	0.82905	1.5098e-37		ABCB8	23.443	19.2994	25.6434	18.3183	16.0201	19.7238	-0.126889	0.447598
FDX1	34.8156	33.3422	33.2581	22.3645	20.236	19.3895	-0.503759	1.24358e-05		ACSL1	108.773	108.137	103.134	169.72	176.221	151.021	0.840559	3.16744e-35		MARCH5	36.6994	35.3698	29.0028	28.7648	34.0332	31.9259	0.102501	0.45647
CLPP	27.9083	25.4572	30.4586	17.5826	15.9435	17.5509	-0.502681	1.54888e-05		BAK1	24.9082	22.4534	29.8987	40.5356	40.7019	38.3612	0.846731	1.10081e-12		MRPS10	61.5378	66.5343	60.6932	53.1156	50.2066	51.6497	-0.0803278	0.457047
ILF3	1235.78	1286.98	1308.49	759.803	763.218	824.556	-0.502066	1.10364e-27		CPT2	26.8618	22.078	25.1955	40.8299	39.3988	35.436	0.849775	5.84552e-15		RMDN3	18.6986	20.2757	19.4845	17.7297	18.7029	18.303	0.112412	0.461758
ISCA1	29.5828	30.6388	29.2268	16.5526	18.243	20.2253	-0.499107	5.95663e-06		IDH3G	38.7926	38.5989	41.4326	64.9599	59.7114	61.0102	0.85507	1.58241e-28		BRAF	130.75	124.808	120.603	99.9044	101.41	110.905	-0.065856	0.469016
MRPS27	131.448	144.558	133.48	80.1884	84.2399	87.2529	-0.497802	1.07877e-15		AGAP2	37.6762	36.0457	37.4013	59.5159	58.1017	56.9149	0.858674	6.60465e-24		LACTB2	0.83725	0.675856	0.5599	0.147135	0.459908	0.585029	-0.631694	0.475173
MRPL45	0.0697708	0.0750951	0.33594	0.0735673	0.0766514	0.334302	-0.494042	0.00302519		ACACB	13.6751	14.7937	16.573	22.7323	21.6923	26.2427	0.864253	1.20059e-11		ACAD11	1.11633	2.25285	1.23178	1.39778	1.45638	2.42369	0.381065	0.476056
TIMM23B	24.4896	25.1569	23.0679	14.8606	14.8704	15.2108	-0.49203	4.26261e-05		COX20	24.4198	23.3546	21.2762	36.9308	36.0261	36.6061	0.865556	1.28577e-16		OPA3	14.2332	16.3707	13.4376	15.0077	13.3373	13.6228	0.131195	0.482952
SLC25A10	12.489	10.8888	11.5339	7.28316	6.28541	8.02325	-0.491904	0.00336021		NSUN3	12.2797	12.8413	11.086	20.0839	19.5461	18.3866	0.880883	1.52163e-09		NDUFV1	173.66	178.276	194.957	159.2	140.962	153.027	-0.0645757	0.484088
MRM2	57.84	62.7795	63.8286	37.9607	35.6429	40.1163	-0.49107	1.64514e-07		BCL2L11	27.1408	29.8128	28.7789	42.2276	44.9177	51.2318	0.896475	2.61538e-22		C6orf203	15.0007	15.2443	17.8048	12.7271	13.8739	10.9484	-0.137453	0.492075
HSPE1	82.8179	85.6835	60.1333	41.5655	49.8234	50.2289	-0.487335	0.00106364		CAT	128.727	133.369	130.345	205.915	205.656	229.916	0.913839	2.1155e-63		FKBP8	93.3533	87.0352	104.813	90.1935	88.7623	79.9818	0.0717196	0.492385
RAP1GDS1	72.9803	77.6483	76.0345	44.8025	45.9908	49.8946	-0.482996	2.02478e-08		DHFR2	2.30244	2.70342	1.56772	3.75193	4.13917	3.0923	0.920333	0.00281583		RPS3	963.395	945.973	913.757	862.282	878.271	785.192	0.0451582	0.497625
MRPL15	54.0026	58.1236	57.6697	35.018	36.2561	33.9317	-0.481677	4.37281e-09		STX17	29.4433	29.8879	25.4195	46.1267	46.9106	47.053	0.920896	1.88761e-29		MSRB3	9.83768	9.08651	11.086	7.72457	8.43165	7.10392	-0.147217	0.499668
LIAS	35.932	34.0181	30.2346	19.4953	21.3091	21.8968	-0.478872	4.87984e-06		GSR	59.7936	65.558	63.9406	102.038	104.246	104.72	0.924494	1.36799e-48		MRPL34	25.6757	24.3308	24.0757	22.3645	20.7725	25.992	0.100862	0.501465
MTIF2	101.028	105.208	91.4877	63.1208	61.0145	61.7623	-0.477813	3.16561e-13		RIPK1	34.5365	35.52	39.9769	61.7965	63.0074	57.0821	0.941182	5.19259e-31		NME6	24.9082	24.4059	29.4507	20.231	21.0791	21.7296	-0.106859	0.503388
GK5	41.9323	43.1797	38.6331	25.3072	26.828	25.2398	-0.474881	1.4251e-06		SIRT5	17.0241	13.8175	14.1095	25.4543	26.2914	23.4012	0.94128	4.03982e-17		ECHS1	114.354	121.204	118.363	97.9181	95.8909	101.795	-0.0538633	0.503723
SSBP1	50.235	53.3926	47.3676	28.5441	33.1134	32.7616	-0.474879	3.02624e-06		TOP1MT	24.35	21.9278	27.771	40.2413	39.3222	42.9578	0.94226	9.88717e-21		NDUFB2	78.2828	78.0989	64.7245	67.829	72.8188	62.1802	0.0774391	0.503746
MTG1	9.20975	9.2367	9.85424	5.51755	5.44225	6.68604	-0.474681	0.0116284		HMGCL	8.09341	6.98384	6.83078	13.1685	12.4942	11.3663	0.956971	6.86443e-10		COA3	17.4427	19.6749	18.8127	17.4354	17.0166	17.6344	0.105613	0.511818
ENDOG	12.489	13.442	14.5574	9.26948	7.43518	8.44113	-0.473795	0.00583513		P4HA1	178.474	155.747	112.316	289.267	271.729	210.109	0.994864	1.10481e-10		AMACR	0.697708	0.750951	0.89584	0.956375	0.613211	1.17006	0.442968	0.524027
CHCHD6	7.60502	7.88499	6.27088	3.75193	5.21229	4.76381	-0.472669	0.0364274		SLC25A53	1.74427	2.02757	1.6797	3.08983	2.9894	3.51017	1.01197	0.00261199		HCCS	19.8149	20.0504	19.2606	14.7135	16.0201	16.7987	-0.111864	0.52469
PRELID1	185.451	185.26	197.645	127.639	114.977	114.164	-0.464182	3.15228e-15		GSTP1	166.613	163.557	169.202	299.713	285.22	288.921	1.01419	2.08354e-107		NDUFAF5	29.234	29.4373	29.1148	24.2772	23.302	24.0698	-0.0869809	0.525005
GPX4	58.2586	56.096	58.0057	38.5493	33.3433	36.4389	-0.463132	2.84522e-09		NDUFB1	21.2801	22.7538	21.9481	39.1378	42.4649	35.0182	1.03046	8.76576e-21		UBA1	271.06	274.998	293.836	249.761	242.142	260.421	0.0473194	0.525774
UCHL5	133.192	130.14	118.811	73.4937	81.4804	85.8321	-0.462653	3.69679e-07		NBR1	35.0947	37.2472	33.9299	64.2243	68.603	62.6817	1.0834	7.72182e-48		L2HGDH	21.5592	22.2281	22.396	18.0976	15.7135	19.8074	-0.098308	0.530271
TCHP	49.1884	48.136	45.9118	30.5304	27.2879	33.0123	-0.456398	8.50954e-08		COQ10A	15.9077	15.9953	16.0131	29.7212	29.1275	29.6693	1.09277	1.73655e-25		FDXR	5.0235	5.55704	4.36722	3.6048	3.37266	4.26235	-0.218241	0.533304
MRPS22	57.6307	65.9335	61.701	38.6228	39.9354	38.5283	-0.454906	3.58403e-08		STARD4	58.747	48.8869	32.5862	95.5639	98.0371	70.1199	1.11773	6.80045e-07		ALKBH3	24.7686	24.0304	23.1799	22.0702	21.6923	23.234	0.0990145	0.534271
RPS6KB1	89.0275	89.0628	84.9929	53.042	57.0286	56.6642	-0.453609	1.08952e-07		ECHDC2	0.90702	1.12643	0.67188	2.05988	1.83963	1.33721	1.13783	0.0176815		XRCC3	42.4207	43.1797	45.2399	33.6938	33.8799	39.5312	-0.0825032	0.5347
ATXN3	44.0254	45.1322	36.3935	28.5441	27.2112	24.0698	-0.452696	1.41984e-05		ACSS1	3.13969	2.25285	2.35158	4.63474	4.90569	5.43241	1.13966	4.06806e-06		TYMS	133.471	133.519	138.743	117.487	117.583	130.545	0.0554587	0.541357
CYB5A	12.6983	12.7662	11.422	7.79813	7.28188	8.52471	-0.446128	0.00990952		MTHFS	1.25587	1.35171	1.1198	1.76561	2.9894	2.42369	1.14154	0.00524987		STARD5	2.8606	2.17776	2.46356	1.98632	1.76298	1.58794	-0.284532	0.541492
AUH	18.6288	21.4021	21.1642	14.8606	11.7277	12.3692	-0.439419	0.00126749		LYRM1	10.6749	9.98765	10.4141	20.4517	19.8527	19.5567	1.15349	1.94982e-20		ECI1	20.094	17.9477	18.5887	17.8033	17.2466	18.303	0.11786	0.541925
FASTKD3	42.002	44.6816	44.5681	28.1027	28.2077	27.5799	-0.437106	1.37415e-06		MSRB2	3.62808	3.60457	4.03128	6.91533	6.74532	8.1904	1.16901	6.99675e-08		MAP2K1	63.3519	54.9696	52.2947	49.3637	47.2172	43.9607	-0.0774449	0.547295
SHMT2	217.964	218.377	218.809	138.454	137.436	144.92	-0.433307	1.56599e-21		CDS2	58.0493	56.096	56.102	109.321	109.382	114.248	1.17245	2.45062e-79		PPIF	148.263	153.57	172.113	129.258	142.342	159.379	0.0689529	0.554063
DNAJC11	73.4686	74.6445	76.4824	47.8923	47.0639	49.7274	-0.427912	9.05422e-08		TDRKH	2.51175	2.40304	1.90366	4.48761	4.82904	4.51308	1.20468	1.90085e-06		GLUL	339.295	331.169	306.713	282.204	280.851	254.404	-0.0522157	0.555625
MRPL19	106.191	104.082	100.446	63.3415	69.3695	68.0305	-0.425667	5.08555e-07		TSPO	50.3745	47.2348	58.1176	107.188	97.4239	105.807	1.2068	7.20534e-45		GLRX2	27.9781	28.5361	22.508	19.7896	21.3091	22.9833	-0.106079	0.556866
HIBCH	36.4901	36.7215	36.1696	23.2473	23.9919	23.5683	-0.421536	1.32844e-05		SP140	1.6745	1.577	1.00782	2.72199	3.14271	2.92514	1.21703	0.000860289		MIEF1	74.8641	87.3356	83.5371	64.6657	63.3907	75.218	-0.0685024	0.557432
KLC2	10.3958	10.8888	10.1902	8.46024	5.44225	6.51889	-0.417961	0.0400995		KYNU	1.46519	1.72719	0.89584	3.01626	3.37266	2.67442	1.31835	0.000223447		OPA1	226.127	238.202	212.09	190.172	184.04	192.976	-0.0503503	0.558424
GPX1	134.658	148.313	147.478	92.0327	95.7376	92.6017	-0.411143	3.4163e-10		CASP8	61.0495	60.3014	59.3494	134.334	137.436	121.937	1.32987	1.48947e-84		IRGM	2.65129	3.82985	2.2396	1.76561	2.22289	2.50727	-0.24407	0.562718
PARP1	390.368	416.478	376.365	249.614	252.106	271.537	-0.409957	1.96779e-19		SLC25A40	82.7482	71.5656	62.1489	154.418	164.264	155.116	1.33239	1.714e-40		TMEM143	12.5587	13.0665	8.9584	12.2122	10.9611	10.0291	0.132033	0.566019
TUFM	163.403	172.719	186.783	112.264	109.458	119.346	-0.409865	2.19366e-09		BLOC1S2	28.1874	29.6626	27.6591	62.3851	64.9237	60.6758	1.34158	1.86758e-40		PHYKPL	35.0947	33.3422	37.0654	32.6639	31.0438	32.678	0.0792633	0.569519
TRUB1	48.7698	47.4601	38.9691	28.4705	33.4967	26.577	-0.405639	0.0138127		HIGD1A	16.2566	15.6949	15.3413	31.9282	38.3257	34.1824	1.34758	1.18474e-30		AMT	0.139542	0.30038	0.11198	0.0735673	0.0766514	0.0835755	-1.06644	0.576448
HEBP2	48.3512	47.9858	51.8468	35.2387	30.5839	31.0901	-0.402755	2.84434e-05		CASP4	23.5128	27.2595	25.4195	61.3551	56.0322	52.6526	1.36741	3.82383e-52		MTCH1	94.8883	97.098	109.964	93.5776	87.6125	90.2616	0.0564212	0.582707
MECR	14.2332	13.0665	16.685	9.63732	9.27482	9.69476	-0.402304	0.0101421		SQOR	15.838	14.3432	13.9975	35.6066	36.1028	28.4157	1.38439	3.44963e-29		NIPSNAP3B	2.79083	1.80228	2.01564	0.956375	1.60968	2.17296	-0.295077	0.585516
BCS1L	26.6525	31.1645	33.818	19.2746	19.7761	20.8103	-0.401975	0.00141109		GDAP1	3.20946	2.62833	3.24742	7.2096	6.82197	7.43822	1.45334	2.47699e-09		NFS1	23.2337	23.9553	26.3153	22.1438	22.4589	22.7325	0.0861904	0.58831
PTGES2	60.3517	60.001	75.3626	44.8025	38.9389	44.5458	-0.399568	0.000154635		PYCARD	20.8615	23.655	22.8439	54.6605	50.3599	56.2463	1.46763	7.9831e-49		ATF2	122.727	120.152	115.451	106.673	117.583	101.043	0.0664719	0.592034
TMEM126B	86.7949	87.4858	82.8652	52.3799	57.3352	59.9237	-0.396842	6.98032e-07		RNASEL	10.3958	10.9639	8.62246	24.0565	26.7513	22.4818	1.48298	7.25622e-31		NDUFA8	24.0709	24.8565	25.3075	23.1737	22.5355	22.3147	0.0831677	0.593358
GOT2	98.0978	100.853	113.212	64.8128	63.4673	77.391	-0.395264	4.82905e-07		TK2	6.90731	8.26046	8.62246	21.7759	18.1664	19.1388	1.53092	4.90551e-24		NAPG	49.6768	48.3612	44.904	42.0805	43.6146	45.298	0.0764211	0.597622
GRPEL2	52.6072	54.1436	48.4874	31.4868	35.4896	35.7703	-0.393702	4.48073e-05		GABARAPL1	7.53525	7.7348	6.60682	19.1275	19.0862	17.2166	1.53868	2.88672e-26		MRPL38	3.76762	2.47814	2.7995	2.35415	2.14624	2.08939	-0.257217	0.60525
FASTKD5	38.2344	43.7805	45.128	26.7785	29.894	26.9113	-0.393253	0.000110608		BLOC1S1	4.25602	4.43061	4.36722	10.9615	11.3444	10.8648	1.55372	1.31827e-14		RACK1	1120.73	1169.16	1154.85	991.319	982.594	946.66	-0.0328277	0.608951
THEM4	25.1873	27.4097	27.5471	16.6998	17.5532	18.6374	-0.392237	0.00224102		ST20-MTHFS	0.558166	0.375476	0.22396	1.54491	0.996468	0.668604	1.63131	0.0229427		ISCA2	15.5589	16.8213	16.3491	15.1549	15.3303	14.7093	0.0996343	0.609431
DTYMK	47.0953	47.385	51.7348	33.5467	30.2006	32.7616	-0.389145	1.66664e-05		SLC8B1	51.0722	50.2386	59.7973	141.249	144.411	158.041	1.67311	1.49161e-90		GSTZ1	13.3262	15.3945	13.9975	13.0214	13.0307	13.79	0.104597	0.611432
PPP1CC	556.004	544.965	501.783	336.129	361.871	363.888	-0.388604	6.53356e-08		TMEM71	2.72106	2.10266	1.79168	6.54749	7.20523	5.59956	1.73064	4.99578e-12		RPS27A	981.536	1003.12	908.046	851.983	898.814	848.793	0.0516976	0.612769
IARS2	161.868	175.948	162.595	105.643	109.382	117.089	-0.387469	3.373e-11		MRPS6	16.1868	18.0228	16.685	44.8761	52.2762	51.399	1.75124	6.52275e-64		TIMM21	23.9314	26.2833	25.3075	20.746	18.7796	22.5654	-0.07709	0.61825
PTS	17.0938	18.8489	18.3647	11.0351	12.6475	12.2856	-0.387029	0.0087997		ELK3	22.8848	23.2044	21.0523	62.2379	64.8471	70.5378	1.75876	2.78853e-57		IMMT	227.313	227.088	224.296	186.052	195.231	194.146	-0.0327538	0.624314
MRPL32	65.9334	68.0362	62.8208	42.1541	44.7644	43.8772	-0.385536	1.11431e-05		SLC25A20	11.7913	10.4382	10.8621	35.9008	33.2667	29.2514	1.77834	2.76718e-43		ABCB6	0.418625	0.450571	0.22396	0.0735673	0.0766514	0.501453	-0.625091	0.626005
NDUFAF8	24.0012	26.2082	33.1461	20.5988	16.0968	18.5538	-0.382936	0.0396295		PRDX5	76.0502	75.9212	75.1386	251.747	234.323	228.496	1.85965	7.96871e-213		MPV17L2	7.74456	8.63594	6.83078	6.17965	6.43872	5.68314	-0.143402	0.630954
SPART	164.171	171.517	157.668	105.79	114.747	107.896	-0.381824	8.31915e-07		SYNE2	0.627937	0.30038	0.22396	1.10351	1.83963	0.919331	1.90208	0.00697015		MRPL20	59.3052	64.1312	68.7557	52.4535	54.3458	52.7362	-0.0578165	0.633379
COASY	65.5148	64.8822	72.5631	44.2139	44.3045	46.2173	-0.38181	7.40789e-06		SLC25A45	0.209312	0.600761	0.67188	1.69205	1.37973	1.58794	1.91749	0.00104671		DMGDH	0.418625	0.525666	0.5599	0.735673	0.53656	0.417878	0.405763	0.63626
MTFMT	17.3729	19.2994	14.1095	10.2994	11.7277	12.0349	-0.381655	0.0254615		ACSL5	29.0247	26.8089	30.4586	96.5203	97.4239	94.7747	1.95592	1.13255e-154		GATM	0.418625	0.375476	0.78386	0.294269	0.53656	0.919331	0.402976	0.641463
TIMM23	77.2363	82.7548	83.2012	53.8513	52.0463	56.0792	-0.379247	2.96044e-07		SLC25A35	0.976791	0.976236	0.44792	3.08983	2.91275	3.17587	2.08036	1.98427e-07		NRDC	175.613	171.367	176.369	151.769	155.679	157.456	0.0353505	0.643887
SMURF1	49.3977	47.9858	45.128	32.0018	30.3539	33.0123	-0.378264	1.29242e-05		ADAM28	1.39542	0.976236	1.6797	5.29685	5.3656	4.01163	2.10292	5.4877e-13		NDUFA6	0	0	0	0.147135	0	0	0.212914	0.645447
MRPS5	77.5851	81.4782	83.5371	54.2927	56.1088	51.399	-0.374705	1.94277e-07		ACSS3	1.39542	0.901141	1.00782	3.75193	3.98587	5.18168	2.15136	9.39174e-11		CCDC90B	43.0486	46.0333	48.2634	41.7127	41.6983	40.2834	0.0598555	0.651735
NGDN	42.002	44.0057	41.7685	28.4705	27.9778	29.0843	-0.374432	4.25826e-05		KMO	2.30244	1.65209	1.45574	8.0924	7.28188	6.8532	2.21855	2.85619e-15		LACTB	18.0706	19.3745	15.6772	15.3756	14.7937	13.3721	-0.0875044	0.654012
NDUFB9	86.6553	88.5371	87.4564	60.4723	56.8753	58.3357	-0.373893	6.15866e-08		ABAT	0.627937	0.600761	0.89584	3.23696	3.14271	2.84157	2.3686	3.89793e-09		PPA2	69.9801	82.4544	70.6594	64.9599	68.9862	69.702	0.0730698	0.656835
OXNAD1	44.8626	47.6103	48.1514	30.2362	28.7443	35.1853	-0.373275	9.17092e-05		POLD4	0.767479	1.12643	0.78386	5.00258	3.98587	3.25945	2.39303	7.85265e-11		MRS2	76.9572	76.5219	72.4511	65.6956	69.2162	68.2812	0.050829	0.656931
DDX28	22.3964	25.7576	26.5393	15.6698	14.1805	20.1417	-0.373258	0.00679125		SDS	0.139542	0.30038	0	0.80924	0.843165	0.75218	2.52996	0.00520187		DCAF8	39.9089	38.8993	39.7529	32.5903	33.0367	33.2631	-0.0549959	0.660317
TBRG4	192.567	191.267	204.811	123.74	125.708	145.004	-0.372358	2.38642e-09		STAP1	2.09312	0.976236	1.1198	8.31311	8.6616	5.26526	2.58811	2.8272e-15		RARS2	57.0725	60.6769	56.4379	52.5271	50.2833	53.4048	0.0468185	0.660799
TSFM	28.0479	33.5675	31.2424	19.3482	21.9223	20.8939	-0.371313	0.00182544		SLC44A1	53.584	52.7919	46.0238	308.983	327.608	327.282	2.86081	0		CYB5R3	33.0016	32.5913	35.8336	27.8084	28.361	27.8307	-0.0598097	0.663877
TFAM	198.149	212.219	193.613	126.536	141.422	137.231	-0.370602	1.32002e-05		DOK7	0.348854	0.225285	0.33594	2.28059	2.45284	1.92224	3.09215	1.38616e-07		ACSS2	58.3982	50.2386	35.2737	46.0531	36.946	33.9317	-0.0980494	0.668173
STOML2	219.011	237	242.101	157.949	155.066	154.865	-0.370389	9.34534e-11		TMEM173	49.7466	38.8993	48.0394	402.855	394.985	397.82	3.33693	0		BOLA1	0.418625	0.525666	0.22396	0.514971	0.229954	0.668604	0.417799	0.676288
ECSIT	22.536	23.4297	25.8674	14.6399	14.947	18.5538	-0.369368	0.00701767		AIM2	0.209312	0	0.22396	1.39778	1.53303	0.75218	3.37799	3.19544e-05		NDUFA12	67.887	67.6607	66.6281	62.1644	58.485	60.6758	0.0481987	0.678294
DNAJC19	30.9782	32.1407	27.2111	20.4517	21.0791	19.3059	-0.369025	0.00252677		ALAS1	133.053	117.674	108.957	1117.49	1126.01	1039.51	3.39159	0		FANCG	71.0267	69.0124	82.3053	60.2516	62.9308	62.2638	-0.0505423	0.680641
NUDT1	32.6527	36.7215	35.0498	24.7186	23.6853	21.5625	-0.368629	0.00117383		ADAP2	0.0697708	0.225285	0.22396	1.61848	1.68633	1.58794	3.5125	2.04777e-06		XPC	29.1642	29.0618	26.8752	23.6887	21.6157	25.6577	-0.0624922	0.684069
ARMC10	29.513	28.1607	26.4273	22.2173	15.9435	18.5538	-0.365841	0.00386408		XAF1	4.32579	2.62833	3.13544	53.042	48.2904	33.8481	3.93814	3.0028e-104		FMC1	0.767479	0.675856	0.67188	0.294269	0.843165	0.250727	-0.395039	0.686767
THG1L	15.2798	17.4972	15.3413	10.373	10.6545	11.4498	-0.365208	0.0157086		PARP9	13.1867	11.4895	11.6459	183.256	169.17	139.738	3.96249	7.86153e-279		BTD	6.55846	6.00761	6.7188	5.07614	5.3656	4.68023	-0.139681	0.688192
ADO	84.2134	81.2529	87.7923	55.1755	59.0982	56.1628	-0.362747	5.35114e-07		LRRK2	6.90731	4.73099	3.47138	78.4227	78.1077	59.0879	4.01737	3.86053e-71		CPT1B	0.418625	1.05133	0.67188	1.25064	0.613211	0.501453	0.361193	0.689583
DHTKD1	30.0712	31.6901	27.995	21.0403	20.4659	19.1388	-0.362589	0.000904323		AOC1	4.5351	3.30418	3.3594	57.3089	47.0639	57.3328	4.03703	7.92733e-156		MRPL35	78.4224	83.3556	79.5058	61.723	69.9827	70.4542	-0.0501394	0.69541
DLAT	169.194	175.197	162.035	115.648	113.674	113.412	-0.358771	2.93726e-08		HAP1	0	0	0.11198	0.588538	0.53656	0.668604	4.51957	0.00297198		TACO1	15.21	15.6198	17.021	12.4329	12.2642	14.4586	-0.0793886	0.699466
HSPA9	619.076	671.125	629.44	422.497	447.951	427.99	-0.358465	3.36158e-15		IFIT3	10.8842	7.7348	7.50266	344.81	305.839	166.566	5.16924	1.98708e-87		GALK2	38.5135	41.9031	36.7294	34.1352	31.7337	39.9491	0.0524493	0.710158
CLPX	101.377	116.698	95.071	66.5048	71.7457	74.2987	-0.357244	2.20943e-06		CMPK2	6.00029	3.45438	2.7995	169.499	139.046	79.8982	5.17449	4.39824e-66		ANKRD37	4.74442	4.35552	3.3594	3.97263	4.98234	3.0923	0.146262	0.713825
FOXRED1	45.0719	46.0333	52.6306	33.1053	31.5037	32.2602	-0.355883	0.000104451		IFI6	6.00029	3.67966	2.2396	217.171	171.852	138.735	5.64045	1.49697e-107		ACADVL	120.773	121.128	133.704	117.34	107.005	109.484	0.0383362	0.713825
HADH	34.8156	33.943	36.1696	21.0403	23.1487	27.0785	-0.353114	0.000773929		PLIN5	0.279083	0.0750951	0	6.62106	6.05546	4.93096	5.64442	2.08906e-15		BSG	213.499	210.116	220.489	197.528	185.65	186.875	0.0304326	0.715886
SLIRP	71.4453	75.02	64.5005	48.8487	47.8304	46.8859	-0.352948	4.41307e-05		BCL2A1	4.25602	3.30418	2.57554	165.453	164.877	139.07	5.70057	7.30421e-287		MPV17	37.2576	33.7177	41.0967	31.119	30.6606	31.4244	-0.0525171	0.715886
COX11	51.0722	56.6968	46.6957	31.1925	37.8658	36.0211	-0.352315	0.00844218		CYB5R2	0	0	0	0.80924	1.22642	0.668604	6.08261	8.65795e-06		PDHB	76.8874	81.1778	73.6829	65.5485	74.7351	66.6097	0.0408828	0.718893
PDPR	122.308	131.492	132.136	89.3843	85.2363	87.3364	-0.351253	4.6862e-09		RSAD2	0.558166	0.225285	0.11198	35.8273	29.4341	12.5363	6.5599	4.69432e-25		MAPK10	2.30244	2.40304	2.12762	2.13345	1.76298	2.84157	0.171731	0.718987
DHX30	126.634	126.46	140.871	87.5451	85.083	95.109	-0.350971	1.39026e-05		G0S2	2.37221	0.225285	0.5599	142.868	136.286	100.458	7.08951	1.36613e-27		SLC25A25	18.559	17.1968	17.5809	16.2584	13.6439	14.2078	-0.0677355	0.721935
ABL1	62.9333	65.9335	71.5552	45.5382	41.545	49.1424	-0.349588	0.000174314		PTGES	0.209312	0.15019	0	23.0266	21.2324	13.79	7.36177	3.56738e-27		NDUFA13	1.74427	1.80228	1.79168	1.54491	1.30307	1.17006	-0.19652	0.723775
SLC25A38	46.0487	44.982	50.391	31.2661	32.1169	32.7616	-0.346093	0.000149789												MUL1	19.1172	20.2757	20.9403	16.7734	17.0166	15.9629	-0.0668358	0.728814
ACP6	11.582	11.3394	12.8777	7.50387	7.97174	8.85901	-0.345331	0.042541												LIPT2	4.04671	4.35552	4.03128	3.3841	3.21936	3.17587	-0.140919	0.730102
MRPS7	58.9563	65.0324	70.2115	43.1104	43.9212	45.2144	-0.344034	0.000117144												DBT	29.3037	29.8879	29.0028	24.1301	23.4553	26.0756	-0.0558729	0.732822
MRPL9	49.7466	50.0133	49.6072	35.018	32.4235	34.851	-0.340616	0.000104981												LIPT1	7.32593	6.1578	5.48702	5.66468	5.28894	4.26235	-0.119349	0.735416
WARS2	17.5125	20.1255	16.2371	12.1386	11.3444	13.7064	-0.338699	0.0173724												PARL	0	0	0	0.0735673	0	0	-0.0914223	0.741772
ACO1	61.8867	66.8346	57.3338	45.4646	39.8587	42.6235	-0.338381	6.66915e-05												DMAC2	16.5357	17.4972	19.8205	16.8469	15.0237	16.6315	0.0646539	0.744604
TMEM70	28.5363	31.0894	31.8023	20.0839	21.2324	21.3953	-0.334668	0.00491365												PRIMPOL	9.00043	10.1378	10.7501	8.23954	9.81137	9.19331	0.0815467	0.744607
COA6	24.0012	22.5285	21.3882	14.9342	15.2536	16.7151	-0.333755	0.020226												COX10	32.5132	32.2909	33.706	26.4842	26.1381	29.8365	-0.0503613	0.751686
MRPS30	119.517	119.777	113.548	79.747	79.4108	84.4113	-0.331206	1.37436e-06												ALDH7A1	0.0697708	0	0	0	0	0	-0.862296	0.759988
TOMM34	40.8159	42.4287	50.391	31.1925	29.5108	31.0065	-0.328811	0.00117983												YKT6	108.494	118.425	122.73	106.084	104.859	98.452	0.0326802	0.761471
CDK5RAP1	46.886	47.3099	53.0785	33.9145	33.7266	33.5974	-0.328592	0.000321764												LIG3	114.633	114.82	130.905	102.479	99.8767	117.591	0.035351	0.765258
TRMT61B	20.0242	21.1017	19.1486	13.6835	14.5638	13.7064	-0.319717	0.012862												SCO2	0.209312	0.450571	0.78386	0.662106	0.0766514	0.167151	-0.392219	0.767687
AURKAIP1	63.0728	62.5542	66.6281	47.5981	39.9354	46.468	-0.314356	0.00126443												CS	271.06	273.872	298.875	229.677	242.678	245.963	-0.0254209	0.769646
RMND1	29.0247	30.2633	29.5627	18.4654	20.3893	23.234	-0.313861	0.00849539												ETFBKMT	0.558166	0.525666	0.67188	0.735673	0.229954	0.250727	-0.284428	0.772318
PFDN2	22.536	20.6512	20.8283	13.3157	16.48	14.96	-0.312405	0.0339419												OXCT2	0.209312	0.0750951	0.11198	0	0.229954	0	-0.58971	0.772318
AKAP1	63.4914	71.9411	79.1699	45.6853	47.4472	56.5806	-0.311376	0.00113109												PDE12	68.3056	71.7909	65.2844	57.4561	56.722	59.3386	-0.0397783	0.775761
PTCD3	204.429	219.503	215.45	143.824	149.547	153.528	-0.31098	9.98813e-08												GLUD2	4.46533	5.03137	3.3594	4.70831	2.9894	2.59084	-0.124671	0.776081
MRPL42	261.501	253.897	226.2	159.935	180.054	178.768	-0.310494	0.000614546												C12orf10	20.8615	21.1768	24.7476	21.3345	17.3999	16.548	-0.0547281	0.77615
MTG2	40.1182	39.0495	44.2321	27.367	28.591	30.1708	-0.30913	0.00368864												PDK2	1.88381	2.02757	2.46356	1.83918	0.996468	2.00581	-0.184513	0.7768
ACADSB	33.3504	37.4725	32.1383	23.468	22.0756	26.8278	-0.308748	0.007432												ESR2	0	0	0.22396	0	0	0.0835755	-1.05769	0.779207
ALKBH1	16.6752	21.5523	20.2684	13.6099	13.7973	13.4557	-0.306423	0.045152												DCPS	27.0013	25.0818	29.1148	23.468	21.4624	22.8997	-0.0473609	0.779489
ACAD9	64.2589	66.3841	77.0423	48.5544	46.3741	50.3125	-0.306202	0.00150762												PICK1	0	0	0.11198	0	0	0	-0.862296	0.780678
MRPL41	29.7224	31.0894	31.0185	23.1737	16.7867	24.6548	-0.303711	0.0273874												NDUFA7	1.46519	1.12643	1.00782	0.588538	1.68633	1.33721	0.187403	0.789271
MRPS21	32.3039	33.3422	34.1539	23.3208	23.6086	23.1504	-0.300533	0.00299409												ARG2	1.74427	1.72719	2.46356	1.69205	2.22289	1.67151	0.146924	0.798242
ULK1	25.3268	23.0542	27.771	18.539	15.9435	18.9717	-0.299986	0.0280725												UQCRHL	21.7685	22.9791	19.3726	18.7597	16.3267	18.8881	-0.0502431	0.800745
ACAT2	204.708	195.698	156.212	134.187	136.133	122.188	-0.299619	0.000791971												NAXD	50.1652	52.867	55.3181	47.1566	48.597	44.1279	0.0325285	0.80143
MRPL10	24.7686	28.386	27.883	19.9367	20.006	16.8823	-0.299045	0.013007												TIMM10B	27.5595	30.789	29.5627	23.7622	26.2148	28.4157	0.0404476	0.80167
HARS	98.028	107.086	108.733	75.1122	68.6796	77.3074	-0.297927	9.86111e-06												NCBP1	124.192	133.444	121.05	103.068	105.702	114.415	-0.0254846	0.80173
NDUFAB1	82.19	89.5885	78.0501	54.8076	60.6312	61.2609	-0.297542	8.37535e-05												RAB11FIP5	1.04656	1.80228	1.1198	0.80924	1.30307	1.75509	0.140606	0.81105
VDAC2	208.336	214.246	214.89	146.252	155.909	147.594	-0.296806	9.40959e-07												HINT2	0.418625	0.675856	0.5599	0.80924	0.229954	0.668604	0.254621	0.811431
FBXL4	49.328	46.559	43.3363	32.5168	33.0367	33.2631	-0.292448	0.00829581												IVD	55.3282	56.3213	61.925	52.5271	48.6736	52.2347	0.0319698	0.812883
TOMM22	105.493	109.113	106.157	72.2431	77.3412	77.6417	-0.292076	4.52724e-06												TIGAR	0.976791	0.826046	0.89584	0.80924	0.383257	0.835755	-0.21297	0.814302
APEX1	106.889	99.8014	117.579	78.717	71.5157	79.3968	-0.291974	0.00549461												SDHAF4	13.3262	13.7424	10.3022	11.9179	11.2677	10.7812	0.0532726	0.814513
KARS	208.056	221.981	227.32	153.903	153.686	159.044	-0.287427	6.14121e-08												TMEM223	13.0471	14.7937	13.5496	12.2857	10.2713	12.0349	-0.0539772	0.818618
COQ2	25.3268	24.8565	27.0992	18.4654	19.2395	16.9658	-0.287136	0.0235767												HOXB9	0.0697708	0	0	0	0	0	-0.862295	0.820085
MRRF	59.5145	69.0124	64.0526	41.0506	44.7644	51.4825	-0.284207	0.0015044												MRPL54	15.21	15.3194	13.8855	13.9042	13.3373	12.7035	0.0491732	0.82097
MRPL57	49.5373	49.713	45.6879	32.811	35.0297	35.6868	-0.283901	0.00208456												GFER	13.6053	13.2918	16.909	15.3756	12.0343	11.7842	0.0581079	0.821038
NDUFAF7	32.5132	35.9706	36.1696	26.3371	25.1416	22.9833	-0.279158	0.00952134												SPG7	105.633	113.394	115.563	100.419	96.8107	98.2849	0.0277906	0.822047
MRPL14	50.1652	48.3612	51.2869	36.048	36.6394	34.4331	-0.275536	0.00527679												ACOT9	26.9315	29.4373	26.0913	23.6887	24.2218	21.8132	-0.0375934	0.823391
NOL7	99.7025	101.153	104.701	71.8017	67.2232	80.2325	-0.273438	9.51887e-05												MTX2	47.6535	48.2862	49.6072	43.9933	40.1653	39.1969	-0.0292436	0.824581
TFB1M	32.4434	28.9116	30.0106	22.3645	22.6888	20.476	-0.273296	0.00989276												NDUFS8	42.3509	42.3536	53.4145	41.8598	36.716	43.7936	0.037114	0.826334
MRPL37	93.7022	95.0704	105.261	72.5374	68.8329	69.117	-0.272121	0.000174833												MRPL13	32.0946	39.1996	35.3857	33.6938	29.9707	26.1592	-0.0391075	0.826451
HADHB	219.638	237.15	220.153	158.685	162.577	165.145	-0.271964	2.84915e-05												COQ7	18.3497	20.8764	16.797	16.6998	18.473	15.1272	0.0463822	0.826551
TRNT1	51.2815	49.8631	44.5681	34.5031	35.0297	35.8539	-0.267824	0.00360895												MRPL48	30.7689	32.4411	31.1304	26.5578	26.4447	26.8278	-0.035177	0.829326
FIS1	64.0496	63.155	62.7088	50.6143	43.9212	42.2892	-0.266032	0.00220631												SUOX	3.83739	4.73099	3.9193	2.79556	3.37266	4.01163	-0.0963365	0.830385
TIMM10	31.7457	40.251	39.9769	26.5578	28.5143	25.3234	-0.266001	0.0352426												PLA2G4B	0.348854	0.375476	0.11198	0.367837	0.306605	0.250727	0.292177	0.831187
VPS35	173.59	188.714	177.936	125.727	128.621	136.145	-0.26352	6.03327e-05												PCF11	158.38	165.885	167.298	141.985	149.547	140.574	0.0211429	0.8316
VDAC1	246.64	266.137	256.322	181.932	185.496	188.881	-0.26176	1.89902e-06												FDX2	0.209312	0.450571	0.22396	0.367837	0.153303	0.0835755	-0.337012	0.837088
AK2	318.574	332.296	325.526	234.533	242.295	231.337	-0.257207	2.84689e-08												ETFDH	26.5827	25.1569	22.396	22.2909	22.6121	21.3118	0.0358018	0.837122
STARD7	388.693	426.765	407.159	288.237	290.432	310.65	-0.254299	1.59724e-06												MRPL33	39.281	42.7291	34.8258	35.4594	33.9566	29.8365	-0.0331648	0.841004
CCAR2	128.378	128.488	139.975	97.6238	94.8177	95.8611	-0.253576	0.00094229												CLN3	0	0.0750951	0	0.0735673	0	0	-0.0681884	0.841327
GUF1	61.8867	66.0086	63.6047	46.7888	45.071	47.5545	-0.252325	0.00365639												FPGS	48.6302	51.5903	58.9015	40.977	45.9142	47.8052	-0.0289909	0.843355
AFG3L2	151.124	161.755	161.475	119.768	112.907	113.746	-0.245878	1.26599e-05												TARS2	29.4433	30.3384	32.8102	26.9256	25.6016	25.6577	-0.031708	0.845849
HIVEP1	49.0489	41.3774	39.529	31.4132	34.1099	29.8365	-0.24566	0.0179352												MRPL53	2.30244	2.47814	1.56772	1.91275	1.91628	2.17296	0.0958088	0.857191
FLVCR1	36.6994	33.5675	31.9143	23.2473	26.6747	25.3234	-0.241214	0.0249677												FARS2	20.6522	20.1255	17.8048	16.6262	16.4034	16.7987	-0.0352121	0.859813
POLG	159.217	158.526	187.903	124.329	111.988	135.392	-0.238706	0.00911854												PLA2G4A	7.46548	9.08651	11.31	8.16597	7.97174	8.60828	0.0523701	0.866128
NSUN4	32.8621	29.9629	32.4742	23.1001	21.3091	25.6577	-0.238702	0.0350978												AARS2	55.2585	47.9858	56.214	45.8324	43.538	51.2318	0.024922	0.872791
BAG5	66.8404	65.1075	65.6203	48.1866	48.2137	49.3931	-0.232964	0.00337765												CYCS	356.32	358.654	284.765	265.284	326.995	299.618	0.0429461	0.874691
MRPS23	52.1886	54.8194	50.1671	37.6665	38.7089	40.0327	-0.23089	0.00496487												SARM1	0.627937	0.901141	0.44792	0.662106	0.689862	0.585029	0.148177	0.875928
COA4	50.8629	49.713	53.7504	38.6964	37.9424	37.024	-0.230475	0.00654861												BMF	11.861	10.5884	10.3022	10.0787	8.04839	9.61119	-0.039984	0.881915
DAP3	116.866	120.377	123.29	84.9702	91.0618	90.4287	-0.228904	0.000332585												SLC25A41	0.83725	0.15019	0.22396	0.367837	0.229954	0.334302	-0.218599	0.886169
TIMM17A	67.9568	68.0362	62.5968	48.628	50.5132	48.2231	-0.22696	0.0115798												NUDT9	8.86089	10.8137	10.8621	7.35673	10.2713	9.44404	0.0388838	0.892357
PRDX3	270.292	291.144	264.497	197.455	211.788	205.763	-0.220057	0.0106538												MRPS24	0.976791	0.826046	0.22396	0.514971	0.919816	0.585029	0.136961	0.893385
NDUFS5	97.4	109.564	105.933	83.2782	74.3518	75.3851	-0.218066	0.00504965												FAM162A	59.654	60.1512	51.6228	51.35	51.9696	42.9578	-0.024616	0.893601
RHOT2	40.7462	40.3261	43.4483	30.089	30.7372	31.8423	-0.217424	0.0389385												SDHAF1	3.90716	3.52947	3.58336	3.01626	2.52949	3.67732	-0.0592324	0.894284
MRPL30	55.8166	60.6018	53.1905	38.0343	45.6076	43.5429	-0.212836	0.0247212												AK4	12.489	11.1141	5.37504	10.6673	10.4246	5.34884	0.0695327	0.902335
MCCC2	65.1659	71.1151	70.4354	48.113	46.604	60.1744	-0.212438	0.0301524												ABHD6	0.558166	0.225285	0.44792	0.294269	0.0766514	0.585029	-0.180041	0.90264
GRPEL1	103.4	105.959	97.6466	75.7008	75.4249	79.3132	-0.210601	0.00759661												YJEFN3	0.976791	0.750951	1.1198	0.882808	0.53656	0.835755	-0.117319	0.902807
MRPL18	90.1439	96.5723	87.3444	69.8889	65.3836	70.7049	-0.209252	0.00140905												CCNB1	198.568	216.199	218.249	187.082	188.102	177.682	0.0121725	0.903364
GFM1	83.725	86.2843	84.5449	60.3252	62.3176	69.2006	-0.203776	0.0123521												GK3P	0.0697708	0.0750951	0.33594	0	0.153303	0.167151	-0.270272	0.904388
GLUD1	279.781	308.416	289.804	207.092	229.801	225.403	-0.201185	0.00921864												UCP3	1.6745	1.65209	1.56772	1.61848	1.91628	0.919331	0.0778507	0.906966
CISD1	45.4906	43.8556	43.0003	31.7811	34.953	33.2631	-0.200117	0.045493												SPATA7	6.34914	4.43061	4.25524	3.8255	5.3656	4.4295	0.0451141	0.90759
CIAPIN1	50.3745	56.3964	58.4536	40.1677	39.5521	44.9637	-0.197243	0.0365214												ATPAF1	34.5365	33.2671	35.2737	28.4705	29.894	29.6693	-0.019434	0.90759
CHCHD3	153.007	154.471	156.436	115.868	116.28	119.43	-0.193652	0.000485908												NDUFC2	18.3497	16.3707	17.133	13.6099	14.7937	15.7122	-0.0296687	0.908203
MRPL16	65.0264	73.2928	75.2506	55.4697	51.5097	54.9091	-0.190382	0.0306598												MPC1	69.0033	72.4668	67.3	60.3252	60.5546	57.8343	-0.019114	0.914662
MRPS35	200.382	208.164	201.676	143.677	161.811	158.292	-0.190362	0.0164196												STK11	36.4204	34.769	36.3935	34.2088	28.591	31.8423	0.0210342	0.919398
NDUFS3	59.0959	67.5105	65.2844	49.143	48.6736	48.0559	-0.187304	0.0386885												CYP2D7	0	0	0	0	0	0	-0.139452	0.920038
GPN1	48.9093	50.9145	50.8389	38.5493	38.5556	37.609	-0.185227	0.0440909												UQCR11	6.90731	8.78613	7.95058	6.32679	6.89862	6.76962	-0.0329881	0.923839
NDUFS6	63.0728	68.8622	60.4692	50.6143	47.9838	48.5574	-0.183779	0.03003												APOOL	33.2807	29.8128	31.8023	25.7486	28.0544	29.6693	0.0195765	0.924067
IDH3B	124.052	132.618	129.785	101.376	97.5772	96.4462	-0.180491	0.00401554												SRC	1.46519	1.42681	1.34376	1.17708	1.76298	0.919331	0.0750861	0.92747
NDUFA10	87.074	87.7862	86.5606	66.7255	64.8471	69.2006	-0.175761	0.00940996												TIMMDC1	56.933	56.7719	53.0785	47.9659	48.6736	49.5603	0.0120762	0.928964
FH	115.471	129.164	123.402	95.9318	92.0583	97.0312	-0.162511	0.016071												CHCHD5	7.8841	6.75856	8.9584	7.35673	6.82197	6.51889	0.030494	0.93157
AARS	134.937	132.843	142.999	108.07	105.779	104.72	-0.158684	0.0195572												AIFM2	1.1861	0.976236	1.56772	1.25064	1.22642	0.835755	0.069572	0.933791
PARK7	142.751	146.961	143.111	118.076	113.521	108.565	-0.141381	0.0464336												ALDH1L2	0.209312	0.225285	0.11198	0.294269	0.153303	0.0835755	0.13252	0.934316
SLC25A37	118.889	111.591	107.165	91.0763	89.1455	85.7485	-0.140557	0.0467981												SLC25A34	0.697708	0.450571	0.44792	0.367837	0.53656	0.417878	-0.0887498	0.941291
																				SLC25A52	0.418625	0.225285	0.11198	0.367837	0	0.250727	-0.144151	0.941791
																				SDHC	33.49	31.1645	33.482	24.8657	31.0438	28.2485	-0.0141085	0.942624
																				ADHFE1	0.418625	0	0.33594	0.147135	0.306605	0.250727	0.126554	0.942751
																				SIRT4	0.90702	0.750951	0.33594	0.662106	0.843165	0.167151	-0.0783371	0.947728
																				MRPS33	22.6057	25.7576	24.8596	21.9966	21.9223	18.7209	-0.0148986	0.952167
																				ALKBH7	10.7447	10.5884	12.5418	10.2259	8.5083	10.8648	0.0187694	0.953603
																				COA1	90.423	88.0115	92.4955	83.1311	74.8884	75.4687	-0.00621928	0.961303
																				PXMP2	2.16289	4.05514	3.9193	3.75193	2.91275	2.17296	0.029572	0.962997
																				ACSM3	0.767479	0.675856	0.44792	0.735673	0.53656	0.334302	-0.0507756	0.964336
																				PAM16	0	0.0750951	0	0	0	0	0.147892	0.965275
																				MMAB	52.7467	50.1635	50.391	44.8025	44.9943	42.5399	-0.00623891	0.967115
																				CYP2D6	0	0	0	0	0	0	0.143184	0.970786
																				ETFA	202.893	208.089	194.061	173.325	179.671	173.503	0.0040815	0.971413
																				PPP1R15A	15.4193	14.4183	10.974	12.9479	10.8078	11.7842	-0.0104918	0.971857
																				MTERF4	25.5361	25.5323	24.2997	21.5552	21.8456	22.3983	0.00729975	0.974433
																				DARS2	52.7467	55.27	59.3494	47.0095	48.2904	48.8081	-0.00486882	0.976554
																				SUCLA2	81.2132	92.9677	80.1777	71.581	74.2752	75.803	0.00542995	0.976854
																				QTRT2	49.4675	52.1911	52.1827	44.3611	43.9212	45.3815	0.00472213	0.978478
																				SLC25A51	7.53525	7.43442	6.49484	5.88538	6.20876	6.51889	-0.0101562	0.979621
																				CISD2	39.6298	44.9069	35.2737	33.7674	38.0191	32.7616	0.00662569	0.97992
																				IDE	142.751	157.775	146.806	125.138	131.304	130.712	-0.00305854	0.981626
																				ACAD8	42.5602	44.6065	40.0889	38.6228	35.3363	36.3554	-0.00363106	0.981953
																				RAD51	0.697708	0.826046	0.78386	0.514971	0.843165	0.668604	0.0223285	0.984334
																				COX16	0.418625	0.30038	0.67188	0.662106	0.229954	0.250727	-0.031202	0.984334
																				PET117	1.25587	1.42681	0.89584	1.02994	1.30307	0.75218	-0.0182395	0.986932
																				SFXN1	36.6297	37.6227	30.3466	28.8384	29.5108	32.678	-0.00327462	0.989097
																				FOXO1	1.6745	2.02757	1.34376	1.76561	1.91628	0.668604	-0.0100441	0.990875
																				MYOM2	0	0	0	0	0	0	-0.0236877	0.991468
																				PINK1	11.7215	12.0903	13.2136	12.4329	10.5012	8.85901	-0.00263564	0.995489
																				ECHDC1	94.051	92.367	89.584	75.5536	81.8637	81.904	-0.00128775	0.99577
																				BCKDHA	0.348854	0.450571	0.5599	0.441404	0.383257	0.334302	0.0112968	0.996042
																				FAS	13.0471	14.5685	11.5339	9.85802	12.3409	11.8677	-0.00216013	0.997508
																				MRPL46	6.62823	8.26046	6.1589	6.10609	6.28541	5.93386	-0.00190562	0.999052
																				MRPL40	18.2102	19.6749	19.0366	16.5526	18.0897	14.6257	0.000851609	1
																				AASS	0	0	0	0	0	0	0	1
																				NOS1AP	0	0	0	0	0	0	0	1
																				TGM2	11.861	1.20152	0.44792	891.047	887.086	792.38	7.7844	NA
																				CKMT1A	0	0	0	0.147135	0.0766514	0.167151	3.2801	NA
																				CHDH	0	0.0750951	0	0.0735673	0	0	0.0994991	NA
																				CASQ1	0.0697708	0	0	0	0	0.0835755	0.099499	NA
																				SLC25A24	0	0	0.11198	0.0735673	0	0	0.0994989	NA
																				POU5F1	0	0	0.11198	0.0735673	0	0	0.0994983	NA
																				ATAD3C	0.0697708	0	0	0	0	0.0835755	0.0994982	NA
																				GPAT2	0	0.0750951	0	0	0	0.0835755	0.0994981	NA
																				ACADL	0	0	0	0	0	0	0	NA
																				ACSM2A	0	0	0	0	0	0	0	NA
																				ASAH2	0	0	0	0	0	0	0	NA
																				BDNF	0	0	0	0	0	0	0	NA
																				CA5A	0	0	0	0	0	0	0	NA
																				CKMT2	0	0	0	0	0	0	0	NA
																				COX6A2	0	0	0	0	0	0	0	NA
																				DHRS4	0	0	0	0	0	0	0	NA
																				FATE1	0	0	0	0	0	0	0	NA
																				FSIP2	0	0	0	0	0	0	0	NA
																				GLS2	0	0	0	0	0	0	0	NA
																				GUCY2C	0	0	0	0	0	0	0	NA
																				HOGA1	0	0	0	0	0	0	0	NA
																				HRK	0	0	0	0	0	0	0	NA
																				HSPA1A	0	0	0	0	0	0	0	NA
																				IFI27L1	0	0	0	0	0	0	0	NA
																				LDHAL6B	0	0	0	0	0	0	0	NA
																				MPC1L	0	0	0	0	0	0	0	NA
																				NAGS	0	0	0	0	0	0	0	NA
																				OTC	0	0	0	0	0	0	0	NA
																				PCK1	0	0	0	0	0	0	0	NA
																				PLN	0	0	0	0	0	0	0	NA
																				PRODH	0	0	0	0	0	0	0	NA
																				RDH13	0	0	0	0	0	0	0	NA
																				RPS6KA6	0	0	0	0	0	0	0	NA
																				SLC25A18	0	0	0	0	0	0	0	NA
																				SLC25A27	0	0	0	0	0	0	0	NA
																				SLC25A47	0	0	0	0	0	0	0	NA
																				SLIT3	0	0	0	0	0	0	0	NA
																				SPATA18	0	0	0	0	0	0	0	NA
																				TP53AIP1	0	0	0	0	0	0	0	NA
																				TRIM39	0	0	0	0	0	0	0	NA
																				SLC25A48	0.0697708	0.0750951	0	0	0	0.0835755	-0.664032	NA
																				AIFM3	0.0697708	0	0.11198	0.0735673	0	0	-0.828541	NA
																				ATCAY	0	0.0750951	0	0	0	0	-0.862285	NA
																				HMGCS2	0.0697708	0	0	0	0	0	-0.862285	NA
																				HSD17B8	0.0697708	0	0	0	0	0	-0.862285	NA
																				MIEF2	0	0.0750951	0	0	0	0	-0.862285	NA
																				MRPS12	0.0697708	0	0	0	0	0	-0.862285	NA
																				MYO19	0	0.0750951	0	0	0	0	-0.862285	NA
																				NDRG4	0.0697708	0	0	0	0	0	-0.862285	NA
																				THEM5	0.0697708	0	0	0	0	0	-0.862285	NA
																				AGPAT5	0	0	0.11198	0	0	0	-0.862285	NA
																				ACSM1	0	0.0750951	0	0	0	0	-0.862286	NA
																				GGNBP1	0	0	0.11198	0	0	0	-0.862287	NA
																				HKDC1	0.0697708	0	0	0	0	0	-0.862291	NA
																				MAOA	0	0.0750951	0	0	0	0	-0.862295	NA
																				NMNAT3	0.0697708	0.0750951	0	0	0	0	-1.66675	NA
																				CYP11A1	0	0.15019	0	0	0	0	-1.67545	NA
																				CAVIN1	0.209312	0	0	0	0	0	-2.10286	NA
																				GLDC	0.0697708	0.0750951	0.11198	0	0	0	-2.3458	NA
																				ABCG1	0.209312	0.15019	0	0	0	0	-2.90481	NA
