# Supplementary material for: Role of cardiolipins, mitochondria, and autophagy in the differentiation process activated by all-trans retinoic acid in acute promyelocytic leukemia
Source: Cell Death Dis. 2022 Jan 10;13(1):30. doi: 10.1038/s41419-021-04476-z (PMC8748438; doi:10.1038/s41419-021-04476-z)
Supplement: Supplementary file 6 — Supplementary Table S4 [file 41419_2021_4476_MOESM6_ESM.xlsx]

## Sheet: NB4-shCTRL_NB4-shATG5
	PC	PC	PC	PC	PC	PC	PC	PC	PC	PC	PC	PC	PC	PC	PC	PC	PC	PC	PC	PC	PC	PC	PC	PC	PC	PC	PC	PC	PC	PC	PC	PC	PC	PC	PC	PC	PC	PC	PC	PC	PC	PC	PC	PC	PC	PC	PC	PC	PC
	PC(28:1)	PC(28:0)	PC(30:2)	PC(14:0_16:1)	PC(14:1_16:1)	PC(14:0_14:0)	PC(30:0)	PC(16:1_16:1)	PC(11:1_25:6)	PC(36:6)	PC(32:2)	PC(34:0)	PC(14:1_18:2)	PC(16:1_18:2)	PC(18:4_16:1)	PC(14:0_16:1)	PC(32:1)	PC(14:1_22:5)	PC(38:7)	PC(36:5)	PC(14:0_20:5)	PC(16:1_16:1)	PC(30:1)	PC(34:2)	PC(34:3)	PC(32:0)	PC(40:8)	PC(14:0_20:4)	PC(36:4)	PC(42:10)	PC(16:1_20:5)	PC(44:12)	PC(38:6)	PC(18:1_18:4)	PC(16:1_18:2)	PC(36:3)	PC(16:0_16:1)	PC(10:0_24:1)	PC(16:1_20:4)	PC(38:5)	PC(16:0_18:1)	PC(20:6_18:1)	PC(36:3)	PC(16:0_18:3)	PC(40:7)	PC(36:3)	PC(16:1_18:1)	PC(16:0_20:5)	PC(20:5_18:1)
	Glycerophospholipids	Glycerophospholipids	Glycerophospholipids	Glycerophospholipids	Glycerophospholipids	Glycerophospholipids	Glycerophospholipids	Glycerophospholipids	Glycerophospholipids	Glycerophospholipids	Glycerophospholipids	Glycerophospholipids	Glycerophospholipids	Glycerophospholipids	Glycerophospholipids	Glycerophospholipids	Glycerophospholipids	Glycerophospholipids	Glycerophospholipids	Glycerophospholipids	Glycerophospholipids	Glycerophospholipids	Glycerophospholipids	Glycerophospholipids	Glycerophospholipids	Glycerophospholipids	Glycerophospholipids	Glycerophospholipids	Glycerophospholipids	Glycerophospholipids	Glycerophospholipids	Glycerophospholipids	Glycerophospholipids	Glycerophospholipids	Glycerophospholipids	Glycerophospholipids	Glycerophospholipids	Glycerophospholipids	Glycerophospholipids	Glycerophospholipids	Glycerophospholipids	Glycerophospholipids	Glycerophospholipids	Glycerophospholipids	Glycerophospholipids	Glycerophospholipids	Glycerophospholipids	Glycerophospholipids	Glycerophospholipids
	Glycerophosphocholines	Glycerophosphocholines	Glycerophosphocholines	Glycerophosphocholines	Glycerophosphocholines	Glycerophosphocholines	Glycerophosphocholines	Glycerophosphocholines	Glycerophosphocholines	Glycerophosphocholines	Glycerophosphocholines	Glycerophosphocholines	Glycerophosphocholines	Glycerophosphocholines	Glycerophosphocholines	Glycerophosphocholines	Glycerophosphocholines	Glycerophosphocholines	Glycerophosphocholines	Glycerophosphocholines	Glycerophosphocholines	Glycerophosphocholines	Glycerophosphocholines	Glycerophosphocholines	Glycerophosphocholines	Glycerophosphocholines	Glycerophosphocholines	Glycerophosphocholines	Glycerophosphocholines	Glycerophosphocholines	Glycerophosphocholines	Glycerophosphocholines	Glycerophosphocholines	Glycerophosphocholines	Glycerophosphocholines	Glycerophosphocholines	Glycerophosphocholines	Glycerophosphocholines	Glycerophosphocholines	Glycerophosphocholines	Glycerophosphocholines	Glycerophosphocholines	Glycerophosphocholines	Glycerophosphocholines	Glycerophosphocholines	Glycerophosphocholines	Glycerophosphocholines	Glycerophosphocholines	Glycerophosphocholines
	Diacylglycerophosphocholines	Diacylglycerophosphocholines	Diacylglycerophosphocholines	Diacylglycerophosphocholines	Diacylglycerophosphocholines	Diacylglycerophosphocholines	Diacylglycerophosphocholines	Diacylglycerophosphocholines	Diacylglycerophosphocholines	Diacylglycerophosphocholines	Diacylglycerophosphocholines	Diacylglycerophosphocholines	Diacylglycerophosphocholines	Diacylglycerophosphocholines	Diacylglycerophosphocholines	Diacylglycerophosphocholines	Diacylglycerophosphocholines	Diacylglycerophosphocholines	Diacylglycerophosphocholines	Diacylglycerophosphocholines	Diacylglycerophosphocholines	Diacylglycerophosphocholines	Diacylglycerophosphocholines	Diacylglycerophosphocholines	Diacylglycerophosphocholines	Diacylglycerophosphocholines	Diacylglycerophosphocholines	Diacylglycerophosphocholines	Diacylglycerophosphocholines	Diacylglycerophosphocholines	Diacylglycerophosphocholines	Diacylglycerophosphocholines	Diacylglycerophosphocholines	Diacylglycerophosphocholines	Diacylglycerophosphocholines	Diacylglycerophosphocholines	Diacylglycerophosphocholines	Diacylglycerophosphocholines	Diacylglycerophosphocholines	Diacylglycerophosphocholines	Diacylglycerophosphocholines	Diacylglycerophosphocholines	Diacylglycerophosphocholines	Diacylglycerophosphocholines	Diacylglycerophosphocholines	Diacylglycerophosphocholines	Diacylglycerophosphocholines	Diacylglycerophosphocholines	Diacylglycerophosphocholines
	676.4911@12.50	678.5069@13.06	702.5070@13.35	688.4920@13.90	686.4766@14.46	662.4767@14.49	728.5209@14.54	752.5202@14.59	776.5205@14.71	778.5372@14.84	752.5198@14.88	762.6008@15.14	712.4920@15.16	800.5442@15.25	810.5267@15.25	688.4919@15.33	732.5539@15.34	836.5440@15.37	826.5354@15.52	802.5358@15.54	736.4921@15.57	714.5075@15.74	704.5228@15.81	758.5695@15.84	756.5527@15.94	734.5699@15.98	830.5694@16.05	738.5076@16.15	804.5518@16.18	854.5692@16.21	762.5074@16.28	878.5691@16.31	806.5686@16.31	780.5517@16.39	740.5232@16.40	784.5854@16.47	716.5228@16.48	760.5851@16.57	764.5218@16.60	830.5670@16.68	782.5674@16.72	788.5227@16.75	806.5677@16.76	740.5226@16.83	854.5673@16.83	784.5854@16.88	742.5381@16.96	764.5222@16.97	790.5368@17.01
190225_FullMS_NB4shCtrl_DMSO_24h_13_exp1_r1_pos-190225_FullMS_NB4shCtrl_DMSO_24h_13_exp1_r1_neg	648564	1.99856e+07	465020	2.25589e+07	16204	52540.7	6.45798e+07	1.04589e+07	544860	7.1225e+06	1.74008e+06	9070.5	55488.1	34237.6	16931.5	0	1.43706e+09	219047	8.39912e+06	2.66194e+06	134733	0	583876	7.4346e+08	3.02941e+06	5.80664e+07	1.77717e+06	402421	7.24664e+07	1.25628e+06	721735	506556	1.007e+08	7.43877e+06	0	1.18157e+08	536730	3.2039e+09	482970	3.17589e+07	1.87934e+08	210244	1.62985e+07	167553	4.29504e+07	7.46646e+07	53660.4	657195	158370
190225_FullMS_NB4shCtrl_DMSO_24h_17_exp2_r2_pos-190225_FullMS_NB4shCtrl_DMSO_24h_17_exp2_r2_neg	1.202e+06	2.55046e+07	711701	4.51812e+07	84063.1	61346.3	1.88073e+07	2.49852e+07	264236	2.28052e+06	1.91854e+06	0	51987.5	0	0	484640	1.54512e+09	0	1.81587e+06	865245	3717.02	341921	283647	7.87989e+08	182346	1.79828e+07	0	0	1.90231e+06	40794.9	2958.75	132707	1.92438e+07	7.93982e+06	0	8.49319e+07	0	2.61589e+09	0	0	1.54782e+08	0	8.90552e+06	157089	218399	6.0183e+07	0	0	0
190225_FullMS_NB4shCtrl_DMSO_24h_21_exp3_r3_pos-190225_FullMS_NB4shCtrl_DMSO_24h_21_exp3_r3_neg	1.36416e+06	4.80109e+07	1.72273e+06	9.37352e+07	222960	157962	1.89777e+08	8.50204e+07	783761	1.30101e+07	2.75858e+06	131606	135782	520361	295551	2.13456e+06	2.29152e+09	386242	1.3193e+07	3.58751e+06	334699	2.87277e+06	1.79901e+06	1.21829e+09	1.27898e+07	1.51307e+08	1.73607e+06	1.13812e+06	1.03541e+08	872328	1.31181e+06	332629	1.52848e+08	1.20864e+07	709983	1.56648e+08	1.29285e+07	4.83636e+09	1.28937e+06	8.53136e+07	2.85861e+08	837655	2.95625e+07	665027	6.90723e+07	1.06906e+08	1.01924e+07	1.28051e+06	567271
Mean 24 h DMSO NB4-shCTRL	1.07158e+06	3.1167e+07	966485	5.38251e+07	107742	90616.2	9.10548e+07	4.01548e+07	530952	7.47103e+06	2.13907e+06	46892.2	81085.8	184866	104161	873068	1.7579e+09	201763	7.80266e+06	2.37157e+06	157716	1.07156e+06	888844	9.1658e+08	5.33384e+06	7.57853e+07	1.17108e+06	513513	5.93033e+07	723135	678834	323964	9.09306e+07	9.155e+06	236661	1.19912e+08	4.48841e+06	3.55205e+09	590781	3.90242e+07	2.09526e+08	349300	1.82555e+07	329890	3.74137e+07	8.05844e+07	3.41537e+06	645901	241881
SD 24h DMSO NB4-shCTRL	375205	1.4846e+07	666444	3.63669e+07	105393	58488.8	8.85064e+07	3.95277e+07	260041	5.37325e+06	543882	73504.5	47400.5	291051	165965	1.11904e+06	4.65276e+08	193700	5.71197e+06	1.38417e+06	166684	1.56923e+06	802394	2.62236e+08	6.61207e+06	6.84053e+07	1.01439e+06	577135	5.20823e+07	621326	655478	187075	6.73358e+07	2.55101e+06	409909	3.58903e+07	7.31425e+06	1.15044e+09	651412	4.31183e+07	6.81548e+07	435797	1.04666e+07	290285	3.47593e+07	2.39172e+07	5.86918e+06	640329	292711
190225_FullMS_NB4shCtrl_ATRA_24h_14_exp1_r1_pos-190225_FullMS_NB4shCtrl_ATRA_24h_14_exp1_r1_neg	0	0	0	35577.1	0	0	2.68584e+07	402094	377058	3.27304e+06	1.62059e+06	0	92787.1	3098.99	206593	0	1.07092e+09	245351	5.37464e+06	1.63966e+06	102486	0	0	6.95498e+08	2.71003e+06	4.21609e+07	1.13254e+06	284093	4.14781e+07	962262	547737	558277	6.90285e+07	9.08311e+06	86878.8	1.4185e+08	0	3.26518e+09	230309	6.81598e+07	1.845e+08	161751	1.16641e+07	6894.46	4.26429e+07	8.22817e+07	0	960202	286551
190225_FullMS_NB4shCtrl_ATRA_24h_18-exp2_r2_pos-190225_FullMS_NB4shCtrl_ATRA_24h_18-exp2_r2_neg	0	0	0	184870	33502.2	42298.7	0	902.994	54742	0	1.90154e+06	0	73230.4	0	0	0	1.07347e+09	0	139097	0	0	0	0	7.37234e+08	0	0	0	0	0	0	0	0	0	7.67067e+06	0	8.5306e+07	0	2.27733e+09	0	0	1.27628e+08	0	0	37235.5	0	5.85812e+07	0	0	0
190225_FullMS_NB4shCtrl_ATRA_24h_22_exp3_r3_pos-190225_FullMS_NB4shCtrl_ATRA_24h_22_exp3_r3_neg	0	0	0	39264	0	41228.3	370394	0	54367.5	0	1.74193e+06	80775.6	0	0	0	0	1.02782e+09	0	228702	0	0	0	0	6.44753e+08	0	334674	0	0	0	0	0	0	0	7.78991e+06	0	8.91362e+07	0	2.52562e+09	0	0	1.34028e+08	0	2.63314e+06	0	133786	6.84212e+07	0	256482	0
Mean 24 h ATRA NB4-shCTRL	0	0	0	86570.3	11167.4	27842.4	9.07627e+06	134332	162056	1.09101e+06	1.75469e+06	26925.2	55339.2	1033	68864.3	0	1.0574e+09	81783.8	1.91415e+06	546553	34162	0	0	6.92495e+08	903345	1.41652e+07	377514	94697.6	1.3826e+07	320754	182579	186092	2.30095e+07	8.18123e+06	28959.6	1.05431e+08	0	2.68938e+09	76769.6	2.27199e+07	1.48718e+08	53917	4.76574e+06	14710	1.42589e+07	6.97614e+07	0	405561	95516.9
SD 24h ATRA NB4-shCTRL	0	0	0	85149.8	19342.5	24118.1	1.54009e+07	231889	186197	1.88969e+06	140905	46635.8	48912.5	1789.21	119276	0	2.56528e+07	141654	2.99721e+06	946657	59170.3	0	0	4.63136e+07	1.56464e+06	2.42456e+07	653874	164021	2.39474e+07	555562	316236	322321	3.98536e+07	783323	50159.5	3.15981e+07	0	5.13883e+08	132969	3.93521e+07	3.11527e+07	93386.9	6.11749e+06	19809.9	2.45813e+07	1.1907e+07	0	497157	165440
190225_FullMS_NB4shCtrl_DMSO_48h_15_exp1_r1_pos-190225_FullMS_NB4shCtrl_DMSO_48h_15_exp1_r1_neg	940205	1.36644e+07	262879	3.17344e+07	44523.2	0	0	2.19119e+06	69052.7	0	1.40002e+06	0	0	0	0	0	1.11273e+09	0	188228	0	0	0	0	5.81684e+08	0	0	0	0	0	0	0	35734.6	0	4.74337e+06	0	3.11315e+07	0	1.60899e+09	0	0	7.58469e+07	0	0	0	0	4.12742e+07	0	0	0
190225_FullMS_NB4shCtrl_DMSO_48h_19_exp2_r2_pos-190225_FullMS_NB4shCtrl_DMSO_48h_19_exp2_r2_neg	118405	7.84075e+06	0	1.68803e+07	121872	0	0	0	54713.9	0	1.42139e+06	0	25805.9	0	0	0	9.5621e+08	0	90906.3	0	0	0	0	5.70587e+08	0	0	0	0	0	0	0	0	0	4.04058e+06	0	3.38431e+07	0	1.31082e+09	0	0	6.88795e+07	0	0	0	0	3.26757e+07	0	0	0
190225_FullMS_NB4shCtrl_DMSO_48h_23_exp3_r3_pos-190225_FullMS_NB4shCtrl_DMSO_48h_23_exp3_r3_neg	1.42003e+06	3.07868e+07	1.27868e+06	6.92995e+07	242755	66197.3	1.83204e+07	4.64811e+07	237407	593005	2.21028e+06	80053.6	150883	101755	128416	426028	1.64239e+09	0	241941	31505.5	0	1.766e+06	644638	9.78141e+08	0	9.70614e+06	0	0	0	0	0	0	0	9.22559e+06	0	9.04036e+07	464609	2.80731e+09	0	0	1.64857e+08	0	2.62552e+06	180250	0	6.52343e+07	1.55279e+06	0	0
Mean 48 h DMSO NB4-shCTRL	826213	1.74307e+07	513854	3.93047e+07	136383	22065.8	6.10682e+06	1.62241e+07	120391	197668	1.67723e+06	26684.5	58896.4	33918.2	42805.5	142009	1.23711e+09	0	173692	10501.8	0	588668	214879	7.10137e+08	0	3.23538e+06	0	0	0	0	0	11911.5	0	6.00318e+06	0	5.17927e+07	154870	1.90904e+09	0	0	1.03194e+08	0	875172	60083.4	0	4.63948e+07	517596	0	0
SD 48h DMSO NB4-shCTRL	658257	1.19277e+07	675276	2.70171e+07	99909.3	38219	1.05773e+07	2.62262e+07	101592	342371	461757	46219	80701.2	58748.1	74141.3	245967	3.596e+08	0	76559.4	18189.7	0	1.0196e+06	372182	2.32164e+08	0	5.60384e+06	0	0	0	0	0	20631.4	0	2.81272e+06	0	3.34655e+07	268242	7.92082e+08	0	0	5.35147e+07	0	1.51584e+06	104067	0	1.68725e+07	896502	0	0
190225_FullMS_NB4shCtrl_ATRA_48h_16_exp1_r1_pos-190225_FullMS_NB4shCtrl_ATRA_48h_16_exp1_r1_neg	0	0	0	0	0	0	0	0	0	0	1.16623e+06	0	0	0	0	0	4.42573e+08	0	23961.6	0	0	0	0	4.17789e+08	0	0	0	0	0	0	0	0	0	4.39538e+06	0	4.00752e+07	0	1.40009e+09	0	0	6.49308e+07	0	0	0	0	4.65173e+07	0	0	0
190225_FullMS_NB4shCtrl_ATRA_48h_20_exp2_r2_pos-190225_FullMS_NB4shCtrl_ATRA_48h_20_exp2_r2_neg	0	0	0	0	0	0	0	0	0	0	1.41063e+06	0	0	0	0	0	5.64856e+08	0	110838	0	0	0	0	5.10363e+08	0	0	0	0	0	0	0	0	0	4.76101e+06	0	5.2647e+07	0	1.36904e+09	0	0	7.17659e+07	0	0	0	0	4.72545e+07	0	0	0
190225_FullMS_NB4shCtrl_ATRA_48h_24_exp3_r3_pos-190225_FullMS_NB4shCtrl_ATRA_48h_24_exp3_r3_neg	0	0	0	0	0	0	0	0	0	0	1.16519e+06	0	0	0	0	0	5.31925e+08	0	48417.1	0	0	0	0	4.96103e+08	0	0	0	0	0	0	0	0	0	4.65879e+06	0	4.39252e+07	0	1.4657e+09	0	0	7.14618e+07	0	0	0	0	5.83922e+07	0	0	0
Mean 48 h ATRA NB4-shCTRL	0	0	0	0	0	0	0	0	0	0	1.24735e+06	0	0	0	0	0	5.13118e+08	0	61072.3	0	0	0	0	4.74752e+08	0	0	0	0	0	0	0	0	0	4.60506e+06	0	4.55492e+07	0	1.41161e+09	0	0	6.93862e+07	0	0	0	0	5.07214e+07	0	0	0
SD 48h ATRA NB4-shCTRL	0	0	0	0	0	0	0	0	0	0	141408	0	0	0	0	0	6.32738e+07	0	44799.5	0	0	0	0	4.98435e+07	0	0	0	0	0	0	0	0	0	188644	0	6.4413e+06	0	4.93495e+07	0	0	3.86146e+06	0	0	0	0	6.65337e+06	0	0	0
190225_FullMS_NB4shATG5_DMSO_24h_25_exp1_r1_pos-190225_FullMS_NB4shATG5_DMSO_24h_25_exp1_r1_neg	1.18439e+06	2.68894e+07	1.58227e+06	7.09604e+07	224924	95350.2	5.93527e+07	8.59326e+07	396002	6.42983e+06	2.81619e+06	191620	179766	498725	448122	1.06595e+06	2.08494e+09	273160	9.66812e+06	2.53593e+06	126032	2.67338e+06	1.36792e+06	1.24172e+09	5.72278e+06	6.6452e+07	1.28189e+06	406424	4.52296e+07	797348	632094	634494	7.78612e+07	1.37798e+07	350872	1.39313e+08	9.05881e+06	4.1253e+09	535765	1.83374e+07	2.88206e+08	459515	2.0157e+07	404014	4.08488e+07	9.37577e+07	7.49567e+06	132295	302893
190225_FullMS_NB4shATG5_DMSO_24h_29_exp2_r2_pos-190225_FullMS_NB4shATG5_DMSO_24h_29_exp2_r2_neg	904405	1.59032e+07	903401	3.80074e+07	108976	65151.6	0	3.03361e+07	214500	1.4586e+06	1.43438e+06	0	64702.7	40535.3	0	0	1.41748e+09	0	2.54245e+06	325719	0	510723	0	8.37327e+08	0	0	3359.63	0	8.77494e+06	110613	601.872	190106	7.46919e+06	5.32127e+06	0	1.00952e+08	0	2.44868e+09	0	0	7.91935e+07	0	0	0	0	4.31329e+07	0	0	0
190225_FullMS_NB4shATG5_DMSO_24h_33_exp3_r3_pos-190225_FullMS_NB4shATG5_DMSO_24h_33_exp3_r3_neg	361793	2.00777e+07	245830	3.78054e+07	80420.9	78445	7.88651e+07	3.13737e+07	335667	5.10897e+06	1.55916e+06	0	95415.9	117012	0	0	1.60011e+09	0	7.04934e+06	1.88585e+06	73465.3	1.04218e+06	527399	9.21151e+08	2.9663e+06	6.6839e+07	503795	285058	4.82761e+07	381260	365915	264384	5.55946e+07	6.05731e+06	101042	1.10255e+08	3.64544e+06	3.37918e+09	336706	2.25257e+07	1.23531e+08	76236.8	6.3706e+06	75919.9	2.05666e+07	7.3312e+07	789963	129671	52451.2
Mean 24 h DMSO NB4-shATG5	816863	2.09567e+07	910500	4.89244e+07	138107	79649	4.60726e+07	4.92141e+07	315390	4.33246e+06	1.93658e+06	63873.2	113295	218757	149374	355316	1.70085e+09	91053.5	6.41997e+06	1.5825e+06	66499	1.40876e+06	631772	1.00007e+09	2.89636e+06	4.44304e+07	596348	230494	3.40935e+07	429740	332870	362995	4.6975e+07	8.38613e+06	150638	1.1684e+08	4.23475e+06	3.31772e+09	290824	1.3621e+07	1.63643e+08	178584	8.84252e+06	159978	2.04718e+07	7.00675e+07	2.76188e+06	87321.8	118448
SD 24h DMSO NB4-shATG5	418228	5.54558e+06	668247	1.9084e+07	76529.3	15135.3	4.10755e+07	3.18033e+07	92434	2.57497e+06	764319	110632	59578.9	245456	258723	615425	3.44941e+08	157709	3.60429e+06	1.13591e+06	63304	1.12697e+06	689905	2.13435e+08	2.86203e+06	3.84783e+07	644270	208634	2.19794e+07	345925	317040	238040	3.59789e+07	4.68553e+06	180617	2.00104e+07	4.55807e+06	8.39999e+08	270814	1.19806e+07	1.10129e+08	246262	1.03033e+07	214723	2.04246e+07	2.54679e+07	4.11857e+06	75634.3	161872
190225_FullMS_NB4shATG5_ATRA_24h_26_exp1_r1_pos-190225_FullMS_NB4shATG5_ATRA_24h_26_exp1_r1_neg	219379	2.48309e+06	306320	1.39112e+07	160948	71387.9	1.25165e+07	4.16416e+07	309542	2.24757e+06	1.85172e+06	176612	187501	373814	316996	260073	1.54594e+09	6716.36	7.68192e+06	850926	23984.3	1.71491e+06	415683	1.12489e+09	0	1.19142e+07	1.1341e+06	119920	1.63332e+07	573948	239426	128793	4.25261e+07	1.13855e+07	282260	1.71914e+08	5.48966e+06	3.76457e+09	117678	2.98621e+07	1.46895e+08	0	5.63064e+06	169648	3.16743e+07	7.44573e+07	5.70894e+06	0	215496
190225_FullMS_NB4shATG5_ATRA_24h_30_exp2_r2_pos-190225_FullMS_NB4shATG5_ATRA_24h_30_exp2_r2_neg	35873.1	1.23049e+06	400891	5.67528e+06	106586	46476.2	0	1.81892e+07	99368.4	0	1.45699e+06	1934.24	80560.7	154973	0	0	1.18776e+09	0	527953	0	0	952691	225486	9.38528e+08	0	0	29583.2	0	1.11375e+06	0	39606.1	0	0	6.89394e+06	82764.1	1.37821e+08	2.93912e+06	2.793e+09	269.059	0	1.00048e+08	0	0	139138	0	5.50539e+07	2.52991e+06	0	156158
190225_FullMS_NB4shATG5_ATRA_24h_34_exp3_r3_pos-190225_FullMS_NB4shATG5_ATRA_24h_34_exp3_r3_neg	0	2.50594e+06	191277	9.17725e+06	104089	61883.3	6.57097e+07	2.66343e+07	245887	2.55259e+06	1.95563e+06	281639	133444	354217	109973	0	1.49622e+09	0	5.22233e+06	1.28974e+06	114740	1.52692e+06	460222	1.12974e+09	4.53732e+06	5.30332e+07	1.47809e+06	436838	3.00895e+07	403682	489845	71054.9	5.40573e+07	8.25071e+06	710434	1.86144e+08	7.89698e+06	4.26523e+09	748715	3.64693e+07	1.72638e+08	294027	7.09049e+06	245413	3.87461e+07	8.15777e+07	8.00209e+06	559600	534020
Mean 24 h ATRA NB4-shATG5	85083.9	2.07317e+06	299496	9.58792e+06	123874	59915.8	2.60754e+07	2.88217e+07	218266	1.60005e+06	1.75478e+06	153395	133835	294334	142323	86691.1	1.40997e+09	2238.79	4.4774e+06	713556	46241.4	1.39817e+06	367130	1.06439e+09	1.51244e+06	2.16491e+07	880590	185586	1.58455e+07	325876	256293	66615.9	3.21945e+07	8.84339e+06	358486	1.65293e+08	5.44192e+06	3.6076e+09	288887	2.21105e+07	1.3986e+08	98008.8	4.24038e+06	184733	2.34735e+07	7.0363e+07	5.41365e+06	186533	301892
SD 24h ATRA NB4-shATG5	117678	729875	104973	4.1333e+06	32131.1	12571.9	3.48901e+07	1.18782e+07	107775	1.39405e+06	263072	141290	53471	121088	160955	150153	1.94042e+08	3877.69	3.63469e+06	655753	60521.5	397083	124673	1.09024e+08	2.61962e+06	2.78246e+07	756797	225701	1.4494e+07	294778	225593	64511.1	2.84711e+07	2.3037e+06	320703	2.48327e+07	2.47927e+06	7.48562e+08	402526	1.94311e+07	3.6803e+07	169756	3.74411e+06	54719.8	2.06339e+07	1.37277e+07	2.74802e+06	323085	203207
190225_FullMS_NB4shATG5_DMSO_48h_27_exp1_r1_pos-190225_FullMS_NB4shATG5_DMSO_48h_27_exp1_r1_neg	0	0	0	22926.1	0	0	0	0	0	0	568940	0	0	0	0	0	6.20868e+08	0	47419.4	0	0	0	0	3.48784e+08	0	0	0	0	0	0	0	0	0	2.29334e+06	0	5.42699e+06	0	9.57278e+08	0	0	3.09366e+07	0	0	0	0	2.42706e+07	0	0	0
190225_FullMS_NB4shATG5_DMSO_48h_31_exp2_r2_pos-190225_FullMS_NB4shATG5_DMSO_48h_31_exp2_r2_neg	1.17816e+06	2.04757e+07	1.44831e+06	7.38083e+07	420796	80176.8	2.75225e+07	9.26291e+07	148726	1.16564e+06	2.0225e+06	102269	243207	440569	0	380378	1.75873e+09	0	1.86439e+06	455652	0	3.85107e+06	544175	1.1777e+09	0	1.81215e+07	0	0	0	0	0	0	0	5.4804e+06	179463	1.24702e+08	3.75456e+06	2.65374e+09	0	0	9.79231e+07	0	0	56523.5	0	6.0184e+07	3.80234e+06	0	0
190225_FullMS_NB4shATG5_DMSO_48h_35_exp3_r3_pos-190225_FullMS_NB4shATG5_DMSO_48h_35_exp3_r3_neg	454852	7.24729e+06	0	1.39124e+07	121602	0	0	2.61325e+06	95650.7	0	1.05763e+06	0	61021.7	0	0	0	1.02592e+09	0	273757	0	0	0	0	6.56222e+08	0	0	0	0	0	0	0	0	0	3.86358e+06	0	4.79834e+07	0	1.65396e+09	0	0	5.54925e+07	0	0	0	0	4.65189e+07	0	0	0
Mean 48 h DMSO NB4-shATG5	544338	9.24099e+06	482769	2.92479e+07	180799	26725.6	9.17418e+06	3.17474e+07	81458.8	388548	1.21636e+06	34089.6	101409	146856	0	126793	1.13517e+09	0	728521	151884	0	1.28369e+06	181392	7.27569e+08	0	6.04051e+06	0	0	0	0	0	0	0	3.87911e+06	59820.9	5.9371e+07	1.25152e+06	1.75499e+09	0	0	6.14507e+07	0	0	18841.2	0	4.36579e+07	1.26745e+06	0	0
SD 48h DMSO NB4-shATG5	594156	1.03824e+07	836181	3.92103e+07	216554	46290.1	1.58901e+07	5.27412e+07	75371.6	672985	739666	59044.9	126534	254362	0	219611	5.76744e+08	0	990177	263071	0	2.22341e+06	314179	4.1904e+08	0	1.04625e+07	0	0	0	0	0	0	0	1.59359e+06	103613	6.04476e+07	2.1677e+06	8.52734e+08	0	0	3.38884e+07	0	0	32633.8	0	1.81269e+07	2.19528e+06	0	0
190225_FullMS_NB4shATG5_ATRA_48h_28_exp1_r1_pos-190225_FullMS_NB4shATG5_ATRA_48h_28_exp1_r1_neg	0	0	0	0	15734.7	0	0	0	0	0	1.02442e+06	63006.1	0	0	0	0	6.15755e+08	0	189429	0	0	0	0	6.17273e+08	0	0	0	0	0	0	0	0	0	4.1723e+06	0	9.33066e+07	0	1.56554e+09	0	0	5.03822e+07	0	0	0	0	3.94027e+07	0	0	0
190225_FullMS_NB4shATG5_ATRA_48h_32_exp2_r2_pos-190225_FullMS_NB4shATG5_ATRA_48h_32_exp2_r2_neg	0	0	0	0	0	0	0	0	0	0	1.13494e+06	0	0	0	0	0	5.58095e+08	0	24431.6	0	0	0	0	5.30611e+08	0	0	0	0	0	0	0	0	0	3.53695e+06	0	5.90032e+07	0	1.22864e+09	0	0	4.63403e+07	0	0	0	0	4.7234e+07	0	0	0
190225_FullMS_NB4shATG5_ATRA_48h_36_exp3_r3_pos-190225_FullMS_NB4shATG5_ATRA_48h_36_exp3_r3_neg	0	0	0	0	0	0	0	0	0	0	673705	0	0	0	0	0	4.26307e+08	0	88282.3	0	0	0	0	4.28487e+08	0	0	0	0	0	0	0	0	0	2.63648e+06	0	4.23145e+07	0	1.05019e+09	0	0	3.41992e+07	0	0	0	0	4.05867e+07	0	0	0
Mean 48 h ATRA NB4-shATG5	0	0	0	0	5244.89	0	0	0	0	0	944356	21002	0	0	0	0	5.33386e+08	0	100714	0	0	0	0	5.25457e+08	0	0	0	0	0	0	0	0	0	3.44857e+06	0	6.48748e+07	0	1.28146e+09	0	0	4.36406e+07	0	0	0	0	4.24078e+07	0	0	0
SD 48h ATRA NB4-shATG5	0	0	0	0	9084.42	0	0	0	0	0	240816	36376.6	0	0	0	0	9.71108e+07	0	83198.5	0	0	0	0	9.44984e+07	0	0	0	0	0	0	0	0	0	771712	0	2.59982e+07	0	2.61701e+08	0	0	8.4225e+06	0	0	0	0	4.22136e+06	0	0	0
[truncated: 272 more columns]
