# Supplementary material for: Role of cardiolipins, mitochondria, and autophagy in the differentiation process activated by all-trans retinoic acid in acute promyelocytic leukemia
Source: Cell Death Dis. 2022 Jan 10;13(1):30. doi: 10.1038/s41419-021-04476-z (PMC8748438; doi:10.1038/s41419-021-04476-z)
Supplement: Supplementary file 7 — Supplementary Table S5 [file 41419_2021_4476_MOESM7_ESM.xlsx]

## Sheet: Gene Expression
				CPM						ATRA/vehicle (fold-change)			CPM						ATRA/vehicle (fold-change)
				NB4-shCTRL 1	NB4-shCTRL 2	NB4-shCTRL 3	NB4-shCTRL 1	NB4-shCTRL 2	NB4-shCTRL 3	NB4-shCTRL ATRA vs NB4-shCTRL vehicle			NB4-shATG5 1	NB4-shATG5 2	NB4-shATG5 3	NB4-shATG5 1	NB4-shATG5 2	NB4-shATG5 3	NB4-shATG5 ATRA vs NB4-shATG5 vehicle
SYMBOL	ENTREZ	ENSEMBL	CHROMOSOME	vehicle 1	vehicle 2	vehicle 3	ATRA 1	ATRA 2	ATRA 3	log2 fold-change	Pvalue	FDR	vehicle 1	vehicle 2	vehicle 3	ATRA 1	ATRA 2	ATRA 3	log2 fold-change	Pvalue	FDR
A1BG	1	ENSG00000121410	19	0.354388	0.296902	0.283683	0.0756986	0	0.0710995	-2.60239	0.0407155	0.0883518	0.839208	0.605197	0.434359	0.285948	0.448507	0.349744	-0.726953	0.369418	0.571321
A1BG-AS1	503538	ENSG00000268895	19	3.8274	4.00818	2.26947	4.61761	5.69676	4.40817	0.610251	0.00902113	0.0232694	7.2032	5.44677	5.53807	5.62364	6.2791	6.99488	0.127178	0.557963	0.737208
A2M	2	ENSG00000175899	12	0	0	0	0.0756986	0	0.142199	2.24123	0.414473	NA	0	0.100866	0	0.095316	0.0897014	0.087436	1.5559	0.571362	NA
A2M-AS1	144571	ENSG00000245105	12	0.850533	0.519579	1.41842	1.43827	1.07233	1.20869	0.639311	0.144133	0.254099	1.53855	1.91646	0.977307	2.47822	2.24254	2.88539	0.856633	0.0256442	0.0726496
A2MP1	3	ENSG00000256069	12	0.0708777	0	0	0.0756986	0.0670207	0	0.663738	0.80353	NA	0.069934	0.100866	0.10859	0	0	0	-2.3821	0.359851	NA
A3GALT2	127550	ENSG00000184389	1	0.0708777	0	0	0.0756986	0.0670207	0.142199	1.66981	0.38335	NA	0.139868	0.100866	0.217179	0.095316	0	0.087436	-1.24247	0.488962	NA
A4GALT	53947	ENSG00000128274	22	0	0	0	0	0	0	0	1	NA	0	0.100866	0	0	0	0	-0.887197	0.866256	NA
A4GNT	51146	ENSG00000118017	3	0	0	0	0	0	0	0	1	NA	0.139868	0	0	0	0	0	-1.48326	0.777744	NA
AA06	100506677	ENSG00000265544	17	0	0	0	0	0.0670207	0	0.733289	0.889293	NA	0	0	0	0	0	0	0	1	NA
AAAS	8086	ENSG00000094914	12	51.9534	56.263	57.1622	46.1761	47.5847	46.0725	-0.116711	0.160999	0.277499	29.0226	32.1763	28.5591	30.1199	27.7177	28.8539	0.0370017	0.696777	0.834279
AACS	65985	ENSG00000081760	12	14.2464	14.7709	16.4536	17.335	18.1626	16.7084	0.335716	0.00536492	0.0145537	27.8337	30.7642	32.7941	25.0681	18.4785	23.0831	-0.365948	0.00104845	0.00430948
AACSP1	729522	ENSG00000250420	5	0	0	0.141842	0	0.0670207	0.0710995	0.640647	0.82297	NA	0	0	0.10859	0	0	0	-0.887205	0.761255	NA
AADAC	13	ENSG00000114771	3	0	0	0	0	0	0	0	1	NA	0	0	0	0	0	0.087436	1.03637	0.844037	NA
AADACL3	126767	ENSG00000188984	1	0	0	0	0	0	0	0	1	NA	0	0	0	0.095316	0	0.087436	1.93098	0.712233	NA
AADACL4	343066	ENSG00000204518	1	0	0	0	0	0	0	0	1	NA	0	0	0	0	0.0897014	0.087436	1.90818	0.715565	NA
AADACP1	201651	ENSG00000240602	3	0	0.0742256	0	0	0	0	-1.19029	0.662706	NA	0.139868	0.100866	0.217179	0	0	0.087436	-2.14279	0.399948	NA
AAGAB	79719	ENSG00000103591	15	87.7466	78.6049	81.9845	99.0894	97.4481	105.085	0.401009	8.03338e-12	5.43415e-11	49.5133	51.7443	51.5801	64.4336	62.0734	64.8775	0.413143	5.0773e-10	5.01516e-09
AAK1	22848	ENSG00000115977	2	66.6959	60.4196	65.6727	69.0371	63.7367	68.3977	0.185367	0.00450039	0.0124029	151.407	150.391	143.773	120.575	115.446	128.968	-0.202724	0.000592437	0.00256035
AAMDC	28971	ENSG00000087884	11	4.60705	4.00818	5.24814	4.01202	4.02124	3.76827	-0.0885155	0.69913	0.810257	5.38492	4.23638	4.235	4.09859	4.30567	3.75975	-0.119181	0.612025	0.777231
AAMP	14	ENSG00000127837	2	118.933	123.66	122.977	73.8061	72.6504	68.6821	-0.643649	1.05838e-18	1.06162e-17	73.8503	74.6409	69.7146	61.0022	58.3956	60.4183	-0.194498	0.0122025	0.0384053
AANAT	15	ENSG00000129673	17	0	0	0.141842	0.0756986	0	0	-0.228497	0.931808	NA	0	0	0	0.095316	0	0.087436	1.93104	0.458475	NA
AAR2	25980	ENSG00000131043	20	50.1814	52.1806	49.6446	31.7934	32.2369	34.5543	-0.505421	8.36713e-10	4.87204e-09	35.3866	38.3291	34.5315	34.3138	33.8174	31.9141	-0.0272282	0.755985	0.871611
AARD	441376	ENSG00000205002	8	0	0	0	0	0.0670207	0	0.733289	0.889293	NA	0	0	0	0	0	0	0	1	NA
AARS	16	ENSG00000090861	16	138.424	147.412	153.756	101.739	100.598	101.317	-0.408614	3.246e-12	2.2579e-11	199.661	192.049	200.131	189.965	170.164	179.594	-0.0482438	0.392728	0.593491
AARS2	57505	ENSG00000124608	6	59.3246	50.9188	55.3183	50.6423	52.2761	52.6847	0.0331765	0.708192	0.816581	67.836	63.3439	60.8102	61.3835	48.7976	59.1067	-0.100298	0.257777	0.446966
AARSD1	80755	ENSG00000266967	17	2.26809	2.00409	2.83683	0.908383	1.27339	0.639895	-1.17636	0.00207918	0.00611759	2.72743	3.53031	4.45218	2.9548	1.25582	2.1859	-0.647795	0.0553869	0.137273
AASDH	132949	ENSG00000157426	4	25.3033	26.8697	28.9357	28.4627	27.2774	29.1508	0.197771	0.0382452	0.0837555	37.7644	33.2858	34.3143	33.8372	34.535	34.1875	0.0411672	0.658285	0.807937
AASDHPPT	60496	ENSG00000149313	11	105.749	99.0912	91.7716	74.4117	66.5515	70.3885	-0.372796	6.28713e-06	2.62532e-05	64.8288	69.7993	65.4796	51.3753	65.0335	51.3249	-0.165433	0.0567893	0.139973
AASS	10157	ENSG00000008311	7	0	0	0	0	0	0	0	1	1	2.02808	3.02598	2.38897	2.47822	2.24254	1.83616	-0.0900618	0.850611	0.925069
AATBC	284837	ENSG00000215458	21	0	0.0742256	0.141842	0.0756986	0.268083	0.142199	1.58417	0.224334	0.36022	0.419604	0.302598	0.10859	0.762528	0.62791	0.699488	1.35888	0.112302	0.241845
AATK	9625	ENSG00000181409	17	0.0708777	0.148451	0	0	0.0670207	0	-1.54611	0.427202	NA	0.209802	0.201732	0.10859	0.095316	0	0.262308	-0.465383	0.769386	NA
ABALON	103021294	ENSG00000281376	20	0.0708777	0.148451	0.141842	0.151397	0	0.0710995	-0.585556	0.712103	0.819443	0.419604	0	0	0.190632	0.0897014	0.174872	0.0517468	0.97172	NA
ABAT	18	ENSG00000183044	16	0.708777	0.816481	0.567367	4.08772	3.14997	2.91508	2.35432	6.42304e-10	3.77766e-09	1.25881	1.51299	1.41167	3.62201	2.69104	2.71052	1.2027	0.000325636	0.00146879
ABCA1	19	ENSG00000165029	9	140.054	124.402	119.573	182.131	195.03	202.562	0.71324	4.38969e-20	4.69261e-19	178.751	169.556	173.201	206.359	205.685	236.952	0.401001	1.94355e-07	1.44052e-06
ABCA10	10349	ENSG00000154263	17	0	0.0742256	0	0.0756986	0.0670207	0.0710995	1.25219	0.478888	0.631787	0.069934	0.403464	0.10859	0.190632	0.179403	0.349744	0.439527	0.73194	NA
ABCA11P	79963	ENSG00000251595	4	1.77194	1.70719	1.27658	1.81676	1.80956	0.853194	-0.00509112	0.987693	0.996033	7.13327	7.96842	6.51538	4.86112	6.6379	5.33359	-0.272173	0.25823	0.447295
ABCA12	26154	ENSG00000144452	2	0.141755	0.0742256	0.141842	0	0.0670207	0	-2.0822	0.317765	NA	0	0.100866	0	0	0.0897014	0.087436	0.956352	0.664072	NA
ABCA13	154664	ENSG00000179869	7	0.637899	0.296902	0.709209	2.49805	2.74785	2.77288	2.48136	8.53173e-10	4.96387e-09	4.54571	4.53897	3.58346	11.152	11.6612	10.4923	1.47125	3.80258e-11	4.20081e-10
ABCA17P	650655	ENSG00000238098	16	0.212633	0.222677	0.283683	0.378493	0.670207	0.213298	0.986614	0.183973	0.308587	0.769274	1.71472	0.868717	2.57353	1.97343	1.48641	0.951166	0.0624492	0.151364
ABCA2	20	ENSG00000107331	9	141.897	134.274	141.133	56.0926	59.7154	58.1594	-1.13925	3.86596e-50	1.1344e-48	217.495	229.369	220.871	138.78	110.064	138.061	-0.701957	5.92844e-22	1.312e-20
ABCA3	21	ENSG00000167972	16	5.17407	5.71537	3.97157	2.11956	2.47976	2.06189	-1.06146	3.77274e-05	0.000143998	9.02148	8.37189	7.3841	5.05175	2.96015	5.94565	-0.749776	0.00111233	0.00453265
ABCA4	24	ENSG00000198691	1	0	0	0	0	0	0.0710995	0.733289	0.889293	NA	0	0	0	0.095316	0	0	1.03637	0.844037	NA
ABCA5	23461	ENSG00000154265	17	0	0	0	0	0	0	0	1	1	0.909142	0.806929	0.542948	1.14379	1.70433	1.31154	0.956858	0.189683	0.359666
ABCA6	23460	ENSG00000154262	17	0.0708777	0	0	0	0.134041	0.142199	1.63711	0.539905	NA	0	0	0	0.095316	0.0897014	0	1.95311	0.479454	NA
ABCA7	10347	ENSG00000064687	19	5.03232	5.34424	4.82262	22.4825	23.2562	21.7564	2.26312	2.57881e-45	6.5534e-44	10.6999	8.57362	10.6418	13.7255	11.9303	16.5254	0.576037	0.000109387	0.000540635
ABCA9	10350	ENSG00000154258	17	0	0.0742256	0	0	0	0	-1.19029	0.674117	NA	0.139868	0.100866	0	0.190632	0.0897014	0	0.257483	0.920741	NA
ABCB1	5243	ENSG00000085563	7	0	0	0	0	0	0	0	1	NA	0	0	0	0	0.0897014	0	1.03637	0.844037	NA
ABCB10	23456	ENSG00000135776	1	176.415	186.826	169.075	57.3795	54.8229	53.4668	-1.56716	7.24582e-137	8.60979e-135	170.779	167.236	171.789	53.4723	58.575	54.2103	-1.52984	8.77647e-123	1.63758e-120
ABCB11	8647	ENSG00000073734	2	0.637899	0.519579	0.85105	2.87655	2.74785	2.06189	2.11901	3.21207e-07	1.523e-06	0.839208	1.00866	0.325769	2.85948	2.78074	3.49744	2.1245	1.36476e-07	1.03222e-06
ABCB4	5244	ENSG00000005471	7	0	0.0742256	0	0	0	0	-1.19029	0.674483	NA	0.069934	0.100866	0	0.285948	0.0897014	0	1.19033	0.649822	NA
ABCB6	10058	ENSG00000115657	2	0.496144	0.445354	0.283683	0.227096	0.134041	0.213298	-1.02942	0.213953	0.34755	0.489538	0.806929	0.977307	0.381264	0.269104	0.262308	-1.20895	0.109864	0.237779
ABCB7	22	ENSG00000131269	X	50.3941	54.1105	49.0772	68.4315	66.0824	65.2693	0.495118	1.76559e-10	1.07952e-09	48.2544	52.9547	50.0598	52.7097	63.5086	60.156	0.312502	9.11265e-05	0.000456034
ABCB8	11194	ENSG00000197150	7	28.6346	25.1625	23.4039	20.7414	20.5754	18.1304	-0.266575	0.0204974	0.0485731	35.3866	35.404	36.3775	30.5011	24.7576	28.679	-0.267464	0.0160058	0.0483911
ABCB9	23457	ENSG00000150967	12	3.8274	2.74635	2.97868	4.31482	5.09357	4.40817	0.644631	0.00896353	0.0231429	5.66465	5.54763	6.62397	6.19554	5.38209	4.80898	-0.034239	0.881734	0.942357
ABCC1	4363	ENSG00000103222	16	5.74109	7.57101	5.1063	6.43438	8.37758	8.38974	0.648575	0.00108047	0.00335216	4.68558	6.35456	6.84115	6.67212	7.17611	8.56873	0.434738	0.0377643	0.100412
ABCC10	89845	ENSG00000124574	6	37.2108	33.9953	36.737	36.5624	37.4646	37.6827	0.174014	0.0726629	0.144338	55.9472	54.6694	49.0825	59.6678	47.2726	51.2375	0.0670388	0.472119	0.664181
ABCC11	85320	ENSG00000121270	16	0	0.0742256	0	0.0756986	0.0670207	0	0.664634	0.72413	0.827392	0.34967	0.100866	0.325769	0.095316	0	0	-2.92562	0.0775615	NA
ABCC12	94160	ENSG00000140798	16	0	0	0	0.0756986	0	0	0.733294	0.843349	NA	0	0	0	0.095316	0.179403	0.087436	2.93384	0.414057	NA
ABCC13	150000	ENSG00000243064	21	0	0	0	0	0	0	0	1	NA	0	0	0	0.095316	0.0897014	0	1.95915	0.708124	NA
ABCC2	1244	ENSG00000023839	10	4.81968	5.12157	5.1063	3.70923	3.82018	3.76827	-0.288302	0.189572	0.31604	4.82544	6.05197	7.05833	4.95643	4.21597	4.54667	-0.282624	0.193408	0.364824
ABCC3	8714	ENSG00000108846	17	0	0	0	0	0	0.0710995	0.73329	0.881337	NA	0	0	0.10859	0.095316	0	0	0.0745866	0.987886	NA
ABCC4	10257	ENSG00000125257	13	25.2325	27.5377	25.957	11.2791	9.11481	7.10995	-1.40207	4.20089e-26	5.75354e-25	18.8122	20.0724	18.3516	15.2506	16.8639	16.9626	-0.133783	0.304138	0.501911
ABCC5	10057	ENSG00000114770	3	39.7624	42.2344	39.9994	21.0442	21.3796	19.8367	-0.851192	8.88016e-23	1.07107e-21	70.913	65.8656	66.2397	45.4657	44.9404	46.6034	-0.484438	2.84722e-10	2.88094e-09
ABCC5-AS1	100873982	ENSG00000223882	3	0	0	0	0.0756986	0	0	0.733289	0.889293	NA	0	0	0	0	0	0	0	1	NA
ABCC6	368	ENSG00000091262	16	0	0	0	0	0	0	0.733298	0.688845	0.802724	0.069934	0.100866	0	0	0.0897014	0	-0.323235	0.705373	0.839952
ABCC6P1	653190	ENSG00000256340	16	0	0.0742256	0	0	0	0	-1.19029	0.729924	NA	0.069934	0	0.10859	0	0.0897014	0.087436	0.0817338	0.980552	NA
ABCC6P2	730013	ENSG00000255277	16	0	0	0	0	0	0	0	1	NA	0	0	0	0	0	0.087436	1.03637	0.844037	NA
ABCC8	6833	ENSG00000006071	11	0	0	0	0	0	0	0	1	NA	0	0	0	0	0	0	0	1	NA
ABCC9	10060	ENSG00000069431	12	0	0	0	0	0	0	0	1	NA	0	0	0	0	0	0	0	1	NA
ABCD1	215	ENSG00000101986	X	4.74881	5.12157	7.65945	14.8369	20.4413	18.2726	1.7937	2.13097e-25	2.85175e-24	8.53195	8.97708	8.46999	30.2152	23.5018	30.2528	1.77782	6.67669e-29	2.02672e-27
ABCD2	225	ENSG00000173208	12	0	0	0.141842	0.227096	0.201062	0	2.24903	0.161793	0.278467	0.209802	0.302598	0.217179	0.095316	0.62791	0.262308	0.542086	0.6348	0.79286
ABCD3	5825	ENSG00000117528	1	60.6713	56.7084	52.4814	46.7817	45.306	46.428	-0.181124	0.0246853	0.0572319	67.2765	62.8396	65.371	51.1847	60.2794	52.1993	-0.170963	0.0331679	0.0902433
ABCD4	5826	ENSG00000119688	14	29.2725	26.2759	27.2336	21.4227	24.3955	22.9651	-0.145599	0.13735	0.244513	42.8695	42.6664	41.3727	37.2686	31.1264	33.2257	-0.237639	0.0101208	0.0325493
ABCE1	6059	ENSG00000164163	4	267.067	271.74	243.968	156.469	135.248	133.098	-0.764078	1.06022e-24	1.3829e-23	186.934	195.983	186.014	146.882	168.28	144.619	-0.219633	0.00360858	0.0130942
ABCF1	23	ENSG00000206490	6	0	0	0	0.0756986	0	0	0.733289	0.889293	NA	0	0.100866	0	0	0	0	-0.887197	0.866256	NA
ABCF2	10061	ENSG00000033050	7	52.0951	51.0672	50.212	22.6339	23.0551	20.8321	-1.08529	8.30711e-25	1.08879e-23	28.9527	32.4789	29.7536	25.4494	21.1695	18.8862	-0.391447	0.000498589	0.00218118
ABCF3	55324	ENSG00000161204	3	40.2585	37.0386	44.9638	28.1599	28.4168	27.7999	-0.401719	3.67694e-05	0.00014049	42.6597	43.3724	38.9837	38.1264	28.6148	32.089	-0.25794	0.00841979	0.0277584
ABCG1	9619	ENSG00000160179	21	0.354388	0.222677	0.141842	0	0	0	-4.08991	0.0564206	NA	0.069934	0	0	0	0	0	-0.887207	0.710536	NA
ABCG2	9429	ENSG00000118777	4	0	0.0742256	0	0.378493	0.201062	0.284398	3.26279	0.0375908	0.082557	0	0	0.10859	0.095316	0	0.43718	2.53338	0.119114	0.253639
ABCG4	64137	ENSG00000172350	11	0.0708777	0.0742256	0	0	0	0	-1.93879	0.498709	NA	0.139868	0	0.10859	0	0	0	-2.25348	0.422896	NA
ABCG5	64240	ENSG00000138075	2	0	0	0	0	0	0	0	1	NA	0	0.100866	0	0	0	0	-0.887197	0.866256	NA
ABCG8	64241	ENSG00000143921	2	0	0	0	0	0	0	0	1	NA	0	0	0.217179	0	0	0	-2.02236	0.698493	NA
ABHD1	84696	ENSG00000143994	2	0.0708777	0	0	0.302794	0.0670207	0.0710995	2.26945	0.136596	0.243298	0.419604	0.403464	0.760128	0.571896	0.448507	0.174872	-0.31312	0.737839	0.86094
ABHD10	55347	ENSG00000144827	3	27.5006	29.1707	24.6805	41.4828	36.1912	34.6965	0.574716	8.53455e-08	4.23419e-07	26.1553	23.4009	23.2382	28.3088	36.5085	28.9413	0.446774	6.4057e-05	0.000330323
ABHD11	83451	ENSG00000106077	7	10.9861	11.2081	9.64524	10.7492	11.7286	10.025	0.13852	0.367566	0.522128	13.0077	15.029	13.2479	14.8693	11.0333	12.241	-0.027685	0.854523	0.927186
ABHD12	26090	ENSG00000100997	20	21.9721	21.5254	23.1202	21.0442	26.5402	25.4536	0.261745	0.0311092	0.0700507	23.0083	25.7208	26.1701	25.8306	20.0034	25.4439	0.0182943	0.881492	0.942228
ABHD12B	145447	ENSG00000131969	14	0	0	0	0	0	0	0	1	NA	0	0	0.10859	0.095316	0	0	0.0745865	0.988703	NA
ABHD13	84945	ENSG00000139826	13	21.1216	23.0842	22.2692	31.7934	28.2157	30.2884	0.562507	1.05802e-05	4.31297e-05	18.6724	22.594	22.1523	19.5398	31.1264	26.5805	0.382733	0.00356938	0.0129655
ABHD14A	25864	ENSG00000248487	3	1.9137	1.11338	1.7021	2.49805	2.74785	1.91969	0.735605	0.0310133	0.069893	2.30782	2.21905	2.71474	2.28758	2.51164	2.44821	0.0938077	0.775508	0.88202
ABHD14A-ACY1	100526760	ENSG00000114786	3	0	0	0.141842	0	0	0	-1.19028	0.821241	NA	0	0	0	0	0	0	0	1	NA
ABHD14B	84836	ENSG00000114779	3	13.6085	15.8101	16.0281	10.5221	11.5946	11.0204	-0.323331	0.0131659	0.0326895	20.2809	19.1646	22.8038	18.9679	19.1961	19.4982	-0.021349	0.860306	0.931294
ABHD15	116236	ENSG00000168792	17	17.0815	17.7399	19.5742	16.9565	17.5594	18.6281	0.0993451	0.432876	0.587842	19.4416	19.4672	20.9578	20.7789	18.6579	20.46	0.0883237	0.48626	0.675654
ABHD16A	7920	ENSG00000231488	6	0	0	0	0	0	0	0	1	NA	0	0	0	0	0	0.087436	1.03637	0.844037	NA
ABHD16B	140701	ENSG00000183260	20	0	0	0	0	0.134041	0.0710995	2.17084	0.450197	NA	0	0	0	0	0	0.174872	1.88937	0.519941	NA
ABHD17A	81926	ENSG00000129968	19	31.328	30.9521	34.8931	29.144	31.7678	30.9994	0.0503287	0.643177	0.7684	27.3442	30.2598	29.4278	36.1248	27.3589	33.6628	0.246404	0.0266523	0.0750767
ABHD17B	51104	ENSG00000107362	9	19.7749	20.5605	16.0281	19.9087	19.1679	18.557	0.1324	0.269378	0.414832	17.8332	21.6862	20.9578	16.585	17.9403	15.8259	-0.168507	0.17463	0.338089
ABHD17C	58489	ENSG00000136379	15	0.212633	0.0742256	0.141842	0.227096	0.134041	0.142199	0.334308	0.738785	0.836953	0.839208	0.403464	0.977307	1.04848	0.538208	1.13667	0.37071	0.574782	0.749883
ABHD18	80167	ENSG00000164074	4	27.217	25.0882	27.2336	39.0605	40.5475	37.8249	0.688378	4.87508e-14	3.79786e-13	39.7225	35.9083	34.5315	40.5093	44.4919	38.6467	0.245897	0.00584862	0.0200352
ABHD2	11057	ENSG00000140526	15	92.7789	92.3366	86.949	514.599	511.301	497.412	2.60147	0	0	108.188	114.987	112.499	272.699	265.068	249.542	1.31765	1.24058e-120	2.23282e-118
ABHD3	171586	ENSG00000158201	18	24.5237	23.9749	20.1415	28.387	26.6072	29.5774	0.405908	0.000192159	0.000664475	24.9664	26.1243	23.8897	19.9211	27.4486	22.9957	-0.00300387	0.978638	0.989039
ABHD4	63874	ENSG00000100439	14	0.779655	0.964933	0.425525	1.05978	1.6085	1.20869	0.881036	0.0392784	0.0857061	2.44769	2.31992	2.71474	1.90632	1.97343	2.97282	-0.0346715	0.919425	0.961056
ABHD5	51099	ENSG00000011198	3	16.231	13.806	15.4607	15.7453	14.2754	14.4332	0.0897978	0.471152	0.624871	25.5958	20.9801	22.0437	20.3023	19.7343	18.0993	-0.163602	0.167683	0.328201
ABHD6	57406	ENSG00000163686	3	0.212633	0.0742256	0.283683	0.302794	0.201062	0.142199	0.39462	0.67731	0.793473	0.419604	0.403464	0.217179	0.381264	0.448507	0.43718	0.346571	0.666899	0.813055
ABHD8	79575	ENSG00000127220	19	0	0	0	0	0.0670207	0	0.733298	0.700407	0.811259	0.279736	0	0.10859	1.52506	0.897014	0.87436	3.05793	0.00896007	0.0292739
ABI1	10006	ENSG00000136754	10	40.6838	38.2262	38.4391	60.6345	59.1122	56.0975	0.702039	2.22375e-19	2.3043e-18	40.7715	39.4386	38.6579	46.3236	55.3458	50.538	0.441505	4.0568e-08	3.28061e-07
ABI2	10152	ENSG00000138443	2	33.8087	32.8819	30.496	18.0163	16.353	15.713	-0.846616	1.407e-20	1.53753e-19	94.8305	99.2522	95.6675	63.0039	63.1498	63.0413	-0.527837	1.21159e-13	1.66271e-12
ABI3	51225	ENSG00000108798	17	3.33125	3.1917	3.26236	5.82879	7.4393	6.39895	1.1314	2.25228e-06	9.84395e-06	4.68558	3.93378	3.80064	6.19554	3.40865	4.54667	0.254416	0.295539	0.491308
ABI3BP	25890	ENSG00000154175	3	0	0.222677	0.141842	0.151397	0.134041	0	-0.231205	0.902921	NA	0	0	0	0	0	0	0	1	NA
ABITRAM	54942	ENSG00000119328	9	18.4991	15.6616	13.9005	13.7014	12.2648	12.3713	-0.226256	0.0751857	0.148362	12.7979	11.3979	11.4019	13.2489	14.0831	13.8149	0.286912	0.0340139	0.0921874
ABL1	25	ENSG00000097007	9	72.5079	72.8153	80.2824	45.1163	44.7028	45.006	-0.615956	3.74968e-13	2.77043e-12	84.1306	81.7015	77.3158	76.7294	59.2926	68.8996	-0.164623	0.0481706	0.122569
ABL2	27	ENSG00000143322	1	62.5141	65.6154	61.7012	30.4308	26.7413	27.3733	-1.05029	2.53785e-35	4.72727e-34	81.2633	78.5747	80.3564	56.3318	55.7046	53.1611	-0.455019	1.12565e-08	9.66789e-08
ABLIM1	3983	ENSG00000099204	10	47.4881	51.5868	42.8362	33.6859	33.9125	30.0751	-0.429391	5.84205e-07	2.70884e-06	41.1911	44.5828	43.3273	31.9309	28.2559	29.0287	-0.445425	7.88922e-07	5.40785e-06
ABLIM2	84448	ENSG00000163995	4	0	0.0742256	0	0.0756986	0	0.0710995	0.702433	0.826926	NA	0.209802	0	0	0	0	0.087436	-1.09261	0.731975	NA
ABLIM3	22885	ENSG00000173210	5	0	0	0	0	0	0	0	1	NA	0	0	0	0	0	0	0	1	NA
ABO	28	ENSG00000175164	9	0	0	0	0	0	0	0	1	NA	0.069934	0	0	0	0	0	-0.887197	0.866256	NA
ABR	29	ENSG00000159842	17	6.44987	9.35242	8.08498	2.87655	4.42337	4.33707	-0.913887	0.00423269	0.0117309	4.96531	7.06063	7.27551	7.62528	2.15283	4.63411	-0.335735	0.29889	0.495551
ABRACL	58527	ENSG00000146386	6	91.007	84.9141	86.3816	156.696	147.512	151.655	0.918133	4.50629e-21	5.02595e-20	56.6465	59.7127	57.0096	84.9266	117.957	95.3052	0.871837	5.38843e-18	9.78482e-17
ABRAXAS1	84142	ENSG00000163322	4	19.9166	17.5172	17.7302	14.2313	14.2754	14.5043	-0.242984	0.0358824	0.0793205	26.8546	29.6546	26.8217	18.4913	22.3357	22.9957	-0.293745	0.00688479	0.0231405
ABRAXAS2	23172	ENSG00000165660	10	48.7639	49.36	40.4249	48.0686	44.9709	43.9395	0.0884973	0.282507	0.429884	43.9885	45.7932	43.8702	41.7484	48.8873	44.33	0.102332	0.226698	0.409211
ABT1	29777	ENSG00000146109	6	55.4973	61.2361	62.5522	46.9331	44.1666	44.9349	-0.273375	0.00118687	0.00365997	35.8761	39.7412	35.0745	41.3672	40.545	36.5482	0.18462	0.0423077	0.110182
ABTB1	80325	ENSG00000114626	3	2.97686	2.8948	4.25525	4.54191	7.17121	6.04345	0.98511	2.86451e-05	0.000111157	5.66465	6.05197	6.2982	5.71896	5.65119	6.12052	0.0488898	0.826002	0.910724
ABTB2	25841	ENSG00000166016	11	18.7826	20.4863	21.8436	5.4503	4.82549	4.76366	-1.89623	4.20103e-32	7.05916e-31	13.0777	13.1126	14.1167	7.7206	5.47179	5.77078	-1.00457	1.44974e-09	1.37394e-08
ACAA1	30	ENSG00000060971	3	28.989	30.284	30.3541	52.7619	55.091	57.4484	1.00769	2.00649e-30	3.19767e-29	30.3514	31.0668	28.9934	59.2866	51.3989	60.4183	1.0043	1.68405e-29	5.24505e-28
ACAA2	10449	ENSG00000167315	18	37.8487	38.3746	36.1696	38.8334	37.8667	39.6024	0.165615	0.0464475	0.0986809	34.4774	36.6144	37.6806	34.695	38.8407	34.887	0.0868701	0.314656	0.513149
ACACA	31	ENSG00000278540	17	6.73338	8.75862	8.22682	9.08383	6.90313	6.75445	0.515393	0.20873	0.340901	10.0006	8.77535	8.25281	11.9145	13.0067	11.9787	0.524949	0.00156392	0.00615818
ACACB	32	ENSG00000076555	12	14.9552	15.2163	14.8934	21.347	20.1732	23.5339	0.649735	1.34853e-07	6.59955e-07	44.8277	44.4819	45.4991	43.6547	31.2161	36.9854	-0.18596	0.087505	0.198958
ACAD10	80724	ENSG00000111271	12	27.9967	25.9047	25.106	27.4786	31.7008	28.0132	0.258766	0.00938911	0.0241344	47.625	52.753	48.2138	44.6079	35.163	41.5321	-0.206474	0.0267739	0.075388
ACAD11	84129	ENSG00000240303	3	1.48843	1.48451	1.27658	1.21118	1.20637	2.06189	0.182239	0.634767	0.761636	3.07709	1.91646	3.1491	2.9548	2.78074	2.79795	0.144424	0.671555	0.816432
ACAD8	27034	ENSG00000151498	11	45.2909	42.3828	43.5454	37.168	38.0677	36.3318	-0.112793	0.152125	0.265538	38.8134	39.3378	37.572	35.8388	28.9736	33.2257	-0.156264	0.0619467	0.150325
ACAD9	28976	ENSG00000177646	3	66.058	64.5763	66.6656	51.7021	46.0432	49.343	-0.302154	0.000514729	0.00167442	80.4241	78.373	80.7907	68.6275	51.8474	60.768	-0.319161	0.000212597	0.000999955
ACADL	33	ENSG00000115361	2	0	0	0	0	0	0	0	1	NA	0	0	0.217179	0	0	0	-2.02236	0.698493	NA
ACADM	34	ENSG00000117054	1	52.5913	50.7703	49.9283	62.9055	63.8707	67.0468	0.45818	5.7924e-07	2.68812e-06	53.2897	51.3408	53.5347	50.7081	70.5053	58.2324	0.270404	0.00363799	0.0131842
ACADS	35	ENSG00000122971	12	8.71796	7.94214	8.36866	10.0679	10.6563	11.0204	0.46607	0.00272896	0.00783856	8.88162	9.17882	11.8363	11.3426	13.3655	11.4541	0.37468	0.0148865	0.0454324
ACADSB	36	ENSG00000196177	10	31.7532	31.6943	31.2052	23.6937	26.6742	23.6761	-0.232819	0.0224446	0.0525027	43.429	43.675	47.3451	32.5028	40.2759	35.6739	-0.219848	0.0245232	0.0700705
ACADVL	37	ENSG00000072778	17	130.344	132.641	125.814	110.671	119.364	108.996	-0.0783448	0.223667	0.359576	134.693	134.454	139.321	145.929	124.237	133.165	0.0670286	0.298125	0.494677
ACAN	176	ENSG00000157766	15	0	0.0742256	0	0	0	0	-1.19028	0.821241	NA	0	0	0	0	0	0	0	1	NA
ACAP1	9744	ENSG00000072818	17	64.924	61.2361	67.6585	77.2125	89.7407	83.6841	0.499387	3.47155e-12	2.40819e-11	51.7511	50.5339	49.0825	57.8568	51.3989	56.3962	0.212907	0.00586649	0.0200863
ACAP2	23527	ENSG00000114331	3	102.347	95.6026	93.3319	163.963	155.354	154.286	0.819842	2.20795e-25	2.95112e-24	125.671	121.039	123.358	144.69	191.871	171.987	0.546242	2.81152e-12	3.45294e-11
ACAP3	116983	ENSG00000131584	1	37.8487	34.9603	39.7157	21.0442	24.2615	23.3206	-0.584839	3.96786e-07	1.86217e-06	54.6184	57.5945	55.9237	36.0294	23.9503	30.3403	-0.81286	5.09069e-13	6.65388e-12
ACAT1	38	ENSG00000075239	11	85.1241	85.7305	81.9845	97.197	92.3545	90.8651	0.267823	0.000565778	0.00183139	39.0931	40.3464	41.4813	46.8955	52.9238	48.1772	0.381001	1.24059e-05	7.23367e-05
ACAT2	39	ENSG00000120437	6	149.41	158.694	154.182	131.867	136.588	129.117	-0.0968799	0.233581	0.371845	57.0661	64.756	66.674	69.7713	77.7711	73.796	0.323653	0.000224146	0.00105087
ACBD3	64746	ENSG00000182827	1	39.7624	38.5973	40.1412	39.5147	34.3816	33.63	-0.0188297	0.856091	0.919523	43.6388	42.4646	45.2819	41.8437	54.3591	41.707	0.158206	0.124433	0.262658
ACBD3-AS1	107985353	ENSG00000234478	1	0.0708777	0	0	0	0	0	-1.19028	0.813562	NA	0	0	0	0	0	0.087436	1.03637	0.837307	NA
ACBD4	79777	ENSG00000181513	17	1.48843	1.41029	1.98578	4.61761	4.69145	5.54576	1.77585	2.5627e-10	1.54807e-09	4.40584	5.6485	3.47487	5.71896	6.00999	7.5195	0.595771	0.0101524	0.0326243
ACBD5	91452	ENSG00000107897	10	15.9475	16.9977	15.6026	29.5981	32.7731	30.1462	1.04743	1.8943e-17	1.78735e-16	19.5815	17.6516	18.1345	26.4025	35.6115	31.3021	0.836846	1.05713e-11	1.2335e-10
ACBD6	84320	ENSG00000230124	1	73.8546	74.8936	74.7506	52.0049	46.5123	46.499	-0.503899	2.38756e-10	1.44753e-09	70.0738	69.7993	67.5428	63.1945	52.3856	54.8224	-0.200367	0.0127855	0.0400048
ACBD7	414149	ENSG00000176244	10	1.41755	1.41029	0.992892	0.302794	0.804248	0.639895	-1.02598	0.0282672	0.0644429	1.88822	1.91646	2.49756	1.42974	1.34552	1.04923	-0.627939	0.124406	0.26263
ACCS	84680	ENSG00000110455	11	5.59934	6.3834	6.38288	6.35868	8.24354	7.60764	0.408002	0.0209545	0.0495205	16.994	13.5161	14.0081	14.774	12.2891	12.9405	-0.0809452	0.596217	0.765087
ACCSL	390110	ENSG00000205126	11	0	0	0	0	0.0670207	0	0.733291	0.880038	NA	0	0	0	0.095316	0	0	1.03637	0.831094	NA
ACD	65057	ENSG00000102977	16	20.2002	20.8574	19.4323	13.2472	14.4765	13.2245	-0.445248	0.000253311	0.000861474	24.6867	21.9888	23.4554	21.3508	15.8772	20.1103	-0.211062	0.0753318	0.176428
ACE	1636	ENSG00000159640	17	1.2758	1.70719	0.709209	0.151397	0.0670207	0.142199	-3.2962	6.40309e-05	0.00023699	0.419604	0.605197	0	0.190632	0.179403	0.174872	-0.871066	0.311438	0.509535
ACE2	59272	ENSG00000130234	X	0	0	0	0	0	0	0	1	NA	0	0	0	0.095316	0	0	1.03637	0.844037	NA
ACER1	125981	ENSG00000167769	19	0	0	0	0	0.0670207	0	0.73329	0.882799	NA	0	0	0	0.095316	0	0	1.03637	0.834953	NA
ACER2	340485	ENSG00000177076	9	1.55931	1.92986	3.12052	0.302794	0.335103	0.639895	-2.19016	5.02e-06	2.11623e-05	4.47577	5.85023	3.58346	0.95316	0.807313	0.349744	-2.64463	1.14685e-09	1.09608e-08
ACER3	55331	ENSG00000078124	11	47.2045	47.2817	45.2475	100.225	95.2364	97.6196	1.18604	1.8023e-52	5.59203e-51	37.8343	37.2196	38.8751	66.1493	79.1167	71.6975	1.01739	2.62868e-35	1.03408e-33
ACHE	43	ENSG00000087085	7	0	0	0	0	0	0	0	1	NA	0	0.201732	0	0.190632	0.0897014	0	0.584707	0.885133	NA
ACIN1	22985	ENSG00000100813	14	214.618	205.605	204.252	211.048	203.341	193.817	0.0814926	0.120589	0.219832	213.299	197.496	205.669	227.043	203.532	209.059	0.136706	0.00989293	0.0319369
ACKR2	1238	ENSG00000144648	3	0	0	0	0.681287	0.402124	0.497696	5.09198	5.22442e-05	0.000195845	1.25881	1.51299	0.977307	4.00327	3.04985	3.1477	1.52353	0.000236014	0.00109992
ACKR4	51554	ENSG00000129048	3	0	0	0	0	0	0	0	1	NA	0	0	0	0.381264	0.0897014	0	3.29401	0.312332	NA
ACLY	47	ENSG00000131473	17	410.524	431.325	429.355	269.638	289.529	280.061	-0.477127	2.28101e-25	3.045e-24	295.681	307.944	298.947	269.649	275.832	267.554	-0.0637103	0.175989	0.340201
ACO1	48	ENSG00000122729	9	58.3324	60.4196	64.1125	44.5864	51.1368	47.3522	-0.225221	0.00366807	0.010278	67.5562	74.7418	74.1667	64.243	58.8441	61.3801	-0.141532	0.0639265	0.154301
ACO2	50	ENSG00000100412	22	84.8406	92.114	87.9419	91.1411	84.111	86.0304	0.0999621	0.192467	0.320004	75.7385	71.0097	76.0128	86.1657	75.8874	77.9929	0.191712	0.0151692	0.0461983
ACOD1	730249	ENSG00000102794	13	0	0	0	0.151397	0.134041	0.284398	3.63241	0.0488419	0.103029	0	0	0	0	0	0.174872	1.90588	0.352389	NA
ACOT1	641371	ENSG00000184227	14	0.567022	0.890707	0.709209	0.908383	0.603186	0.639895	0.101845	0.863554	0.923906	0	0.403464	0.434359	0.381264	0.538208	0.349744	0.840194	0.275819	0.467741
ACOT11	26027	ENSG00000162390	1	3.11862	2.74635	4.96446	11.2034	12.6669	9.81173	1.8397	1.41431e-20	1.54396e-19	7.06333	6.5563	6.94974	14.1068	11.2127	14.3395	1.02893	4.21402e-09	3.79392e-08
ACOT12	134526	ENSG00000172497	5	0.0708777	0	0	0	0	0	-1.19029	0.674066	NA	0.139868	0.302598	0.217179	0	0	0.087436	-2.66201	0.311455	NA
ACOT13	55856	ENSG00000112304	6	23.0353	21.5254	20.4252	32.1719	32.304	32.4925	0.690447	2.68197e-11	1.74647e-10	21.4697	22.3923	20.0891	24.9728	29.4221	27.0177	0.434412	5.55333e-05	0.000289525
ACOT2	10965	ENSG00000119673	14	8.71796	9.64933	10.0708	10.9763	13.4712	13.0823	0.533176	0.00113	0.00349504	4.61564	4.84157	4.12641	7.43465	5.56149	5.94565	0.557522	0.00535749	0.0185813
ACOT4	122970	ENSG00000177465	14	0.283511	0	0.425525	0.227096	0.134041	0	-0.76511	0.559823	0.700692	0	0.100866	0.10859	0.095316	0.179403	0.174872	1.33542	0.391763	0.592729
ACOT6	641372	ENSG00000205669	14	0	0	0	0	0.0670207	0	0.733289	0.889293	NA	0	0	0	0	0	0	0	1	NA
ACOT7	11332	ENSG00000097021	1	29.8395	32.5108	32.4818	10.8249	9.38289	9.66953	-1.54447	1.31455e-39	2.81748e-38	25.1063	28.7468	25.6272	13.0583	11.8406	14.6018	-0.918359	7.64125e-15	1.14186e-13
ACOT8	10005	ENSG00000101473	20	16.3727	12.841	14.6097	23.0881	25.1998	23.7472	0.839693	3.08057e-11	1.99653e-10	15.945	15.029	16.0713	21.3508	17.3124	21.2469	0.4322	0.000859424	0.00360224
ACOT9	23597	ENSG00000123130	X	26.5791	25.6078	21.8436	24.3749	23.7253	25.027	0.0862923	0.389396	0.544173	26.3651	25.5191	25.8443	21.9227	19.9137	23.9575	-0.155907	0.133984	0.278427
ACOX1	51	ENSG00000161533	17	42.881	41.4921	39.7157	66.9932	65.7473	65.056	0.78746	1.08878e-28	1.63513e-27	45.8767	44.6837	47.3451	59.3819	65.3026	64.7026	0.545339	2.83504e-14	4.0691e-13
ACOX2	8309	ENSG00000168306	3	1.13404	0.593805	1.41842	1.21118	0.804248	0.924293	0.0774189	0.869527	0.928062	0.419604	0.706063	0.325769	0.381264	0.717611	0.612052	0.341741	0.56359	0.74176
ACOX3	8310	ENSG00000087008	4	24.2402	23.678	24.1131	16.1995	17.9615	16.6373	-0.37986	0.000261992	0.000888759	33.5683	32.6806	30.8395	26.6885	26.2825	27.4549	-0.188966	0.0538757	0.134355
ACOXL	55289	ENSG00000153093	2	0	0	0	0.0756986	0.0670207	0.0710995	2.21529	0.496376	NA	0	0	0	0	0.0897014	0	1.03638	0.757857	NA
ACOXL-AS1	400997	ENSG00000204581	2	0	0.148451	0	0.151397	0.201062	0.213298	1.85817	0.318483	NA	0	0	0	0	0	0.262308	2.48215	0.230039	NA
ACP1	52	ENSG00000143727	2	129.777	128.856	125.814	114.305	118.291	109.564	-0.0484029	0.399594	0.554697	85.5992	86.9466	83.3969	81.2092	89.3426	85.6873	0.0882019	0.155278	0.310342
ACP2	53	ENSG00000134575	11	17.8612	15.142	16.8792	27.1758	29.221	28.3687	0.890035	1.5592e-16	1.40849e-15	10.63	11.3979	11.0762	15.4412	13.0964	13.7274	0.440484	0.000567791	0.00246168
ACP4	93650	ENSG00000142513	19	0	0	0	0	0	0	0	1	NA	0	0	0	0	0	0.087436	1.03637	0.844037	NA
ACP5	54	ENSG00000102575	19	0	0	0	0.0756986	0.134041	0.142199	2.93962	0.236364	NA	0	0	0.10859	0	0	0.087436	0.0745872	0.977716	NA
ACP6	51205	ENSG00000162836	1	12.9706	10.3174	9.92892	7.49416	6.63505	6.61225	-0.57801	9.30585e-05	0.000337326	22.7285	24.107	23.6726	16.3943	15.4286	14.3395	-0.524073	3.34651e-05	0.000182128
ACPP	55	ENSG00000014257	3	4.4653	5.49269	5.81551	25.0562	26.004	27.9421	2.47143	3.7435e-60	1.38625e-58	4.05617	4.23638	3.80064	11.7239	11.5715	11.9787	1.62791	5.25943e-21	1.11307e-19
ACRBP	84519	ENSG00000111644	12	0.992288	1.33606	0.992892	1.74107	1.87658	1.77749	0.803254	0.0305964	0.0690686	2.09802	2.31992	1.62885	2.3829	2.33224	2.79795	0.39347	0.239492	0.425211
ACRV1	56	ENSG00000134940	11	0.212633	0.148451	0.283683	0.151397	0.0670207	0.0710995	-0.99651	0.387791	0.542878	0.209802	0	0.325769	0.762528	0.0897014	0.524616	1.43025	0.153137	0.307277
ACSBG1	23205	ENSG00000103740	15	0.0708777	0.593805	0.425525	0.378493	0.402124	0.142199	-0.0931557	0.910694	0.951143	0.279736	0.403464	0.542948	0.47658	0.269104	0.43718	0.0621569	0.939563	0.970642
ACSBG2	81616	ENSG00000130377	19	0	0	0	0	0.0670207	0.0710995	1.60025	0.622496	NA	0	0	0	0	0.0897014	0	1.03638	0.753486	NA
ACSF2	80221	ENSG00000167107	17	8.43445	9.05552	10.2126	16.8808	16.9562	15.2864	0.968613	6.63513e-13	4.83298e-12	16.3646	16.0377	16.7228	13.7255	13.9037	15.9133	-0.0864111	0.501657	0.690048
ACSF3	197322	ENSG00000176715	16	38.1322	33.8469	42.127	22.861	24.5966	25.738	-0.50904	2.52855e-05	9.8776e-05	87.4175	76.2548	87.6319	65.1008	43.864	58.8444	-0.500661	9.37612e-06	5.56601e-05
ACSL1	2180	ENSG00000151726	4	99.6541	102.357	97.1616	176.529	184.843	190.76	1.00341	5.87692e-51	1.76275e-49	114.132	109.238	111.63	396.419	432.361	433.245	1.99918	2.72487e-205	1.20475e-202
ACSL3	2181	ENSG00000123983	2	115.034	120.32	120.707	141.405	153.812	140.421	0.412913	6.76643e-07	3.11806e-06	111.055	112.768	107.504	120.098	153.3	137.974	0.400089	1.9152e-06	1.24366e-05
ACSL4	2182	ENSG00000068366	X	157.278	155.28	149.927	281.75	292.344	278.212	1.00208	9.18135e-33	1.57334e-31	139.099	138.792	138.995	201.975	272.692	240.274	0.866498	1.67963e-24	4.12068e-23
ACSL5	51703	ENSG00000197142	10	27.9967	31.1005	26.9499	100.073	98.5204	99.1838	1.90157	1.44077e-146	1.91154e-144	29.5821	28.8477	29.3192	88.9298	91.6749	89.8842	1.70892	1.94229e-114	3.23789e-112
ACSL6	23305	ENSG00000164398	5	3.89827	3.04325	2.26947	0.454191	0.134041	0.0710995	-3.75723	9.97044e-12	6.6963e-11	9.09142	7.06063	7.49269	2.3829	2.33224	1.66128	-1.81482	2.01233e-09	1.88256e-08
ACSM1	116285	ENSG00000166743	16	0	0	0	0	0	0	0	1	NA	0	0	0.10859	0	0	0.087436	0.0745866	0.988113	NA
ACSM2A	123876	ENSG00000183747	16	0	0	0	0.0756986	0	0	0.733289	0.889293	NA	0	0	0	0	0	0	0	1	NA
ACSM3	6296	ENSG00000005187	16	0.496144	0.66803	0.709209	0.454191	0.603186	0.426597	-0.180283	0.745013	0.841472	0.909142	1.61386	1.0859	2.00164	1.61463	1.83616	0.700833	0.112528	0.242217
ACSS1	84532	ENSG00000154930	20	2.90599	3.71128	2.55315	4.69331	5.69676	5.40356	0.877184	8.27755e-05	0.000301974	10.0705	11.7005	13.5737	16.9662	12.7376	14.1646	0.405646	0.0197374	0.0581346
ACSS2	55902	ENSG00000131069	20	31.9658	34.3665	41.8433	41.1043	47.0485	43.1574	0.409787	0.00505353	0.0137729	21.6096	24.7122	26.1701	19.5398	22.8739	26.0559	0.0105972	0.945276	0.973665
ACSS3	79611	ENSG00000111058	12	1.41755	0.742256	0.992892	4.92041	5.89782	4.83476	2.41915	6.13381e-14	4.74936e-13	1.46861	1.21039	1.30308	3.90796	3.76746	3.49744	1.55844	8.98247e-07	6.11807e-06
ACTA1	58	ENSG00000143632	1	0.283511	0.519579	1.13473	0.52989	0.670207	0.355497	-0.100646	0.892663	0.94289	0.559472	0.605197	0.651538	0.47658	0	0.961796	-0.244122	0.751246	0.868366
ACTA2	59	ENSG00000107796	10	2.33896	2.82057	2.55315	3.02794	3.41805	3.83937	0.538355	0.0439119	0.0941261	4.47577	3.93378	3.69205	4.09859	4.03656	4.54667	0.143246	0.569178	0.745728
ACTA2-AS1	100132116	ENSG00000180139	10	4.81968	4.23086	4.96446	3.33074	4.08826	2.98618	-0.294215	0.193591	0.321502	5.31498	5.85023	4.34359	4.95643	4.75418	4.02205	-0.0965362	0.664421	0.811984
ACTB	60	ENSG00000075624	7	4010.19	4157.3	4114.97	4668.56	5054.16	5085.32	0.390837	3.26707e-14	2.57109e-13	3510.34	3578.43	3488.33	4765.04	4320.11	4734.22	0.471509	6.05337e-20	1.22501e-18
ACTC1	70	ENSG00000159251	15	0	0	0	0	0	0	0	1	NA	0	0	0	0	0	0.087436	1.03637	0.844037	NA
ACTG1	71	ENSG00000184009	17	1029.36	1089.19	1135.87	783.631	870.331	878.078	-0.240455	4.24669e-05	0.000161121	768.225	836.079	799.546	862.801	774.303	883.366	0.154578	0.00884518	0.0289826
ACTG2	72	ENSG00000163017	2	0	0	0	0	0	0	0	1	NA	0	0	0	0	0	0	0	1	NA
ACTL10	170487	ENSG00000182584	20	0.637899	1.18761	0.283683	0.227096	0.268083	0.142199	-1.68566	0.0204342	0.0484514	0.769274	0.907795	0.868717	0.571896	0.358806	0.349744	-0.906177	0.169868	0.331426
ACTL6A	86	ENSG00000136518	3	78.8869	75.339	78.5803	68.4315	64.2058	68.4688	-0.0888737	0.234797	0.373445	48.8839	56.2833	54.0776	49.0877	53.1929	49.3139	0.0213259	0.791091	0.890964
ACTL7B	10880	ENSG00000148156	9	0	0	0	0.0756986	0	0	0.733297	0.768632	NA	0.139868	0	0.217179	0	0.179403	0.087436	-0.32287	0.881286	NA
ACTL8	81569	ENSG00000117148	1	0.212633	0	0.425525	0	0	0	-3.81103	0.0476836	0.10094	0	0.201732	0	0	0.0897014	0.174872	0.57847	0.763519	NA
ACTL9	284382	ENSG00000181786	19	0	0	0	0	0	0	0	1	NA	0	0	0	0	0	0	0	1	NA
ACTN1	87	ENSG00000072110	14	270.682	277.084	293.329	133.835	138.13	137.435	-0.915808	5.4979e-45	1.38092e-43	251.203	264.37	251.385	194.159	169.805	174.173	-0.425525	6.40676e-11	6.93827e-10
ACTN1-AS1	161159	ENSG00000259062	14	0	0.371128	0.283683	0.302794	0.335103	0.0710995	0.292654	0.764008	0.856351	0.489538	0.403464	0.325769	0.190632	0.358806	0.699488	0.114074	0.895124	0.949019
ACTN2	88	ENSG00000077522	1	0	0	0	0	0.0670207	0	0.73329	0.883163	NA	0	0	0	0	0	0	0	1	NA
ACTN3	89	ENSG00000248746	11	0	0	0	0	0	0	0	1	NA	0.139868	0	0	0	0	0.174872	0.321295	0.950973	NA
ACTN4	81	ENSG00000130402	19	0	0	0	0	0	0	0	1	NA	0	0.100866	0	0	0	0	-0.887197	0.866256	NA
ACTR10	55860	ENSG00000131966	14	20.0584	22.4161	19.2905	24.2235	26.1381	26.2357	0.424099	0.000217206	0.000745841	18.9521	21.2828	22.9124	22.5899	27.1795	24.0449	0.321661	0.00610594	0.020822
ACTR1A	10121	ENSG00000138107	10	123.752	132.79	135.743	126.341	130.556	120.158	0.0668454	0.287213	0.435389	92.0331	95.3185	94.7988	105.801	94.635	98.278	0.168621	0.010751	0.0343364
ACTR1B	10120	ENSG00000115073	2	32.462	33.4757	30.0704	44.435	46.0432	41.9487	0.575891	1.24135e-12	8.8892e-12	41.1911	40.0438	42.4586	49.5643	42.4288	44.9421	0.231383	0.003927	0.0141258
ACTR2	10097	ENSG00000138071	2	358.287	362.295	330.208	670.462	613.306	662.292	1.00866	6.99063e-41	1.55056e-39	444.99	446.433	448.149	609.165	774.841	704.559	0.728665	3.08469e-22	6.88654e-21
ACTR3	10096	ENSG00000115091	2	371.612	366.229	343.115	747.145	711.29	694.5	1.11375	2.83116e-50	8.34151e-49	313.374	322.469	313.498	546.733	715.548	599.111	1.0598	2.83487e-45	1.55406e-43
ACTR3B	57180	ENSG00000133627	7	15.664	19.5956	18.0139	9.84081	10.1871	9.74063	-0.716073	1.13973e-07	5.61069e-07	24.9664	23.8044	23.3468	19.3492	18.2991	17.8369	-0.295888	0.0183723	0.0545086
ACTR3C	653857	ENSG00000106526	7	0.0708777	0.371128	0.283683	0.227096	0.268083	0.142199	-0.0100753	0.989805	0.997555	1.60848	1.91646	1.52025	2.57353	2.87045	2.01103	0.6515	0.136873	0.282756
ACTR5	79913	ENSG00000101442	20	20.0584	21.6739	19.2905	12.0361	11.2595	11.2337	-0.709077	2.27069e-09	1.2808e-08	18.6724	17.349	19.5461	15.3459	15.6081	14.0772	-0.218073	0.0684367	0.163441
ACTR6	64431	ENSG00000075089	12	34.0922	31.1747	31.9144	34.1401	29.221	35.4786	0.143905	0.208064	0.340028	23.0782	26.4269	23.2382	18.7772	26.9104	22.9957	0.00953778	0.937856	0.970045
ACTR8	93973	ENSG00000113812	3	55.7099	51.2157	50.3538	54.8058	58.0399	54.1778	0.203551	0.00527388	0.0143283	37.4147	35.0005	36.9205	47.0861	47.9903	44.4175	0.434671	4.62153e-08	3.70195e-07
ACTRT3	84517	ENSG00000184378	3	0	0.296902	0	0.0756986	0	0.0710995	-1.06187	0.543424	0.686735	0	0	0.217179	0	0.0897014	0.174872	0.53865	0.760298	NA
ACVR1	90	ENSG00000115170	2	0	0	0	0.302794	0	0.0710995	2.97701	0.0545275	0.11332	0.769274	0.504331	0.542948	0.47658	0.179403	0.612052	-0.449605	0.626839	0.787231
ACVR1B	91	ENSG00000135503	12	43.3063	39.6365	41.1341	22.104	22.0498	21.1876	-0.804272	9.99702e-19	1.00509e-17	38.8833	33.891	38.2236	24.115	26.0134	25.881	-0.46296	6.76363e-07	4.68046e-06
ACVR2A	92	ENSG00000121989	2	2.48072	1.70719	1.7021	1.43827	1.40743	1.70639	-0.27459	0.403375	0.558369	3.00716	2.11819	3.25769	2.85948	3.13955	2.88539	0.165527	0.577145	0.751422
ACVR2B	93	ENSG00000114739	3	32.6037	32.7335	30.3541	18.6218	24.1274	20.8321	-0.47091	4.33187e-06	1.83616e-05	64.7589	61.2257	69.7146	47.944	47.9006	46.0788	-0.377049	4.35958e-05	0.000231381
ACVR2B-AS1	100128640	ENSG00000229589	3	0.0708777	0	0.141842	0	0.0670207	0.284398	1.09481	0.471928	0.625592	0.139868	0.403464	0.434359	0.285948	0.62791	0.524616	0.68507	0.540527	0.723763
ACVRL1	94	ENSG00000139567	12	0	0	0	0.302794	0.335103	0.497696	4.62766	0.00178682	0.00532402	0.069934	0	0.542948	1.23911	0.62791	0.786924	2.27899	0.028172	0.0787418
ACY1	95	ENSG00000243989	3	1.20492	1.41029	1.7021	0.908383	0.737227	0.355497	-0.966834	0.0405909	0.0881345	1.60848	1.21039	1.0859	0.857844	0.717611	1.57385	-0.241999	0.598937	0.767009
ACY3	91703	ENSG00000132744	11	0.0708777	0	0	0	0	0	-1.19028	0.809683	NA	0	0	0.10859	0	0	0	-0.887198	0.857537	NA
ACYP1	97	ENSG00000119640	14	5.24495	6.23495	6.38288	5.4503	6.70207	7.39435	0.267774	0.154583	0.268882	11.0496	10.6918	11.5105	9.91287	10.8539	7.7818	-0.134323	0.434967	0.632334
ACYP2	98	ENSG00000170634	2	7.15865	6.75453	9.07787	9.53802	9.85204	10.025	0.511704	0.00127601	0.00391364	9.65089	9.78401	9.23012	12.0098	13.3655	10.5798	0.411141	0.0076438	0.0254726
ADA	100	ENSG00000196839	20	12.9706	14.1029	12.6239	193.561	191.143	187.987	3.96245	0	0	18.9521	23.7035	19.329	92.5518	91.1367	93.6439	2.25666	2.5824e-174	7.72366e-172
ADA2	51816	ENSG00000093072	22	0.850533	1.70719	1.13473	3.63353	4.75847	3.19948	1.76312	2.16762e-09	1.22394e-08	8.60188	7.36322	8.3614	12.963	12.7376	11.7164	0.702492	0.000299543	0.00136167
ADAD2	161931	ENSG00000140955	16	0.0708777	0	0	0	0	0	-1.19028	0.821241	NA	0	0	0	0	0	0.087436	1.03637	0.844037	NA
ADAL	161823	ENSG00000168803	15	9.42674	8.75862	8.65235	11.8847	13.069	11.7314	0.567409	2.42985e-05	9.51612e-05	22.6586	22.7957	23.7811	25.1634	25.7443	23.6077	0.19356	0.0827436	0.190044
ADAM10	102	ENSG00000137845	15	197.749	190.908	190.919	225.052	213.796	218.631	0.302641	0.000105695	0.000379884	192.668	193.965	188.186	206.264	281.573	247.181	0.443067	1.48475e-08	1.2582e-07
ADAM11	4185	ENSG00000073670	17	3.04774	2.74635	2.41131	12.3389	14.3424	13.7933	2.4004	6.73936e-30	1.0546e-28	2.02808	1.91646	2.28038	5.43301	5.56149	4.98385	1.45051	4.40575e-09	3.95953e-08
ADAM12	8038	ENSG00000148848	10	0	0	0	0	0	0	0	1	NA	0	0	0	0.095316	0	0	1.03637	0.844037	NA
ADAM15	8751	ENSG00000143537	1	167.13	169.68	168.224	119.377	129.35	118.025	-0.340179	3.62309e-07	1.70666e-06	148.05	148.677	161.147	141.163	123.878	139.111	-0.0936394	0.165934	0.325812
ADAM17	6868	ENSG00000151694	2	104.261	102.431	102.835	155.182	159.777	153.504	0.719036	5.13742e-27	7.29494e-26	100.355	88.5604	94.5816	127.914	145.675	142.696	0.638159	8.16913e-21	1.7217e-19
ADAM19	8728	ENSG00000135074	5	0	0	0	0	0	0	0	1	NA	0	0	0	0	0	0	0	1	NA
ADAM20	8748	ENSG00000134007	14	2.12633	1.85564	1.98578	1.89246	1.47446	1.84859	-0.0775839	0.801416	0.882722	4.82544	6.15283	5.97243	6.76744	4.75418	4.28436	-0.00911913	0.970022	0.985311
ADAM20P1	317760	ENSG00000259158	14	1.77194	2.22677	1.56026	1.36257	1.20637	2.27518	-0.106763	0.739006	0.837004	6.36399	5.74937	5.86384	4.09859	3.58806	5.15872	-0.402213	0.113533	0.243954
ADAM21	8747	ENSG00000139985	14	0	0	0	0	0.134041	0.0710995	2.18172	0.289542	NA	0.139868	0.201732	0	0	0.0897014	0.087436	-0.861038	0.65653	NA
ADAM21P1	145241	ENSG00000235812	14	0	0	0	0	0	0	0	1	NA	0	0.100866	0	0	0	0	-0.887197	0.866256	NA
ADAM22	53616	ENSG00000008277	7	10.9861	10.4658	9.36155	5.60169	5.62974	5.54576	-0.770361	1.06281e-06	4.80138e-06	21.9593	26.1243	23.4554	13.6302	13.814	14.3395	-0.684114	1.94008e-07	1.43847e-06
ADAM23	8745	ENSG00000114948	2	0	0.0742256	0	0	0	0	-1.19028	0.771686	NA	0	0.100866	0	0	0	0	-0.887202	0.828767	NA
ADAM28	10863	ENSG00000042980	8	1.48843	1.26184	0.567367	4.61761	5.36165	5.19026	2.20399	3.85517e-14	3.02072e-13	5.52478	5.44677	3.47487	16.6803	18.1197	17.7495	1.93155	1.0037e-21	2.1997e-20
ADAM29	11086	ENSG00000168594	4	0	0	0	0	0	0	0	1	NA	0	0	0	0	0	0	0	1	NA
ADAM30	11085	ENSG00000134249	1	0	0	0	0	0	0	0	1	NA	0.069934	0	0	0	0	0.087436	0.0745865	0.988703	NA
ADAM32	203102	ENSG00000197140	8	0.0708777	0	0	0.0756986	0.134041	0	1.23527	0.512364	0.6599	0.209802	0	0.434359	0.095316	0	0.262308	-0.752885	0.618897	NA
ADAM33	80332	ENSG00000149451	20	0	0.0742256	0	0	0	0	-1.19028	0.821241	NA	0	0	0	0	0	0	0	1	NA
ADAM5	255926	ENSG00000196115	8	0	0	0	0	0	0	0	1	NA	0	0	0	0	0.0897014	0	1.03637	0.844037	NA
ADAM8	101	ENSG00000151651	10	11.2696	10.6143	12.3402	9.23522	8.37758	8.67413	-0.249567	0.133305	0.238607	9.16135	9.07795	8.46999	10.9613	6.5482	7.43206	-0.0227002	0.897617	0.950473
ADAM9	8754	ENSG00000168615	8	30.1939	32.2139	35.6023	21.2713	21.6477	23.9605	-0.417196	2.04635e-05	8.07265e-05	30.4912	31.6719	32.3597	23.2571	23.143	22.3836	-0.370081	0.000246659	0.00114351
ADAMDEC1	27299	ENSG00000134028	8	0	0	0	0.151397	0.201062	0.284398	3.79494	0.0207389	0.0491182	0	0	0	0.47658	0.448507	0.349744	4.74328	0.00331779	0.0121471
ADAMTS10	81794	ENSG00000142303	19	11.3404	11.8761	11.4892	11.4305	15.0797	11.447	0.25254	0.103632	0.194072	17.2737	18.055	20.0891	14.2974	10.6745	12.5908	-0.473239	0.00189897	0.00734961
ADAMTS12	81792	ENSG00000151388	5	0	0	0	0	0	0	0	1	NA	0	0	0	0	0	0.262308	2.46267	0.636068	NA
ADAMTS14	140766	ENSG00000138316	10	0.0708777	0.0742256	0.141842	27.7057	29.5561	24.1738	8.41258	1.9507e-23	2.40925e-22	1.11894	1.00866	2.0632	10.1988	7.71432	11.1044	2.92123	5.50537e-29	1.68373e-27
ADAMTS15	170689	ENSG00000166106	11	30.9027	30.7294	27.801	6.58577	6.63505	7.18105	-2.01633	1.68825e-43	4.06572e-42	10.1404	14.4238	11.2933	3.24074	3.13955	3.32257	-1.78689	1.04307e-20	2.17356e-19
ADAMTS16	170690	ENSG00000145536	5	0	0	0	0	0	0.0710995	0.733289	0.889293	NA	0	0	0	0	0	0	0	1	NA
ADAMTS17	170691	ENSG00000140470	15	0.496144	0.371128	0.709209	0.227096	0.134041	0.213298	-1.27103	0.0686896	0.137877	4.33591	4.23638	3.69205	2.19227	0.986716	2.27334	-1.09043	0.00553057	0.0191131
ADAMTS18	170692	ENSG00000140873	16	0.141755	0	0	0	0	0	-2.01612	0.201865	0.332283	5.59472	4.74071	7.81846	3.33606	2.42194	2.09846	-1.12436	0.00315437	0.011601
ADAMTS19	171019	ENSG00000145808	5	0	0	0	0	0	0	0	1	NA	0	0	0	0.095316	0	0	1.03637	0.844037	NA
ADAMTS2	9509	ENSG00000087116	5	0	0	0.141842	0	0	0	-1.19029	0.5823	0.718571	0.209802	0.403464	0	0.667212	0.0897014	0.174872	0.669527	0.667273	NA
ADAMTS20	80070	ENSG00000173157	12	0.708777	0.816481	0.85105	0.832684	1.20637	1.27979	0.624878	0.175362	0.297302	2.09802	2.42079	1.0859	1.71569	2.33224	2.62308	0.327285	0.399724	0.600279
ADAMTS4	9507	ENSG00000158859	1	0	0.0742256	0	0	0.201062	0	1.20518	0.533305	0.678107	0.279736	0.302598	0.217179	0.095316	0.0897014	0.262308	-0.748686	0.621454	NA
ADAMTS6	11174	ENSG00000049192	5	0.283511	0.742256	0.425525	1.05978	0.670207	0.782094	0.883523	0.0854571	0.165259	1.67841	1.81559	2.0632	3.71732	3.85716	3.1477	1.04316	0.00406916	0.0145943
ADAMTS7	11173	ENSG00000136378	15	4.25266	6.30917	4.25525	1.58967	1.87658	0.853194	-1.6737	3.37406e-09	1.87096e-08	11.609	9.48141	11.6191	5.81428	4.57477	4.19693	-1.0861	1.96777e-06	1.27495e-05
ADAMTS9	56999	ENSG00000163638	3	0	0	0	0	0	0	0	1	NA	0	0	0	0	0	0	0	1	NA
ADAMTSL1	92949	ENSG00000178031	9	0	0	0	0	0.0670207	0	0.733289	0.889293	NA	0	0	0	0	0	0	0	1	NA
ADAMTSL2	9719	ENSG00000197859	9	0	0	0	0	0	0	0	1	NA	0	0	0.217179	0	0.0897014	0	-1.05114	0.803482	NA
ADAMTSL4	54507	ENSG00000143382	1	0.425266	1.18761	0.567367	1.43827	2.01062	2.20408	1.4607	0.000780056	0.0024739	3.07709	2.31992	1.19449	3.33606	2.87045	2.88539	0.513072	0.153633	0.308081
ADAMTSL4-AS1	574406	ENSG00000203804	1	2.5516	2.37522	1.7021	3.40644	4.75847	4.05267	0.964243	0.000295947	0.000996289	7.27313	4.74071	7.27551	9.34097	7.89372	11.629	0.659142	0.0026486	0.00991298
ADAMTSL5	339366	ENSG00000185761	19	0.212633	0.371128	0.141842	0.454191	0.737227	0.497696	1.26949	0.102937	0.192971	0.069934	0.100866	0.434359	0.667212	0.269104	1.04923	1.9149	0.0229564	0.066244
ADAP1	11033	ENSG00000105963	7	9.63937	10.54	11.0637	5.60169	5.02655	5.33246	-0.839904	7.67511e-07	3.51582e-06	8.53195	7.76669	7.49269	5.81428	5.74089	5.68334	-0.387632	0.0312505	0.0857955
ADAP2	55803	ENSG00000184060	17	0.141755	0.148451	0.567367	2.57375	2.21168	3.19948	3.60505	3.97894e-09	2.194e-08	0.139868	0.403464	0.217179	1.33442	0.986716	0.87436	2.21868	0.000612207	0.00263794
ADAR	103	ENSG00000160710	1	313.634	314.494	320.562	551.01	578.187	581.594	0.972913	8.12617e-91	5.23025e-89	294.772	292.209	289.066	461.901	448.687	465.772	0.737417	1.4133e-51	9.1833e-50
ADARB1	104	ENSG00000197381	21	28.989	34.886	32.6236	6.51008	6.97015	5.61686	-2.21359	9.47997e-64	3.75483e-62	43.0793	42.162	46.3678	17.8241	18.5682	18.7113	-1.16805	9.5359e-26	2.50247e-24
ADAT1	23536	ENSG00000065457	16	31.4697	30.2098	29.5031	34.0643	33.1752	33.3456	0.258264	0.00333883	0.00942139	54.2688	46.9027	50.6028	55.9505	46.1962	51.937	0.101001	0.216982	0.396351
ADAT2	134637	ENSG00000189007	6	40.8964	38.4489	41.1341	23.8451	19.9722	20.6188	-0.780955	2.18656e-17	2.05504e-16	57.1361	61.1249	58.6384	33.8372	38.751	34.7995	-0.631042	2.46182e-13	3.29833e-12
ADAT3	113179	ENSG00000213638	19	1.70107	1.41029	2.26947	0.908383	1.54148	1.06649	-0.447853	0.28796	0.436246	1.25881	1.21039	1.19449	0.857844	0.538208	0.87436	-0.609998	0.207929	0.384372
ADCK1	57143	ENSG00000063761	14	5.17407	4.37931	5.24814	5.75309	3.5521	3.69717	-0.0633271	0.775474	0.864784	6.01432	5.6485	4.99512	6.19554	5.65119	6.29539	0.200024	0.355199	0.555951
ADCK2	90956	ENSG00000133597	7	6.44987	7.34833	8.79419	5.1475	6.83611	6.04345	-0.174449	0.355702	0.509802	10.2803	11.9022	10.9676	9.5316	8.70104	10.6672	-0.106797	0.546015	0.727662
ADCK5	203054	ENSG00000173137	8	0	0	0	0	0	0	0	1	NA	0	0.100866	0	0	0	0	-0.887197	0.866256	NA
ADCY1	107	ENSG00000164742	7	0	0	0	0	0	0	0	1	NA	0.069934	0	0.10859	0	0	0	-1.75595	0.737461	NA
ADCY10	55811	ENSG00000143199	1	0.0708777	0.222677	0.283683	0	0.134041	0.284398	-0.22571	0.83145	0.90293	0.34967	0.504331	0.325769	0.381264	0.269104	0.43718	-0.0252282	0.977023	0.98881
ADCY10P1	221442	ENSG00000161912	6	5.95373	6.3834	5.81551	4.76901	3.82018	4.40817	-0.370273	0.0670577	0.135165	9.09142	10.9944	7.3841	9.15034	10.226	9.26821	0.145814	0.419849	0.618939
ADCY2	108	ENSG00000078295	5	0	0	0	0	0	0.0710995	0.733289	0.889293	NA	0	0	0	0	0	0	0	1	NA
ADCY3	109	ENSG00000138031	2	2.5516	2.37522	2.55315	1.96816	1.74254	2.13298	-0.231822	0.421412	0.575809	5.31498	5.04331	4.01782	6.48149	5.74089	5.24616	0.354037	0.137234	0.283386
ADCY6	112	ENSG00000174233	12	0.283511	0.371128	0	0.302794	0.0670207	0.0710995	-0.676394	0.458596	0.612576	1.53855	1.31126	0.868717	2.57353	1.61463	1.39898	0.652828	0.252289	0.440623
ADCY7	113	ENSG00000121281	16	104.332	94.3407	102.977	93.5634	97.0459	102.099	0.0811213	0.235548	0.374363	154.135	151.703	161.581	130.964	114.638	127.044	-0.241296	0.000297067	0.00135102
ADCY9	115	ENSG00000162104	16	28.1384	24.346	28.652	10.4464	9.91906	11.3048	-1.229	2.47469e-22	2.9165e-21	30.9108	26.6287	25.7357	16.6803	15.0698	16.9626	-0.6958	1.49555e-08	1.26683e-07
ADCYAP1R1	117	ENSG00000078549	7	0	0	0	0	0	0	0	1	NA	0	0	0.10859	0	0	0	-0.887197	0.866256	NA
ADD1	118	ENSG00000087274	4	168.547	178.512	178.295	248.064	264.128	256.811	0.672323	1.94922e-33	3.42436e-32	222.6	220.493	212.944	279.085	245.064	273.15	0.365896	4.34766e-11	4.77702e-10
ADD2	119	ENSG00000075340	2	5.38671	5.19579	4.68078	10.1436	9.98608	8.67413	1.01859	1.57137e-11	1.04145e-10	37.2049	39.2369	38.9837	64.243	61.6249	63.566	0.802811	3.08078e-18	5.67545e-17
ADD3	120	ENSG00000148700	10	101.001	100.576	93.0482	408.848	411.306	404.485	2.17303	4.80297e-174	8.58421e-172	107.978	104.497	100.445	270.983	337.008	300.255	1.62361	2.31386e-97	3.17968e-95
ADGB	79747	ENSG00000118492	6	0	0	0	0.0756986	0	0	0.733296	0.797076	NA	0	0.403464	0.217179	0	0	0.174872	-1.70262	0.512113	NA
ADGRA1	84435	ENSG00000197177	10	0	0	0	0	0	0	0	1	NA	0	0	0	0.095316	0	0	1.03637	0.844037	NA
ADGRA2	25960	ENSG00000020181	8	22.4682	24.7171	24.5386	2.34666	1.54148	2.34628	-3.4094	1.51224e-68	6.62017e-67	28.1834	34.4962	31.1652	2.85948	2.96015	3.58487	-3.22417	1.66537e-69	1.50534e-67
ADGRA3	166647	ENSG00000152990	4	1.98458	1.85564	2.41131	0.151397	0.402124	0.213298	-2.87019	2.97768e-06	1.28585e-05	0.419604	0.706063	0	0.47658	0.0897014	0.087436	-0.768483	0.327477	0.526917
ADGRB1	575	ENSG00000181790	8	5.1032	4.67621	4.11341	1.13548	0.804248	0.782094	-2.25522	8.00638e-13	5.80832e-12	9.65089	8.67448	10.5332	2.47822	1.34552	2.36077	-2.13984	2.60369e-16	4.3052e-15
ADGRB2	576	ENSG00000121753	1	0	0	0	0.0756986	0	0	0.733295	0.830049	NA	0.069934	0	0.10859	0	0.0897014	0	-0.792884	0.813997	NA
ADGRB3	577	ENSG00000135298	6	0	0	0	0	0	0	0	1	NA	0	0	0	0	0.0897014	0	1.03637	0.844037	NA
ADGRD1	283383	ENSG00000111452	12	0.0708777	0.0742256	0.141842	0.227096	0.134041	0.142199	1.02911	0.416301	0.571089	0.069934	0.100866	0.217179	0.095316	0.269104	0.262308	0.856603	0.472803	0.664795
ADGRD2	347088	ENSG00000180264	9	0.141755	0.148451	0	0.151397	0	0	-1.04839	0.508821	0.656609	0.139868	0.100866	0.217179	0.190632	0.179403	0.349744	0.754604	0.550706	NA
ADGRE1	2015	ENSG00000174837	19	2.40984	2.22677	3.26236	47.463	54.0187	50.765	4.45124	8.43445e-129	9.2123e-127	1.18888	0.806929	0.651538	11.152	10.0466	12.241	3.67738	1.04621e-37	4.38717e-36
ADGRE2	30817	ENSG00000127507	19	48.9056	48.7662	47.517	18.3947	19.1679	20.9032	-1.19206	5.26977e-40	1.14422e-38	66.5772	62.537	68.3029	43.6547	41.6215	42.6688	-0.54058	4.15055e-11	4.5728e-10
ADGRE3	84658	ENSG00000131355	19	0.779655	0.148451	0.992892	30.4308	30.0253	37.2561	5.93478	3.94957e-66	1.64891e-64	0.139868	0.302598	0.10859	33.17	29.2427	31.1272	7.52384	8.18318e-36	3.26332e-34
ADGRE4P	326342	ENSG00000268758	19	2.83511	3.04325	2.12763	12.0361	13.3371	13.2956	2.35121	9.04934e-31	1.45828e-29	2.02808	2.52165	2.0632	7.91123	5.92029	7.7818	1.8025	4.51719e-15	6.84347e-14
ADGRE5	976	ENSG00000123146	19	66.9086	70.069	79.5732	69.4156	70.4387	79.0626	0.14718	0.0575054	0.118609	91.3338	87.9552	89.6951	107.04	95.7114	112.967	0.315763	3.09393e-05	0.000169379
ADGRF2	222611	ENSG00000164393	6	0	0	0	0.0756986	0	0	0.733289	0.889293	NA	0	0.100866	0	0	0	0	-0.887197	0.866256	NA
ADGRF3	165082	ENSG00000173567	2	0.708777	0.890707	0.85105	1.58967	2.07764	1.42199	1.18801	0.00689603	0.0182695	1.39868	1.10953	1.41167	1.71569	1.34552	3.49744	0.826747	0.041804	0.109127
ADGRF4	221393	ENSG00000153294	6	0	0	0	0	0	0	0	1	NA	0	0	0	0	0	0	0	1	NA
ADGRG1	9289	ENSG00000205336	16	0.0708777	0.296902	0.141842	0	0.134041	0.0710995	-1.1816	0.415154	0.569822	0.069934	0	0.217179	0.47658	0.358806	0	1.66589	0.232124	0.416089
ADGRG2	10149	ENSG00000173698	X	0	0	0	0	0	0	0	1	NA	0	0	0	0	0.0897014	0	1.03637	0.844037	NA
ADGRG3	222487	ENSG00000182885	16	3.33125	2.07832	3.12052	135.198	147.311	138.786	5.76971	1.24538e-274	4.72501e-272	2.58756	2.62252	2.82333	84.45	85.3958	90.0591	5.10883	2.77078e-199	1.174e-196
ADGRG5	221188	ENSG00000159618	16	3.68564	3.85973	3.68789	101.966	106.161	106.009	4.92466	7.44487e-253	2.47697e-250	8.32214	8.47275	8.03563	95.7926	78.5785	88.5726	3.48704	1.9769e-210	9.8064e-208
ADGRG6	57211	ENSG00000112414	6	0	0	0	0	0	0.0710995	0.733289	0.889293	NA	0	0	0	0	0	0	0	1	NA
ADGRL1	22859	ENSG00000072071	19	3.8274	3.93396	5.38999	1.28688	1.54148	0.995393	-1.61821	1.14816e-08	6.1113e-08	14.5463	14.0204	13.7909	6.57681	5.11298	6.03308	-1.17468	1.11674e-08	9.60023e-08
ADGRV1	84059	ENSG00000164199	5	0.425266	0.66803	0.85105	0	0	0.213298	-3.02683	0.00463249	0.0127199	0.629406	0.302598	0.217179	0.762528	0.62791	0.174872	0.461664	0.560756	0.739508
ADH1C	126	ENSG00000248144	4	0	0	0	0	0	0	0	1	NA	0	0	0	0	0	0	0	1	NA
ADH5	128	ENSG00000197894	4	89.8729	88.6996	92.0553	63.8896	65.7473	66.9757	-0.336554	7.72181e-08	3.84243e-07	66.3673	68.1855	66.2397	58.524	61.9837	60.6806	-0.0610184	0.360603	0.561815
ADHFE1	137872	ENSG00000147576	8	0.354388	0.519579	0.425525	0.378493	0.0670207	0.213298	-0.888052	0.277727	0.424342	0.769274	0.605197	0.977307	0.381264	0.269104	0.524616	-0.91061	0.21429	0.392569
ADI1	55256	ENSG00000182551	2	44.7947	43.422	44.822	42.3912	41.4188	41.8776	0.0409181	0.592805	0.727995	22.239	22.8966	21.5008	19.1585	18.6579	21.2469	-0.0879365	0.361559	0.562885
ADIG	149685	ENSG00000182035	20	0	0.148451	0.283683	0.151397	0.0670207	0.142199	0.000918774	0.999486	1	0	0	0	0.285948	0.269104	0.087436	3.75068	0.0255187	NA
ADIPOQ	9370	ENSG00000181092	3	0	0	0	0	0	0	0	1	NA	0	0.100866	0	0	0	0.087436	0.0745867	0.987319	NA
ADIPOR1	51094	ENSG00000159346	1	76.5479	77.4173	76.7364	79.7106	86.4567	86.1014	0.250804	0.000774877	0.00245855	61.1223	59.6119	61.6789	63.4805	65.1232	60.2434	0.135761	0.0845262	0.193439
ADIPOR2	79602	ENSG00000006831	12	0	0	0	0	0	0	0	1	NA	0	0	0	0	0	0	0	1	NA
ADIRF	10974	ENSG00000148671	10	0	0	0	0	0	0	0	1	NA	0	0	0	0	0	0	0	1	NA
ADK	132	ENSG00000156110	10	102.985	95.8995	99.8566	75.5472	69.1653	72.4504	-0.339104	1.71338e-07	8.3117e-07	75.8784	72.5227	78.8361	58.6193	67.4555	66.7137	-0.149219	0.0295283	0.0817938
ADM	133	ENSG00000148926	11	12.8997	11.3565	11.7729	17.0322	24.2615	20.6899	0.905419	0.00583439	0.0156992	20.4207	26.326	22.4781	16.7756	20.9004	26.0559	-0.0294665	0.927803	0.964904
ADM2	79924	ENSG00000128165	22	0.283511	0.816481	0.283683	0	0.0670207	0	-4.11611	0.00198066	0.00585642	2.02808	1.21039	1.30308	0.571896	0.358806	0.612052	-1.49054	0.0210171	0.0614146
ADM5	199800	ENSG00000224420	19	5.31583	4.30508	3.68789	0.756986	0.737227	1.27979	-2.15713	1.39326e-09	7.98162e-09	5.45485	6.2537	4.88654	3.90796	1.61463	2.27334	-1.01391	0.00101689	0.00419385
ADNP	23394	ENSG00000101126	20	158.837	150.01	153.615	103.858	91.6173	106.365	-0.494766	8.44059e-13	6.11511e-12	192.668	187.006	196.982	181.577	180.569	183.616	0.00662498	0.921765	0.96197
ADNP-AS1	101927631	ENSG00000259456	20	0.354388	0.148451	0.425525	0.227096	0.0670207	0.497696	-0.0528496	0.954065	0.976091	0.489538	0.302598	0.10859	0.095316	0.179403	0.349744	-0.490897	0.613412	0.778263
ADNP2	22850	ENSG00000101544	18	54.9302	59.6031	59.2898	37.0166	40.2124	38.1804	-0.466025	6.83124e-09	3.70442e-08	50.2126	50.3322	50.277	40.7953	37.5849	46.5159	-0.185563	0.0250717	0.0713859
ADO	84890	ENSG00000181915	10	83.5648	83.2811	78.013	61.2401	60.5867	63.4207	-0.285998	2.32059e-05	9.108e-05	54.1988	57.3928	55.055	48.2299	51.8474	54.1229	-0.0228319	0.755122	0.870863
ADORA1	134	ENSG00000163485	1	0	0	0	0.227096	0.0670207	0	2.66108	0.42354	NA	0	0	0	0	0.179403	0	1.93626	0.569446	NA
ADORA2A	135	ENSG00000128271	22	0.708777	0.66803	0.425525	0.908383	1.40743	0.924293	0.916494	0.065561	0.132581	1.53855	1.21039	0.977307	2.09695	1.88373	1.66128	0.657741	0.128279	0.2691
ADORA2A-AS1	646023	ENSG00000178803	22	0	0	0	0.0756986	0.0670207	0.0710995	2.21422	0.237943	0.377283	0	0	0.217179	0.381264	0.179403	0.087436	1.79707	0.274145	NA
ADORA2B	136	ENSG00000170425	17	3.47301	4.08241	3.12052	4.99611	5.56272	5.26136	0.667659	0.0020374	0.00600856	8.25221	8.77535	8.57858	10.4848	10.226	8.56873	0.2807	0.129402	0.270898
ADORA3	140	ENSG00000282608	1	0.850533	0.964933	0.85105	3.55783	3.48508	3.69717	2.12318	4.21513e-09	2.32291e-08	1.04901	1.10953	1.52025	2.00164	1.34552	1.66128	0.549761	0.139166	0.286415
ADPGK	83440	ENSG00000159322	15	165.5	153.424	159.856	175.091	182.966	172.416	0.269992	1.44777e-07	7.07401e-07	130.007	129.714	129.113	130.297	126.658	128.531	0.0731151	0.177246	0.342208
ADPGK-AS1	100287559	ENSG00000260898	15	1.20492	1.85564	1.7021	2.04386	2.21168	2.06189	0.542374	0.138895	0.246598	1.39868	2.01732	1.73744	2.85948	1.34552	1.66128	0.28096	0.454141	0.64953
ADPRH	141	ENSG00000144843	3	0.0708777	0.0742256	0.141842	0.0756986	0	0	-1.64782	0.261911	0.406027	3.4967	3.53031	3.47487	5.3377	5.02328	5.85821	0.713048	0.0284287	0.079301
ADPRHL1	113622	ENSG00000153531	13	9.99376	10.1689	9.92892	1.66537	3.68614	2.63068	-1.77991	2.05513e-16	1.84263e-15	6.7836	6.35456	5.75525	2.28758	2.24254	1.92359	-1.47382	2.81539e-09	2.57925e-08
ADPRHL2	54936	ENSG00000116863	1	27.0753	28.8738	28.0847	23.7693	23.0551	19.5524	-0.219608	0.0406083	0.0881632	19.3717	20.4758	18.0259	21.9227	17.7609	20.3726	0.136192	0.2401	0.42578
ADPRM	56985	ENSG00000170222	17	5.52846	5.64114	7.65945	9.46232	9.91906	10.0961	0.807389	7.0169e-06	2.91206e-05	6.15419	6.35456	7.81846	8.00654	9.32895	7.60693	0.39295	0.0331679	0.0902433
ADRA1B	147	ENSG00000170214	5	0	0.0742256	0	0	0	0	-1.19028	0.821241	NA	0.069934	0	0	0	0	0	-0.887197	0.866256	NA
ADRA2A	150	ENSG00000150594	10	0	0	0	0	0.0670207	0	0.73329	0.88478	NA	0	0.100866	0	0	0	0	-0.887198	0.860822	NA
ADRA2B	151	ENSG00000274286	2	0	0	0	0	0	0	0	1	NA	0.069934	0.100866	0.10859	0	0.0897014	0	-1.4247	0.665927	NA
ADRB1	153	ENSG00000043591	10	1.2758	1.63296	2.69499	3.86063	4.28932	4.12377	1.32076	0.000233364	0.000798153	1.11894	1.00866	1.30308	2.28758	1.34552	1.66128	0.710239	0.0874781	0.198919
ADRB2	154	ENSG00000169252	5	13.1832	12.0988	15.8863	10.1436	8.84673	8.10534	-0.462577	0.00222752	0.00650801	20.071	21.6862	19.329	18.6819	13.5449	18.7987	-0.174936	0.211031	0.388694
ADRM1	11047	ENSG00000130706	20	123.398	129.821	123.119	98.181	109.177	104.943	-0.148651	0.0283896	0.0646955	77.9764	88.3587	79.0533	91.2174	78.7579	87.1737	0.155004	0.0304204	0.0839584
ADSL	158	ENSG00000239900	22	11.8366	9.20397	10.9218	6.58577	6.1659	5.97236	-0.647051	5.07648e-05	0.000190597	15.1057	15.3316	15.4197	8.86439	7.89372	6.99488	-0.865075	2.05967e-08	1.72314e-07
ADSS	159	ENSG00000035687	1	81.6511	82.7615	81.1335	47.3873	46.1102	47.2811	-0.682485	1.37272e-22	1.64105e-21	73.5705	74.2374	75.7956	47.0861	51.668	44.7672	-0.552348	1.96541e-14	2.85314e-13
ADSSL1	122622	ENSG00000185100	14	0.0708777	0.148451	0	0.378493	1.07233	0.995393	3.38449	0.000399696	0.00132003	0.769274	0.302598	0.542948	3.14543	3.04985	2.97282	2.54341	1.68018e-06	1.10112e-05
ADTRP	84830	ENSG00000111863	6	0.141755	0.296902	0.141842	0.0756986	0.134041	0.0710995	-0.962909	0.360577	0.514743	1.32875	0.706063	1.19449	0.95316	1.07642	0.699488	-0.170034	0.78999	0.890395
AEBP1	165	ENSG00000106624	7	0.0708777	0.148451	0	0.0756986	0	0	-1.62254	0.284875	0.432604	2.72743	2.92512	2.60615	1.52506	0.717611	1.13667	-1.20926	0.0231276	0.0666433
AEBP2	121536	ENSG00000139154	12	106.317	93.2273	83.5448	77.2882	63.8707	69.8197	-0.306921	0.00827599	0.0215297	152.246	151.804	148.985	113.998	175.546	139.198	0.00974126	0.93186	0.967253
AEN	64782	ENSG00000181026	15	95.4014	88.18	81.1335	34.5185	31.8348	30.5017	-1.33558	3.86026e-51	1.16432e-49	55.6675	58.5023	53.8605	39.8421	37.9437	36.0236	-0.476722	2.05156e-07	1.51836e-06
AFAP1	60312	ENSG00000196526	4	0.0708777	0	0.141842	0.52989	0.335103	0.639895	3.20103	0.00996204	0.0254746	0.209802	0.100866	0.10859	0.190632	0.179403	0.174872	0.39919	0.719966	0.849589
AFAP1-AS1	84740	ENSG00000272620	4	0.212633	0.445354	0.425525	1.21118	1.80956	1.35089	2.18636	7.47449e-05	0.000274111	0.559472	0.504331	0.760128	1.811	1.70433	1.66128	1.60502	0.00098536	0.00407653
AFAP1L2	84632	ENSG00000169129	10	0	0	0	0	0	0	0	1	NA	0	0.201732	0	0.095316	0	0	-0.934954	0.858086	NA
AFDN	4301	ENSG00000130396	6	0	0	0	0	0	0.0710995	0.733298	0.714479	0.821311	0.209802	0.403464	0.325769	0.571896	0.179403	0.262308	0.202044	0.874531	NA
AFDN-DT	653483	ENSG00000198221	6	0.0708777	0	0.141842	0	0	0	-2.26864	0.664191	NA	0	0	0	0	0	0	0	1	NA
AFF1	4299	ENSG00000172493	4	99.9376	94.9345	96.7361	149.505	146.507	144.545	0.71596	6.82004e-44	1.65719e-42	216.795	237.338	219.243	253.445	254.931	251.728	0.262591	2.20216e-08	1.83933e-07
AFF2	2334	ENSG00000155966	X	79.8792	81.3512	78.1548	27.0244	25.937	26.449	-1.47384	1.03977e-94	7.27705e-93	115.881	123.46	115.431	69.2947	67.6349	65.0524	-0.72609	3.66777e-31	1.24325e-29
AFF3	3899	ENSG00000144218	2	0	0	0	0	0	0	0	1	NA	0.139868	0.100866	0.325769	0.190632	0.0897014	0	-0.935706	0.642773	NA
AFF4	27125	ENSG00000072364	5	94.1256	94.7861	86.2398	114.835	108.641	112.124	0.401763	3.594e-09	1.9863e-08	127.629	129.613	129.33	142.402	164.871	153.975	0.342579	2.41809e-07	1.77416e-06
AFG1L	246269	ENSG00000135537	6	17.5068	14.6967	14.4679	22.9367	19.57	20.1923	0.533016	2.44724e-06	1.06594e-05	25.8756	24.5105	25.41	25.1634	29.153	28.679	0.216757	0.0408165	0.107196
AFG3L1P	172	ENSG00000223959	16	34.0922	27.7604	29.6449	26.116	26.2721	26.2357	-0.100282	0.319747	0.47185	51.6113	46.1967	44.4132	39.7468	33.2792	35.2367	-0.314863	0.00108619	0.00444307
AFG3L2	10939	ENSG00000141385	18	155.86	156.468	156.31	116.651	122.313	118.452	-0.268999	2.62925e-07	1.25658e-06	120.426	119.728	117.82	108.851	113.293	107.546	-0.0332171	0.545021	0.727083
AFM	173	ENSG00000079557	4	0	0	0	0	0	0	0	1	NA	0	0	0	0	0	0.087436	1.03637	0.844037	NA
AFMID	125061	ENSG00000183077	17	26.083	22.9357	29.5031	14.0042	13.6722	10.3094	-0.912752	5.53115e-13	4.04384e-12	29.652	26.0235	26.8217	15.6318	13.814	16.438	-0.765631	1.56584e-09	1.47778e-08
AFTPH	54812	ENSG00000119844	2	63.9317	59.8258	64.1125	85.8422	83.9099	84.6084	0.561275	3.3001e-14	2.5952e-13	80.0045	79.3816	75.687	83.4968	103.157	99.7645	0.371748	3.66723e-07	2.63269e-06
AGA	175	ENSG00000038002	4	9.07235	7.79369	9.64524	12.2632	12.801	10.3094	0.552172	0.000613429	0.00197382	12.0986	11.4987	9.4473	10.3895	14.9801	14.1646	0.339127	0.032341	0.0883482
AGAP1	116987	ENSG00000157985	2	18.0738	16.4781	17.4465	1.36257	1.20637	1.49309	-3.55837	5.78979e-57	2.01302e-55	30.1415	29.4529	31.8168	7.43465	6.99671	7.34462	-1.98316	2.59677e-43	1.35418e-41
AGAP1-IT1	100506749	ENSG00000235529	2	0.283511	0.296902	0.141842	0.0756986	0.0670207	0.0710995	-1.71653	0.117483	0.21524	1.53855	1.21039	1.19449	0.381264	0.269104	0.174872	-2.19029	0.00298161	0.0110355
AGAP12P	414224	ENSG00000265018	10	0.779655	1.11338	1.41842	1.05978	0.603186	0.284398	-0.61978	0.261497	0.40559	1.60848	0.907795	0.868717	0.667212	0.269104	1.04923	-0.715612	0.205258	0.38068
AGAP2	116986	ENSG00000135439	12	37.7778	34.886	39.9994	55.8655	66.2835	56.6663	0.798686	7.69813e-22	8.87419e-21	31.6801	32.5797	33.1198	42.225	36.06	40.0457	0.368039	3.66998e-05	0.00019767
AGAP2-AS1	100130776	ENSG00000255737	12	0	0.222677	0	0	0	0.0710995	-1.48729	0.676988	NA	0	0	0	0.095316	0	0.087436	1.931	0.591523	NA
AGAP3	116988	ENSG00000133612	7	77.7528	75.9328	79.4314	27.5543	29.02	31.3549	-1.28278	6.8168e-42	1.55835e-40	94.0612	91.183	96.2104	73.2027	53.1929	59.6313	-0.514235	1.17601e-08	1.00579e-07
AGAP4	119016	ENSG00000188234	10	9.78112	10.8369	10.6381	10.1436	7.7744	8.95853	-0.0968529	0.532472	0.677367	20.141	18.4585	18.1345	16.6803	12.02	15.8259	-0.270535	0.0564216	0.139243
AGAP5	729092	ENSG00000172650	10	0.496144	0.519579	0.992892	0.454191	0.871269	0.284398	-0.108389	0.861449	0.922765	0.839208	0.504331	1.52025	1.23911	0.897014	0.43718	-0.0623215	0.914438	0.958797
AGAP6	414189	ENSG00000204149	10	34.0922	34.5891	34.4675	23.0124	21.1115	20.6899	-0.550024	8.44119e-08	4.18979e-07	46.8558	42.969	49.2997	36.8873	28.2559	35.1493	-0.388358	7.79173e-05	0.000395479
AGAP9	642517	ENSG00000204172	10	6.23724	6.3834	8.79419	5.2232	4.28932	3.48387	-0.567553	0.00474953	0.0130099	13.9169	11.7005	12.9222	8.19718	6.00999	6.03308	-0.852887	4.04454e-06	2.51861e-05
AGBL2	79841	ENSG00000165923	11	0	0	0	0	0	0	0	1	NA	0	0	0	0	0	0	0	1	NA
AGBL3	340351	ENSG00000146856	7	1.77194	1.55874	1.41842	3.33074	2.34572	2.41738	0.863493	0.00519031	0.0141154	4.05617	3.02598	4.34359	3.90796	5.11298	4.3718	0.313662	0.233489	0.418092
AGBL4	84871	ENSG00000186094	1	0	0	0	0	0	0	0	1	NA	0.209802	0.403464	0.217179	0	0	0	-3.95743	0.0688673	NA
AGBL5	60509	ENSG00000084693	2	30.9736	33.4015	30.6378	22.7853	24.7977	23.4628	-0.301446	0.0012202	0.00375416	37.5545	40.0438	42.8929	36.6013	32.0234	33.488	-0.148651	0.0978309	0.216982
AGBL5-AS1	100874031	ENSG00000231636	2	0.0708777	0	0	0	0	0	-1.19029	0.696346	NA	0.139868	0	0	0.095316	0	0	-0.564284	0.851927	NA
AGER	177	ENSG00000237405	6	0.141755	0.148451	0	0.0756986	0	0.0710995	-1.02068	0.567328	0.70719	0.489538	0	0.10859	0	0.179403	0.087436	-1.13695	0.477534	NA
AGFG1	3267	ENSG00000173744	2	83.0687	82.3904	75.1761	85.1609	84.111	81.48	0.173428	0.00833155	0.0216616	100.355	103.69	102.4	113.998	130.874	118.388	0.333579	1.79116e-07	1.33195e-06
AGFG2	3268	ENSG00000106351	7	14.6008	13.3606	11.9147	11.2791	13.2031	11.9447	-0.0230553	0.863084	0.923647	20.5606	19.2654	20.9578	16.7756	12.2891	15.3013	-0.371755	0.003855	0.0138918
AGGF1	55109	ENSG00000164252	5	16.1601	16.9234	16.0281	22.4825	20.1062	20.4766	0.477329	2.41406e-05	9.45767e-05	22.6586	22.1905	19.8719	22.4946	25.7443	21.5967	0.19095	0.0844658	0.193386
AGK	55750	ENSG00000006530	7	11.5531	9.50088	10.3544	10.7492	8.57865	9.66953	0.0019628	0.990157	0.997765	14.1267	12.0031	11.9449	9.72223	12.02	12.7657	-0.0620409	0.692543	0.830725
AGL	178	ENSG00000162688	1	12.4745	12.173	15.3189	26.3431	21.7817	23.0362	0.977915	4.91934e-16	4.32638e-15	20.0011	18.9628	18.5688	28.0229	30.3191	29.6408	0.695534	1.2524e-09	1.19192e-08
AGMAT	79814	ENSG00000116771	1	5.95373	6.6803	8.08498	3.17934	3.82018	4.26597	-0.730111	0.000694384	0.00221944	3.98624	2.82425	3.58346	4.57517	3.58806	4.63411	0.368501	0.121825	0.258253
2001-08-01	26523	ENSG00000092847	1	104.828	108.221	106.949	452.526	438.851	458.378	2.19812	0	0	121.405	124.166	123.466	484.777	449.314	474.34	2.01857	0	0
2002-08-01	27161	ENSG00000123908	8	155.435	159.956	149.643	49.6583	48.523	49.8407	-1.53285	9.62286e-102	7.62286e-100	192.458	191.545	193.833	104.562	114.818	108.246	-0.731621	4.68629e-27	1.311e-25
2003-08-01	192669	ENSG00000126070	1	96.181	79.5698	83.4029	115.894	103.279	104.232	0.437233	1.54558e-10	9.4849e-10	121.545	120.434	110.436	150.885	163.974	164.554	0.529109	1.55329e-15	2.43193e-14
2004-08-01	192670	ENSG00000134698	1	28.1384	31.917	31.6307	52.6862	54.0857	54.0356	0.937632	4.66681e-27	6.63976e-26	37.7644	38.0265	43.1101	54.8067	58.9338	53.7731	0.585433	7.91518e-12	9.38106e-11
AGPAT1	10554	ENSG00000204310	6	0.92141	1.63296	0.567367	0.605588	0.737227	0.497696	-0.704001	0.179004	0.301985	0.69934	0.907795	0.760128	0.857844	0.986716	1.04923	0.388999	0.464086	0.657695
AGPAT2	10555	ENSG00000169692	9	38.9119	40.453	43.2617	34.4428	38.2018	33.63	-0.0781229	0.420995	0.575465	27.0645	28.3434	28.6677	33.7419	29.7809	30.8649	0.254414	0.0140887	0.0433883
AGPAT3	56894	ENSG00000160216	21	68.6096	68.6587	71.6301	67.9016	68.9643	68.9665	0.104295	0.105773	0.197263	73.5006	75.4478	72.5379	83.3062	73.5552	76.5065	0.160202	0.0134203	0.0416203
AGPAT4	56895	ENSG00000026652	6	3.1895	4.45353	3.26236	3.70923	4.2223	4.19487	0.258791	0.253408	0.395597	14.4763	11.7005	12.2706	11.9145	11.6612	11.3667	-0.0600811	0.739388	0.861861
AGPAT4-IT1	79992	ENSG00000279355	6	0.212633	0.519579	0.283683	0.227096	0.134041	0.0710995	-1.15758	0.158092	0.273588	2.02808	1.71472	2.28038	1.62037	1.25582	1.66128	-0.323901	0.491273	0.680627
AGPAT5	55326	ENSG00000155189	8	0	0	0	0	0	0	0	1	NA	0	0	0	0	0	0	0	1	NA
AGPS	8540	ENSG00000018510	2	195.339	174.875	173.898	204.31	185.178	186.209	0.200281	0.0019304	0.00571326	162.387	170.06	163.536	164.897	196.805	174.347	0.20029	0.00224531	0.00856275
AGR2	10551	ENSG00000106541	7	0	0	0	0	0	0	0	1	NA	0	0	0	0	0	0	0	1	NA
AGRN	375790	ENSG00000188157	1	28.2093	28.0573	34.4675	8.55394	10.1201	10.0961	-1.51607	2.10224e-35	3.93279e-34	53.4296	59.8136	55.4893	22.9712	19.3755	24.6569	-1.2445	6.88891e-31	2.30439e-29
AGRP	181	ENSG00000159723	16	0.0708777	0	0	0	0	0	-1.19028	0.821241	NA	0	0	0	0	0	0	0	1	NA
AGTPBP1	23287	ENSG00000135049	9	70.5942	72.37	70.2117	104.918	101.737	100.463	0.646132	2.92881e-27	4.21133e-26	71.7523	68.2863	71.2348	77.7779	83.9605	82.7144	0.295854	1.99527e-06	1.29194e-05
AGTRAP	57085	ENSG00000177674	1	17.0106	17.1461	18.0139	49.8854	53.4825	50.9783	1.69359	2.30978e-64	9.30192e-63	17.973	17.8533	19.0032	50.4222	41.4421	47.128	1.42851	3.77794e-45	2.06548e-43
AHCTF1	25909	ENSG00000153207	1	300.522	299.871	299.57	162.373	158.035	162.249	-0.777919	1.69463e-42	3.97055e-41	283.582	271.229	274.949	186.819	196.087	185.277	-0.460606	8.93652e-16	1.42215e-14
AHCY	191	ENSG00000101444	20	229.431	230.173	232.053	115.743	123.184	116.603	-0.83768	1.2251e-64	4.97074e-63	168.401	171.371	175.698	134.491	128.542	127.132	-0.31505	6.21255e-10	6.09213e-09
AHCYL1	10768	ENSG00000168710	1	75.1304	72.9638	71.4882	64.8737	64.5409	59.7946	-0.0965357	0.13868	0.246352	70.983	80.8946	75.9042	66.2446	66.9173	73.4462	-0.0491681	0.456353	0.651731
AHCYL2	23382	ENSG00000158467	7	24.1693	23.3811	26.9499	24.3749	23.5913	24.2449	0.0906804	0.339085	0.492713	32.869	30.2598	31.9254	30.7871	28.5251	32.0016	0.0246564	0.78875	0.889766
AHDC1	27245	ENSG00000126705	1	23.744	22.6388	25.2478	8.17544	7.17121	9.10073	-1.42498	1.22041e-22	1.46382e-21	53.989	49.5252	55.1636	34.5044	23.4121	30.1654	-0.766876	1.02635e-09	9.84619e-09
AHI1	54806	ENSG00000135541	6	17.5068	15.0678	18.5813	14.5341	13.6722	14.8598	-0.111417	0.319626	0.471731	61.6118	55.4763	60.0501	52.9004	51.5783	48.8767	-0.124763	0.155294	0.310343
AHNAK	79026	ENSG00000124942	11	1069.47	1103.36	1106.93	61.9971	50.2655	56.453	-4.16181	0	0	559.542	509.575	559.562	112.759	107.642	105.186	-2.23744	2.83921e-156	7.04193e-154
AHNAK2	113146	ENSG00000185567	14	0.0708777	0.0742256	0.141842	0.0756986	0.0670207	0.213298	0.535755	0.692165	0.805162	0.279736	0.403464	0.217179	0.285948	0	0.087436	-1.21179	0.314462	0.512996
AHR	196	ENSG00000106546	7	18.4991	20.7089	19.5742	26.4188	25.4679	26.8045	0.54146	7.45733e-05	0.000273528	23.1482	23.3001	23.1296	21.1602	33.5483	26.4931	0.312903	0.0218216	0.0634191
AHSA1	10598	ENSG00000100591	14	140.976	141.697	140.281	85.2366	83.2397	83.4708	-0.62682	3.87733e-26	5.3205e-25	70.6333	69.4967	68.9544	61.2882	61.5352	57.1831	-0.131702	0.0478561	0.121967
AHSA2P	130872	ENSG00000173209	2	77.6111	68.7329	71.3464	110.823	116.616	113.475	0.766995	2.11583e-38	4.34952e-37	113.013	102.682	112.39	123.72	114.459	121.011	0.214104	0.000197259	0.000934727
AHSG	197	ENSG00000145192	3	0	0	0	0	0	0	0	1	NA	0	0	0	0.095316	0	0	1.03637	0.844037	NA
AHSP	51327	ENSG00000169877	16	0	0	0	0	0	0	0	1	NA	0	0.100866	0	0	0.0897014	0	0.0745865	0.988703	NA
AIDA	64853	ENSG00000186063	1	21.1924	22.7873	20.1415	22.9367	18.4307	20.1212	0.0494682	0.653736	0.776224	24.6168	23.0983	22.3695	20.207	20.721	21.859	-0.0767962	0.492728	0.682125
AIF1	199	ENSG00000234836	6	4.4653	4.60199	2.69499	7.94835	8.31056	8.17644	1.1228	1.19492e-07	5.87434e-07	2.79736	2.92512	2.71474	5.43301	5.02328	4.3718	0.896848	0.000216289	0.00101614
AIF1L	83543	ENSG00000126878	9	0.567022	0.816481	0.425525	0.378493	0.134041	0.284398	-1.12619	0.10502	0.196196	0.769274	0.907795	0.542948	0.285948	0.358806	0.524616	-0.8379	0.206437	0.382343
AIFM1	9131	ENSG00000156709	X	63.7899	67.6937	68.3677	60.9373	59.3133	57.6617	-0.0444813	0.574268	0.712024	49.0936	45.7932	46.1506	43.7501	49.7843	52.549	0.135298	0.108738	0.23587
AIFM2	84883	ENSG00000042286	10	0.92141	0.964933	0.992892	1.36257	1.07233	1.35089	0.520148	0.22841	0.365491	2.16795	1.21039	1.62885	2.3829	1.25582	1.31154	0.0333652	0.933106	0.96784
AIFM3	150209	ENSG00000183773	22	0.212633	0.222677	0	0.151397	0.134041	0	-0.59967	0.709215	NA	0.209802	0.100866	0	0.095316	0	0	-1.67167	0.37969	NA
AIG1	51390	ENSG00000146416	6	2.76423	3.1917	3.12052	11.809	12.2648	11.0915	2.08431	3.03006e-27	4.35114e-26	10.1404	10.7927	10.7504	17.8241	20.4519	18.7987	0.94009	2.15524e-10	2.20934e-09
AIM2	9447	ENSG00000163568	1	0	0.296902	0	1.89246	3.14997	2.34628	4.55076	1.81314e-08	9.50801e-08	0.34967	0.605197	0.434359	3.24074	5.38209	5.68334	3.48623	6.82432e-12	8.13081e-11
AIMP1	9255	ENSG00000164022	4	48.126	42.5313	43.9709	46.9331	40.6145	42.162	0.0653051	0.537902	0.682028	41.5408	44.4819	42.1328	37.0779	53.5517	39.0839	0.107692	0.31762	0.515749
AIMP2	7965	ENSG00000106305	7	85.8329	85.879	80.4243	42.9968	43.2283	39.7446	-0.884308	7.47104e-34	1.33638e-32	42.7996	38.1274	39.961	37.3639	34.0865	34.1	-0.116833	0.154732	0.309646
AIP	9049	ENSG00000110711	11	47.6298	45.6487	54.3254	58.3636	59.7154	54.6755	0.35889	7.26972e-05	0.000267191	33.3585	35.3031	37.7892	38.8889	37.5849	37.0729	0.183418	0.0595802	0.145502
AIPL1	23746	ENSG00000129221	17	0	0	0	0.0756986	0	0.213298	2.65054	0.230501	NA	0.069934	0	0	0.285948	0	0.262308	2.55417	0.239765	NA
AJAP1	55966	ENSG00000196581	1	0.0708777	0.148451	0	0.302794	0.871269	0.0710995	2.43579	0.0367117	0.0808727	0	0	0	0.095316	0	0.174872	2.5113	0.119018	0.253545
AJM1	389813	ENSG00000232434	9	2.33896	2.37522	2.41131	1.96816	2.61381	2.13298	0.0429594	0.888443	0.940638	3.2869	4.74071	4.34359	2.85948	2.06313	2.71052	-0.597008	0.0415298	0.108631
AJUBA	84962	ENSG00000129474	14	6.30812	4.60199	5.38999	2.19526	1.80956	1.77749	-1.37893	2.25601e-08	1.17252e-07	9.58095	7.56496	10.316	4.57517	4.57477	5.77078	-0.794239	0.000132113	0.000642344
AK1	203	ENSG00000106992	9	0	0.0742256	0.141842	0.605588	0.268083	0.0710995	2.48848	0.0617788	0.126088	0.209802	0.302598	0.217179	0.667212	0.448507	0.087436	0.807103	0.434166	0.6317
AK2	204	ENSG00000004455	1	327.101	326.889	325.243	231.486	231.422	231.784	-0.37429	1.57968e-17	1.49834e-16	302.394	293.117	312.304	279.276	279.151	274.549	-0.0379454	0.390919	0.591908
AK3	50808	ENSG00000147853	9	96.3937	89.9614	80.9916	128.915	129.685	124.851	0.634306	6.38138e-18	6.16088e-17	109.936	116.601	111.63	117.715	147.379	138.673	0.344863	2.35411e-06	1.50844e-05
AK4	205	ENSG00000162433	1	4.74881	5.34424	6.95025	7.11566	10.8574	8.67413	0.783952	0.0127261	0.0317214	20.8403	28.5451	24.3241	24.115	28.3456	25.6187	0.173489	0.556379	0.735962
AK5	26289	ENSG00000154027	1	0.425266	0.148451	0.141842	0.378493	0.201062	0.284398	0.311932	0.726055	0.828617	0.34967	0.302598	0.325769	0.285948	0.269104	0.43718	0.10332	0.905337	0.954572
AK6	102157402	ENSG00000279247	5	0	0	0	0	0.0670207	0	0.733289	0.889293	NA	0	0	0	0	0	0	0	1	NA
AK7	122481	ENSG00000140057	14	0.0708777	0	0	0	0	0.0710995	-0.228497	0.908231	0.950099	0.69934	0.100866	0.434359	0.285948	0.0897014	0.524616	-0.400476	0.745067	0.865427
AK8	158067	ENSG00000165695	9	0.425266	0.371128	0.141842	0	0.134041	0	-2.69796	0.0336302	0.0749702	0.559472	0.504331	1.0859	0.381264	0.179403	0.43718	-1.00673	0.212765	0.390825
AK9	221264	ENSG00000155085	6	2.19721	1.70719	3.26236	3.02794	2.61381	3.19948	0.496908	0.0668173	0.134719	4.96531	4.94244	4.34359	6.10023	5.29238	6.90744	0.441633	0.0552552	0.136996
AKAP1	8165	ENSG00000121057	17	73.9963	71.4792	74.3251	54.503	48.523	51.2627	-0.389018	6.10149e-06	2.55076e-05	65.8778	67.4794	62.982	57.6662	53.2826	55.1721	-0.156163	0.0745648	0.174954
AKAP10	11216	ENSG00000108599	17	63.2229	65.9123	60.5664	107.341	99.5927	104.374	0.82979	3.27495e-36	6.28987e-35	94.1311	91.6873	88.9349	108.851	115.715	114.104	0.386507	1.88739e-09	1.76893e-08
AKAP11	11215	ENSG00000023516	13	84.061	93.1531	82.1264	83.4955	79.0844	82.191	0.0323846	0.654544	0.776733	92.103	97.6384	98.4908	88.5486	100.466	95.8298	0.072364	0.316583	0.514681
AKAP12	9590	ENSG00000131016	6	0	0	0	0.0756986	0	0.0710995	1.6614	0.556373	NA	0.069934	0	0.217179	0.095316	0	0	-1.46029	0.597146	NA
AKAP13	11214	ENSG00000170776	15	139.417	143.255	151.203	249.351	251.462	251.976	0.92091	4.29621e-72	1.98102e-70	177.702	168.951	185.145	234.191	225.42	229.432	0.459536	2.94309e-19	5.77765e-18
AKAP14	158798	ENSG00000186471	X	0.0708777	0	0.283683	0.151397	0	0	-0.97357	0.610555	NA	0.209802	0	0.10859	0	0.0897014	0.087436	-0.803039	0.67435	NA
AKAP2	11217	ENSG00000241978	9	2.48072	3.11748	2.97868	0.378493	0.402124	0.142199	-3.08739	1.70874e-10	1.04565e-09	6.36399	6.75803	6.08102	1.04848	1.70433	1.92359	-1.9432	1.06704e-09	1.02317e-08
AKAP3	10566	ENSG00000111254	12	0.425266	0.0742256	0	0.605588	0.335103	0.639895	1.62368	0.112621	0.208254	0.629406	0.100866	0.10859	0.47658	0.538208	0.349744	0.689232	0.483346	0.673424
AKAP5	9495	ENSG00000179841	14	0.212633	0.296902	0.425525	0.605588	0.134041	0.213298	0.19808	0.793916	0.877234	0.769274	0.907795	0.542948	1.23911	0.717611	0.961796	0.468964	0.432912	0.630473
AKAP6	9472	ENSG00000151320	14	0.354388	0	0.141842	0.756986	0.536165	0.497696	1.91286	0.0103461	0.026357	2.30782	2.21905	1.95461	1.62037	1.88373	2.53564	-0.0174089	0.967265	0.984301
AKAP7	9465	ENSG00000118507	6	1.34668	1.63296	0.425525	2.19526	3.21699	3.27058	1.35663	7.68913e-05	0.000281457	3.42677	2.82425	3.69205	3.43138	3.76746	5.15872	0.401083	0.169052	0.330149
AKAP8	10270	ENSG00000105127	19	52.6621	52.7744	55.7438	47.463	45.306	43.0152	-0.122169	0.123902	0.224546	48.9538	44.3811	49.5169	44.4173	37.4952	41.9693	-0.122773	0.139016	0.286219
AKAP8L	26993	ENSG00000011243	19	67.5465	64.2051	73.8995	57.3795	56.8335	55.6709	-0.145745	0.051558	0.108042	67.2065	67.6812	61.5703	59.3819	48.3491	54.7349	-0.191967	0.0126808	0.0397138
AKAP9	10142	ENSG00000127914	7	232.408	228.912	221.699	379.098	345.224	376.187	0.807579	1.77553e-49	5.11967e-48	370.44	371.893	363.015	381.264	428.683	414.534	0.23468	1.27501e-05	7.4174e-05
AKIP1	56672	ENSG00000166452	11	12.5453	12.9153	10.4963	16.8051	20.0392	19.0547	0.742048	2.10852e-07	1.01466e-06	9.37115	8.06929	8.03563	8.57844	9.50835	9.53052	0.192716	0.23941	0.425102
AKIRIN1	79647	ENSG00000174574	1	72.5079	75.7843	73.474	78.4237	85.1833	84.4662	0.283191	3.39285e-05	0.000130096	59.5138	58.8049	61.6789	74.5371	78.3093	73.3588	0.416781	5.42519e-09	4.84149e-08
AKIRIN2	55122	ENSG00000135334	6	19.6331	20.0409	17.4465	21.4227	21.9158	21.8986	0.300556	0.00662259	0.0176141	25.5958	27.6373	32.3597	31.359	26.2825	29.5534	0.120253	0.254241	0.442815
AKNA	80709	ENSG00000106948	9	93.1333	91.9655	102.835	107.038	122.581	119.376	0.404652	3.66437e-07	1.72498e-06	123.294	117.307	132.371	166.136	141.19	166.828	0.43159	3.66854e-08	2.97966e-07
AKNAD1	254268	ENSG00000162641	1	0	0	0	0	0	0	0	1	NA	0.209802	0	0.10859	0.095316	0	0.087436	-0.756937	0.798207	NA
AKR1A1	10327	ENSG00000117448	1	43.0228	39.1169	42.5525	34.6699	37.3305	31.9237	-0.137365	0.110961	0.205625	35.3866	36.1101	37.4634	24.4009	28.4353	25.3564	-0.388945	2.85932e-05	0.000157425
AKR1B1	231	ENSG00000085662	7	29.0599	28.6511	32.3399	17.4107	16.9562	18.0593	-0.649689	3.51673e-09	1.94651e-08	58.9543	53.9634	63.0906	54.1395	52.7444	53.5108	-0.0481641	0.619573	0.782226
AKR1C1	1645	ENSG00000187134	10	0	0	0	0.454191	0.134041	0.213298	4.11095	0.0139507	0.0344364	0	0.100866	0	0.285948	0	0	1.58025	0.383745	NA
AKR1C2	1646	ENSG00000151632	10	0	0	0	0.151397	0.0670207	0	2.235	0.629358	NA	0.069934	0	0	0	0	0	-0.887199	0.850471	NA
AKR1C3	8644	ENSG00000196139	10	0.283511	0.148451	0.141842	2.80085	2.68083	2.98618	3.9359	1.12836e-09	6.50715e-09	0.209802	0.100866	0	0.667212	1.16612	0.524616	2.82014	0.000788277	0.00332614
AKR1C8P	340811	ENSG00000264006	10	0.0708777	0.222677	0	0.681287	0.402124	0.497696	2.32194	0.00889907	0.0229792	0.419604	0.302598	0	3.62201	2.78074	3.84718	3.79006	4.86584e-09	4.35954e-08
AKR1E2	83592	ENSG00000165568	10	0	0	0	0	0	0	0	1	NA	0	0	0	0	0	0	0	1	NA
AKR7A2	8574	ENSG00000053371	1	20.0584	19.744	19.0068	20.5143	20.3743	18.6992	0.135944	0.253118	0.395202	20.2109	19.2654	21.2836	23.1618	16.9536	21.859	0.112846	0.351035	0.55224
AKR7A3	22977	ENSG00000162482	1	1.41755	2.30099	1.98578	0.832684	0.670207	0.853194	-1.15071	0.00389651	0.0108744	3.9163	2.52165	3.80064	1.71569	2.15283	2.09846	-0.699289	0.0374111	0.0996289
AKR7L	246181	ENSG00000211454	1	0.850533	1.33606	1.56026	0.756986	0.804248	0.639895	-0.600993	0.183199	0.30755	3.00716	3.02598	2.38897	2.00164	0.807313	1.31154	-0.960929	0.0142835	0.0438686
AKT1	207	ENSG00000142208	14	150.544	148.228	141.842	128.385	144.027	135.587	0.00877696	0.891486	0.942245	127.839	125.276	121.403	132.87	115.535	132.465	0.108281	0.100424	0.221474
AKT1S1	84335	ENSG00000204673	19	15.7348	13.2864	13.1913	7.79695	7.7744	8.60304	-0.690082	8.42495e-06	3.47044e-05	16.2247	15.9368	14.9854	13.1536	10.1363	12.4159	-0.319742	0.033964	0.092089
AKT2	208	ENSG00000105221	19	74.4925	75.7101	75.1761	51.475	51.6729	49.4141	-0.441571	2.44746e-10	1.48302e-09	69.864	67.3786	71.7778	56.999	49.9637	54.6475	-0.286183	6.45818e-05	0.000332523
AKT3	10000	ENSG00000117020	1	0	0	0	0.0756986	0	0	0.733297	0.745497	NA	0.069934	0.100866	0	0.190632	0.269104	0.174872	1.94893	0.312044	NA
AKTIP	64400	ENSG00000166971	16	8.15094	8.61017	8.93603	13.2472	10.2542	12.0158	0.59276	0.000136653	0.000483517	15.7351	16.3403	14.551	9.62692	12.917	13.8149	-0.270032	0.068053	0.162659
ALAD	210	ENSG00000148218	9	19.137	15.6616	17.021	22.861	23.3232	22.183	0.519067	2.05336e-06	9.00728e-06	24.4769	24.8131	23.4554	26.4978	25.7443	27.7172	0.221315	0.0360801	0.0966921
ALAS1	211	ENSG00000023330	3	114.893	110.373	110.353	1157.96	1212.34	1127.71	3.50169	0	0	91.4736	90.0734	93.6043	863.849	800.047	821.374	3.26091	0	0
ALB	213	ENSG00000163631	4	0.0708777	0	0.141842	0.151397	0.201062	0.355497	2.12767	0.0870838	0.167917	0.559472	0.504331	1.0859	0.667212	0.538208	0.699488	-0.0717739	0.922371	0.962351
ALCAM	214	ENSG00000170017	3	103.623	98.8685	103.119	67.4474	66.2835	66.0514	-0.491131	1.38169e-09	7.91746e-09	58.9543	62.1335	52.7746	44.8938	60.997	50.538	-0.0651728	0.451761	0.647264
ALDH16A1	126133	ENSG00000161618	19	54.9302	51.2157	53.0488	56.0169	57.9059	55.6709	0.213151	0.011463	0.0288892	40.5617	46.3984	50.7114	44.7985	40.545	42.5813	-0.0121682	0.891134	0.946884
ALDH18A1	5832	ENSG00000059573	10	241.906	240.862	237.869	127.325	120.369	121.722	-0.844139	2.76015e-65	1.13914e-63	132.455	132.941	127.593	111.806	114.728	108.333	-0.145796	0.00611179	0.020835
ALDH1A1	216	ENSG00000165092	9	0	0	0	0	0	0	0	1	NA	0	0	0.217179	0	0	0	-2.02236	0.698493	NA
ALDH1A2	8854	ENSG00000128918	15	0.283511	0.222677	0.141842	1.66537	1.07233	1.35089	2.68714	1.54957e-05	6.21379e-05	0.489538	0.605197	0.760128	2.09695	2.60134	2.27334	2.03047	1.27581e-05	7.41992e-05
ALDH1A3	220	ENSG00000184254	15	0.0708777	0	0	0	0.0670207	0	-0.228497	0.930996	NA	0.069934	0.100866	0.542948	0	0.0897014	0	-2.7702	0.252023	NA
ALDH1B1	219	ENSG00000137124	9	18.2864	18.6306	22.2692	5.90449	6.90313	6.18565	-1.50083	5.57777e-23	6.78048e-22	17.2737	21.2828	17.3743	11.7239	12.1097	11.2792	-0.58114	5.77323e-05	0.000300067
ALDH1L1	10840	ENSG00000144908	3	0	0	0	0	0	0	0	1	NA	0	0	0.10859	0.190632	0	0	1.0195	0.845492	NA
ALDH1L1-AS1	100874204	ENSG00000250218	3	0	0	0	0	0	0	0	1	NA	0	0	0.10859	0	0	0	-0.887197	0.866256	NA
ALDH1L2	160428	ENSG00000136010	12	0.212633	0	0	0.302794	0.201062	0	1.07058	0.297903	0.447424	10.0705	9.48141	9.01294	2.47822	2.96015	2.62308	-1.73957	6.38416e-09	5.66744e-08
ALDH2	217	ENSG00000111275	12	1.48843	2.07832	1.98578	3.48213	4.08826	2.48848	1.00069	0.000127999	0.000454607	15.945	15.7351	17.2658	13.5349	12.02	11.7164	-0.307079	0.0714701	0.169097
ALDH3A1	218	ENSG00000108602	17	0	0	0.141842	0	0.201062	0.0710995	1.63267	0.365041	0.519435	0.279736	0.302598	0.217179	0.095316	0.0897014	0.43718	-0.271385	0.842683	NA
ALDH3A2	224	ENSG00000072210	17	84.9115	79.0503	75.8853	80.1648	78.4142	79.4892	0.10447	0.099338	0.187214	81.3332	84.7275	84.6999	73.4886	66.2893	65.6644	-0.200982	0.00214462	0.00821261
ALDH3B1	221	ENSG00000006534	11	10.2064	8.61017	7.37577	19.6816	21.9828	16.0685	1.23751	7.20035e-16	6.25612e-15	10.63	10.6918	9.23012	19.2538	14.8904	20.7223	0.924405	1.71351e-09	1.60967e-08
ALDH3B2	222	ENSG00000132746	11	0	0	0	0	0	0.0710995	0.733294	0.84078	NA	0	0	0	0.190632	0	0	1.97671	0.582733	NA
ALDH4A1	8659	ENSG00000159423	1	4.96144	5.34424	4.96446	2.72515	4.08826	3.62607	-0.424544	0.0716831	0.142746	6.22412	5.04331	5.86384	4.57517	5.47179	6.90744	0.0679463	0.76411	0.87551
ALDH5A1	7915	ENSG00000112294	6	24.0984	24.5687	27.9428	11.5062	13.6052	14.2199	-0.823512	1.16954e-13	8.90269e-13	40.6316	43.7759	41.807	24.7822	26.1928	24.5695	-0.65195	8.42711e-11	9.00161e-10
ALDH6A1	4329	ENSG00000119711	14	12.1201	8.9813	8.93603	14.6098	15.2137	13.7933	0.6409	3.27925e-06	1.41101e-05	16.5044	18.862	19.0032	18.8726	19.1064	19.061	0.162987	0.20132	0.375571
ALDH7A1	501	ENSG00000164904	5	0	0	0	0.0756986	0	0	0.733298	0.666935	0.78536	4.96531	4.13551	6.08102	1.52506	2.60134	1.92359	-1.23616	0.0028795	0.0106828
ALDH8A1	64577	ENSG00000118514	6	0.708777	0.890707	1.41842	0.52989	1.00531	0.497696	-0.360107	0.456016	0.61011	2.02808	2.72338	1.95461	2.47822	1.43522	2.53564	0.032125	0.934707	0.968321
ALDH9A1	223	ENSG00000143149	1	66.058	60.5681	64.2543	45.4191	47.5177	44.5794	-0.349578	1.04662e-06	4.73223e-06	45.5969	48.4157	43.2187	41.4625	39.3789	38.297	-0.119433	0.123869	0.261752
ALDOA	226	ENSG00000285043	16	1.55931	1.55874	1.7021	1.51397	1.40743	1.20869	0.435929	0.0454758	0.0969594	4.26597	3.83291	4.12641	2.3829	1.97343	3.23513	-0.602988	0.0352945	0.0950126
ALDOC	230	ENSG00000109107	17	34.2339	36.2221	37.7299	77.2125	88.9364	84.8217	1.3366	6.3292e-12	4.30561e-11	33.918	41.3551	40.7211	77.4919	80.0137	79.6542	1.12085	8.47014e-09	7.41885e-08
ALG1	56052	ENSG00000033011	16	39.6206	42.0117	40.5667	24.3749	24.3285	26.8045	-0.573452	4.32173e-10	2.57471e-09	28.0435	28.9486	26.8217	22.5899	21.4386	24.0449	-0.214744	0.0314604	0.08629
ALG10	84920	ENSG00000139133	12	28.0676	28.3542	25.106	35.8811	32.438	27.6577	0.347493	0.00439639	0.0121472	32.0298	33.7901	34.9659	26.4025	36.3291	34.2749	0.0364726	0.764651	0.875726
ALG10B	144245	ENSG00000175548	12	25.7995	24.5687	23.1202	34.1401	30.9636	33.559	0.540743	4.16658e-05	0.000158165	29.4422	29.8564	28.0161	25.2587	42.5185	30.4277	0.259132	0.049542	0.125478
ALG11	440138	ENSG00000253710	13	18.0029	15.9585	15.8863	18.8489	18.7658	16.6373	0.2368	0.05218	0.109176	18.1828	17.2481	19.1118	15.9178	18.7476	18.0993	0.0407072	0.743217	0.864388
ALG12	79087	ENSG00000182858	22	15.2387	14.6224	16.8792	11.9604	10.5222	10.3094	-0.378516	0.00313339	0.00889975	17.0639	17.2481	16.1799	14.5833	12.917	15.1264	-0.160525	0.204753	0.380055
ALG13	79868	ENSG00000101901	X	19.9166	18.1853	18.0139	20.5143	17.4254	19.8367	0.157581	0.222733	0.358341	26.6449	32.2771	34.0971	24.2103	29.8706	30.078	-0.0479769	0.69586	0.833279
ALG14	199857	ENSG00000172339	1	4.25266	4.60199	3.68789	3.10364	4.35634	3.12838	-0.136088	0.579665	0.716546	5.10518	3.32858	3.04051	4.38454	3.94686	3.41	0.082441	0.744296	0.864908
ALG1L	200810	ENSG00000189366	3	0	0.148451	0.283683	0.151397	0	0	-1.3408	0.470406	NA	0.069934	0	0	0	0.0897014	0.087436	0.957666	0.647836	NA
ALG1L2	644974	ENSG00000251287	3	0.708777	0.593805	0.283683	0.302794	0.335103	0.497696	-0.435962	0.503772	0.653074	0.979076	0.907795	1.0859	0.667212	0.897014	0.699488	-0.302935	0.598323	0.766726
ALG1L9P	285407	ENSG00000248671	11	0.850533	0.66803	0.567367	1.21118	0.670207	0.426597	0.215966	0.660265	0.780737	1.53855	2.42079	2.0632	1.52506	1.61463	2.09846	-0.0940022	0.813064	0.903562
ALG2	85365	ENSG00000119523	9	26.5083	21.6739	19.716	19.4545	19.8381	17.6327	-0.150265	0.180471	0.304152	19.3717	20.5767	23.021	23.2571	23.5018	22.8208	0.237637	0.03702	0.0987814
ALG3	10195	ENSG00000214160	3	55.1429	50.325	50.0701	27.2515	25.6019	25.1692	-0.8771	5.43416e-17	5.0179e-16	31.75	34.1936	31.5996	30.3105	23.5915	29.8157	-0.134821	0.21925	0.399363
ALG5	29880	ENSG00000120697	13	36.0767	38.5231	32.3399	32.5504	28.3498	28.2265	-0.154377	0.118596	0.216971	17.6234	20.4758	21.2836	18.6819	19.3755	18.8862	0.037078	0.744004	0.864858
ALG6	29929	ENSG00000088035	1	31.6823	29.0222	26.8081	36.7895	32.8401	32.5636	0.333328	0.000798997	0.00253025	38.9532	39.2369	33.7714	30.1199	39.0201	34.3623	-0.0284765	0.773598	0.880734
ALG8	79053	ENSG00000159063	11	79.3122	70.5143	69.928	74.4874	69.2994	68.1133	0.0635187	0.373017	0.527631	55.5975	55.4763	54.6206	48.0393	52.1165	49.6636	-0.0591214	0.442523	0.639298
ALG9	79796	ENSG00000086848	11	14.459	14.0286	13.3331	11.3548	10.7233	10.6649	-0.239477	0.069301	0.138769	18.5325	19.6689	19.2204	12.2005	15.9669	12.9405	-0.391306	0.00217222	0.00830894
ALK	238	ENSG00000171094	2	0	0	0	0	0	0	0	1	NA	0	0	0	0	0	0	0	1	NA
ALKBH1	8846	ENSG00000100601	14	17.6486	19.6698	21.2763	12.8688	14.2754	13.6511	-0.38794	0.00258236	0.00744515	17.3436	21.5853	19.2204	15.0599	13.9934	16.1757	-0.268447	0.0403707	0.106231
ALKBH2	121642	ENSG00000189046	12	21.7595	20.9316	21.1344	9.15953	8.91375	9.74063	-1.07796	1.91927e-18	1.89786e-17	16.8541	17.0464	16.5056	12.677	12.917	10.23	-0.409297	0.00117041	0.00472953
ALKBH3	221120	ENSG00000166199	11	19.4205	24.1975	23.9713	24.7534	26.2051	23.3206	0.267128	0.0134155	0.0332635	12.2385	13.6169	13.1394	17.5382	15.9669	15.4762	0.41962	0.000782859	0.00330465
ALKBH4	54784	ENSG00000160993	7	17.5777	15.8843	19.9997	13.323	15.0126	12.5135	-0.250458	0.0727967	0.144498	14.826	14.7264	15.094	11.9145	10.3157	13.3777	-0.239848	0.104571	0.228881
ALKBH5	54890	ENSG00000091542	17	136.014	140.286	138.863	115.97	129.082	122.504	-0.052985	0.314233	0.465702	122.385	130.521	125.638	132.87	126.569	128.968	0.124644	0.0206275	0.0604325
ALKBH6	84964	ENSG00000239382	19	0.567022	0.66803	0.85105	0.52989	1.20637	0.924293	0.531976	0.280291	0.427473	1.46861	1.91646	0.977307	1.71569	1.61463	1.74872	0.300162	0.474856	0.666527
ALKBH7	84266	ENSG00000125652	19	13.1124	14.2513	13.7586	12.7931	11.7286	11.9447	-0.0527172	0.722161	0.826145	5.31498	8.06929	6.2982	6.95807	5.47179	5.42103	-0.0389318	0.83199	0.913678
ALKBH8	91801	ENSG00000137760	11	16.8689	16.2554	19.2905	12.6417	11.5946	12.2291	-0.387883	0.0025602	0.00738717	16.5044	17.1472	16.0713	13.2489	14.1728	15.651	-0.119388	0.36033	0.561434
ALLC	55821	ENSG00000151360	2	0	0	0	0	0	0	0	1	NA	0	0.100866	0	0	0.0897014	0.087436	0.946646	0.84806	NA
ALMS1	7840	ENSG00000116127	2	202.569	216.665	207.089	109.99	102.341	107.218	-0.851235	2.16745e-47	5.84455e-46	316.102	304.515	314.91	231.999	217.795	240.536	-0.353066	3.59679e-10	3.61778e-09
ALMS1-IT1	100874291	ENSG00000230002	2	3.1895	2.74635	4.39709	1.36257	1.6085	1.42199	-1.06093	0.000254201	0.000864364	8.39208	10.1875	9.01294	4.47985	6.6379	6.20796	-0.575817	0.00968824	0.0313458
ALMS1P1	200420	ENSG00000163016	2	0.567022	0.66803	0.283683	0.151397	0.201062	0.497696	-0.782097	0.265745	0.410714	1.18888	1.81559	1.62885	1.14379	0.538208	1.39898	-0.491667	0.374051	0.575668
ALOX12-AS1	100506713	ENSG00000215067	17	1.41755	2.74635	2.12763	4.31482	6.03186	6.82555	1.58221	1.09393e-10	6.82748e-10	8.46201	7.26236	8.03563	22.2086	17.9403	22.7334	1.48352	3.43868e-16	5.63985e-15
ALOX12P2	245	ENSG00000262943	17	0	0	0	0	0	0	0	1	NA	0	0	0	0.095316	0.179403	0	2.53716	0.62566	NA
ALOX15	246	ENSG00000161905	17	0.496144	0.0742256	0.283683	0.227096	0.469145	0.284398	0.329402	0.697585	0.809066	0.34967	0.100866	0.10859	0.190632	0.179403	0.174872	-0.0608596	0.951727	0.976798
ALOX15B	247	ENSG00000179593	17	0	0.0742256	0	0	0	0	-1.19028	0.821241	NA	0	0	0	0	0	0	0	1	NA
ALOX5AP	241	ENSG00000132965	13	1.55931	0.742256	0.992892	398.401	407.955	413.799	8.65129	8.23191e-38	1.66222e-36	1.74835	0.907795	2.38897	159.464	166.934	167.178	6.69668	2.41314e-24	5.87767e-23
ALOXE3	59344	ENSG00000179148	17	0	0	0	0	0	0	0	1	NA	0	0	0	0	0.0897014	0	1.03637	0.844037	NA
ALPG	251	ENSG00000163286	2	0	0	0	0.0756986	0.0670207	0	1.62511	0.754143	NA	0	0	0	0	0	0	0	1	NA
ALPK1	80216	ENSG00000073331	4	20.7672	20.0409	21.7018	40.9529	42.022	44.1528	1.15394	2.4642e-36	4.75811e-35	34.0579	30.7642	33.0113	47.658	44.761	48.2647	0.605873	2.80264e-12	3.44412e-11
ALPK3	57538	ENSG00000136383	15	5.67022	4.00818	5.1063	5.1475	3.68614	4.47927	-0.0285399	0.898937	0.945959	8.32214	6.05197	9.23012	6.86275	5.92029	7.16975	-0.159703	0.446844	0.642756
ALPL	249	ENSG00000162551	1	0	0	0	0	0	0.0710995	0.733289	0.889293	NA	0	0	0	0.095316	0	0	1.03637	0.844037	NA
ALPP	250	ENSG00000163283	2	0	0.0742256	0	0	0	0	-1.19028	0.821241	NA	0	0	0	0	0	0	0	1	NA
ALS2	57679	ENSG00000003393	2	68.397	66.2835	65.5309	49.9611	48.3889	49.5563	-0.317876	8.03498e-06	3.31865e-05	94.9703	85.3327	93.9301	83.4015	89.522	85.8621	0.00089414	0.989417	0.994445
ALS2CL	259173	ENSG00000178038	3	0	0	0	0.151397	0.0670207	0.0710995	2.63938	0.135121	0.241239	0.559472	0.302598	0.217179	0	0.179403	0.262308	-1.20864	0.369365	NA
ALX4	60529	ENSG00000052850	11	0	0	0	0	0	0	0	1	NA	0	0.100866	0.217179	0.190632	0.358806	0.174872	1.33753	0.512787	NA
ALYREF	10189	ENSG00000183684	17	162.097	188.236	184.962	112.867	119.364	125.348	-0.459994	5.45742e-09	2.9766e-08	95.8795	100.362	97.5135	97.9849	78.9373	79.3919	-0.111814	0.176138	0.340361
AMACR	23600	ENSG00000242110	5	0.92141	0.890707	0.709209	1.43827	1.40743	1.77749	0.967445	0.0284681	0.0648396	0.839208	0.907795	1.30308	1.14379	0.807313	0.612052	-0.150371	0.752807	0.869129
AMBRA1	55626	ENSG00000110497	11	55.639	53.6651	59.2898	51.7778	55.8952	51.7604	0.0483104	0.531538	0.676816	42.5898	44.1793	42.1328	44.7032	38.9304	42.1441	0.0497663	0.548487	0.730048
AMD1	262	ENSG00000123505	6	263.098	241.456	242.266	236.785	211.45	210.241	-0.0615269	0.403926	0.558809	238.894	245.609	243.132	207.503	255.021	222.699	0.001485	0.984004	0.991605
AMDHD1	144193	ENSG00000139344	12	0.354388	0.742256	0.425525	0.378493	0.201062	0.213298	-0.861572	0.214027	0.347645	1.46861	1.71472	1.52025	0.47658	0.62791	1.2241	-0.915602	0.0908038	0.204492
AMDHD2	51005	ENSG00000162066	16	17.7903	17.3688	17.8721	10.6735	10.6563	9.66953	-0.651897	2.60878e-06	1.13152e-05	17.1338	18.6602	17.1572	10.6754	8.16283	12.9405	-0.64829	5.72224e-06	3.49697e-05
AMER1	139285	ENSG00000184675	X	36.7146	40.8983	38.7228	10.1436	10.1201	9.24293	-1.85842	5.34446e-63	2.09004e-61	42.9395	40.649	42.5671	24.4962	23.3224	22.2087	-0.76556	1.25485e-14	1.85338e-13
AMER2	219287	ENSG00000165566	13	0	0	0	0	0	0	0	1	NA	0	0	0	0	0	0	0	1	NA
AMER3	205147	ENSG00000178171	2	0	0	0	0	0	0	0	1	NA	0	0	0	0	0	0.087436	1.03637	0.844037	NA
AMFR	267	ENSG00000159461	16	57.1274	60.7908	58.297	47.6144	52.9463	52.9691	-0.0769961	0.28899	0.437318	66.2974	67.3786	72.7551	76.2528	71.3126	70.2985	0.16589	0.0192771	0.0569026
AMH	268	ENSG00000104899	19	2.40984	1.33606	3.4042	1.28688	1.20637	1.49309	-0.658824	0.0727094	0.144404	3.42677	2.82425	2.60615	2.76416	1.70433	2.1859	-0.343941	0.320328	0.518779
AMHR2	269	ENSG00000135409	12	0.0708777	0	0	0	0	0	-1.19028	0.809024	NA	0	0	0	0	0	0.087436	1.03637	0.833329	NA
AMIGO1	57463	ENSG00000181754	1	3.89827	3.26593	3.4042	0.605588	0.670207	0.355497	-2.57612	7.99448e-11	5.03315e-10	3.14703	2.62252	3.58346	1.23911	1.07642	0.87436	-1.47013	4.05911e-05	0.000217019
AMIGO2	347902	ENSG00000139211	12	0.0708777	0.0742256	0.141842	0	0	0	-2.69671	0.231973	NA	0	0	0.10859	0	0.0897014	0	0.0745873	0.975258	NA
AMMECR1	9949	ENSG00000101935	X	25.9412	26.4243	20.5671	36.5624	34.2476	35.3364	0.640161	2.29364e-10	1.39215e-09	26.505	26.326	28.8849	32.6934	40.0965	33.488	0.469447	3.96704e-06	2.47338e-05
AMMECR1L	83607	ENSG00000144233	2	64.7113	57.3021	58.297	39.3633	37.7997	41.1666	-0.48981	1.38042e-10	8.51236e-10	53.7792	49.4244	53.5347	47.4674	42.07	44.5924	-0.141975	0.0700523	0.166459
AMN	81693	ENSG00000166126	14	1.34668	2.15254	2.55315	0.605588	1.13935	1.06649	-0.93115	0.0160782	0.0391342	4.40584	5.6485	4.12641	2.66885	1.52492	2.09846	-1.08855	0.000975273	0.00404056
AMN1	196394	ENSG00000151743	12	2.19721	2.74635	3.4042	4.01202	3.08295	3.69717	0.530911	0.0419682	0.0906789	4.47577	3.02598	3.80064	3.05011	4.12627	3.41	-0.0233932	0.927327	0.964852
AMOT	154796	ENSG00000126016	X	0	0	0	0	0	0	0	1	NA	0	0	0	0	0	0	0	1	NA
AMOTL1	154810	ENSG00000166025	11	45.4326	46.6879	50.212	20.7414	19.436	21.472	-1.07861	7.78291e-36	1.47773e-34	37.6944	39.2369	38.3321	24.3056	22.246	23.1705	-0.63869	1.16004e-12	1.47917e-11
AMOTL2	51421	ENSG00000114019	3	0	0	0	0	0	0	0	1	NA	0.069934	0.302598	0.10859	0	0.179403	0	-1.30149	0.683012	NA
AMPD1	270	ENSG00000116748	1	0.0708777	0	0	0.0756986	0	0.0710995	0.706227	0.865711	NA	0.069934	0	0	0	0	0	-0.887201	0.833508	NA
AMPD2	271	ENSG00000116337	1	92.141	90.7779	98.0126	64.1167	66.6856	68.8243	-0.367245	1.31924e-06	5.90193e-06	106.3	112.062	103.052	109.232	87.0104	99.9393	-0.0333146	0.655274	0.805936
AMPD3	272	ENSG00000133805	11	43.6607	39.488	39.8575	67.3717	70.5058	66.2647	0.84838	5.19478e-32	8.71547e-31	38.8134	38.5309	40.5039	82.9249	77.3226	80.7909	1.11921	5.80803e-53	3.89847e-51
AMPH	273	ENSG00000078053	7	0	0	0	0	0	0	0	1	NA	0	0	0	0	0	0.087436	1.03637	0.844037	NA
AMT	275	ENSG00000145020	3	0.0708777	0.0742256	0.141842	0.0756986	0.0670207	0.0710995	-0.199317	0.887943	0.940372	0.279736	0.100866	0.325769	0.095316	0.0897014	0.174872	-0.891709	0.45161	0.647139
AMY1A	276	ENSG00000237763	1	0	0	0	0	0	0	0	1	NA	0	0.100866	0	0	0	0	-0.887202	0.827794	NA
AMY2A	279	ENSG00000243480	1	0	0	0	0	0	0	0	1	NA	0	0	0	0	0	0.087436	1.03637	0.844037	NA
AMY2B	280	ENSG00000240038	1	0.425266	0.445354	0.141842	0.605588	1.07233	1.42199	1.61353	0.0027019	0.00777012	2.16795	2.82425	2.28038	3.14543	3.40865	3.1477	0.509851	0.145495	0.295938
AMZ1	155185	ENSG00000174945	7	0.992288	1.18761	0.85105	0.0756986	0	0	-5.20827	4.24961e-05	0.000161203	1.67841	1.21039	1.73744	0.095316	0.269104	0.349744	-2.59586	0.000157478	0.000757154
AMZ2	51321	ENSG00000196704	17	33.3125	34.6634	27.6591	32.8532	33.9125	37.185	0.226537	0.024911	0.0577102	31.9598	29.2512	27.9075	28.7854	33.9071	30.1654	0.140661	0.179278	0.345054
AMZ2P1	201283	ENSG00000214174	17	4.96144	3.78551	3.82973	8.02405	8.1095	7.25215	0.998772	2.31845e-07	1.11247e-06	6.64373	5.54763	5.10371	8.48312	8.25253	9.79283	0.686135	0.000212434	0.000999651
ANAPC1	64682	ENSG00000153107	2	214.334	212.656	205.103	159.875	145.435	148.74	-0.358118	3.59193e-08	1.83769e-07	176.583	177.423	182.974	166.898	169.625	170.15	0.00299747	0.963625	0.982662
ANAPC10	10393	ENSG00000164162	4	7.22953	8.46172	7.8013	6.35868	5.09357	5.68796	-0.337352	0.0732556	0.145195	9.72082	9.27968	8.46999	6.57681	9.14954	8.13155	-0.11953	0.514198	0.701251
ANAPC11	51529	ENSG00000141552	17	18.7826	16.0327	19.5742	26.0403	29.8912	27.7288	0.757768	1.75579e-12	1.2474e-11	13.4973	15.7351	15.8541	21.6367	19.5549	21.5093	0.572739	8.61883e-07	5.88813e-06
ANAPC13	25847	ENSG00000129055	3	38.4157	33.4015	35.6023	34.6699	30.2263	31.426	-0.0374734	0.718011	0.823139	24.9664	24.4096	23.021	25.5447	24.5782	26.7554	0.169558	0.12984	0.27162
ANAPC15	25906	ENSG00000110200	11	24.3819	24.0491	22.1273	25.8132	26.1381	27.16	0.277972	0.00618623	0.0165471	14.0567	13.3143	13.2479	13.8208	13.3655	13.2903	0.0753814	0.539534	0.723052
ANAPC16	119504	ENSG00000166295	10	89.5894	84.7656	84.5377	124.448	129.149	129.33	0.684913	5.85958e-20	6.21783e-19	58.1851	60.9231	62.8734	75.9669	95.2629	88.835	0.605892	1.83246e-14	2.67158e-13
ANAPC1P1	100286979	ENSG00000233673	2	2.26809	2.22677	2.26947	1.36257	1.54148	1.20869	-0.593434	0.0927548	0.177029	0.979076	1.81559	1.62885	1.23911	1.79403	1.2241	0.0720583	0.851951	0.925686
ANAPC2	29882	ENSG00000176248	9	39.8333	35.9252	30.6378	33.5345	28.0146	30.1462	-0.10487	0.393152	0.5485	44.7578	42.969	41.1555	39.7468	25.6546	37.9472	-0.237112	0.0526903	0.132037
ANAPC4	29945	ENSG00000053900	4	91.0779	90.3325	85.9561	91.8224	83.9769	86.457	0.0896663	0.223964	0.359969	109.447	99.7566	106.961	88.7392	109.525	99.7645	0.000989417	0.989248	0.994445
ANAPC5	51433	ENSG00000089053	12	591.191	568.716	560.984	441.398	424.04	417.852	-0.303132	9.28222e-12	6.23989e-11	420.863	415.266	408.623	334.654	310.277	315.469	-0.289039	2.81387e-10	2.85145e-09
ANAPC7	51434	ENSG00000196510	12	98.0948	90.1099	89.0766	62.0728	63.0665	59.5814	-0.467094	1.95417e-09	1.10834e-08	87.8371	81.3989	85.0257	60.621	51.668	52.4616	-0.543512	1.35596e-11	1.56512e-10
ANG	283	ENSG00000214274	14	0	0.0742256	0	0	0.134041	0.0710995	1.2278	0.495473	0.646266	0.069934	0	0	0.285948	0.717611	0.349744	3.87592	0.017859	NA
ANGEL1	23357	ENSG00000013523	14	32.1785	31.6943	34.6094	19.2274	19.302	16.8506	-0.701985	3.43156e-12	2.38314e-11	35.5964	38.3291	38.5493	46.8002	41.8906	44.5924	0.333787	0.000340723	0.00153073
ANGEL2	90806	ENSG00000174606	1	31.0444	24.9398	25.2478	38.5306	37.9337	33.1324	0.543919	3.28358e-08	1.68592e-07	43.3591	44.2802	40.6125	39.1749	47.5418	43.9803	0.113927	0.228533	0.411593
ANGPT1	284	ENSG00000154188	8	9.92288	10.0947	11.0637	0.227096	0.201062	0.0710995	-5.83717	8.08691e-24	1.01797e-22	5.03525	6.8589	6.18961	0.190632	0.448507	0.262308	-4.2191	4.12808e-17	7.16967e-16
ANGPT2	285	ENSG00000091879	8	0	0	0	0	0.0670207	0	0.733296	0.794135	NA	0.069934	0	0	0.285948	0	0	1.59733	0.551194	NA
ANGPT4	51378	ENSG00000101280	20	0	0	0	0	0	0	0	1	NA	0.069934	0.100866	0	0	0	0	-1.68363	0.748143	NA
ANGPTL1	9068	ENSG00000116194	1	0.283511	0.742256	0.425525	0.908383	0.469145	0.710995	0.621018	0.378967	0.534085	0	0.100866	0.10859	0	0	0	-1.78844	0.277199	0.469493
ANGPTL2	23452	ENSG00000136859	9	3.61476	3.71128	3.4042	0	0	0.0710995	-7.0163	6.94419e-09	3.76284e-08	5.17511	3.63118	4.12641	0.095316	0	0.087436	-6.08213	8.72976e-09	7.63638e-08
ANGPTL4	51129	ENSG00000167772	19	0.708777	0.148451	0.567367	59.4991	76.7387	74.7966	7.36519	5.31104e-31	8.60994e-30	2.79736	2.82425	3.90923	84.3547	82.7047	95.655	4.8736	1.36999e-19	2.73702e-18
ANGPTL6	83854	ENSG00000130812	19	0.708777	1.03916	0.85105	1.28688	1.87658	0.995393	0.80157	0.0825225	0.160604	3.00716	1.10953	2.60615	3.14543	1.79403	2.88539	0.279867	0.481433	0.671683
ANHX	647589	ENSG00000227059	12	0	0	0	0.0756986	0	0	0.733289	0.889293	NA	0	0	0	0	0	0	0	1	NA
ANK1	286	ENSG00000029534	8	1.13404	1.78141	0.709209	1.89246	2.34572	1.84859	0.804073	0.0445363	0.0952757	1.04901	0.806929	0.760128	0.381264	0.897014	0.43718	-0.541893	0.294485	0.490198
ANK2	287	ENSG00000145362	4	0	0	0	0	0	0	0	1	1	0.629406	0.302598	0.217179	0.285948	0.0897014	0.262308	-0.794731	0.56183	NA
ANK3	288	ENSG00000151150	10	0	0.0742256	0	0	0.0670207	0	-0.228496	0.944308	NA	0	0	0	0.190632	0	0	1.97443	0.538862	NA
ANKAR	150709	ENSG00000151687	2	5.24495	4.23086	4.25525	1.96816	2.34572	2.20408	-0.961233	0.000110706	0.000396773	7.2032	6.05197	6.40679	5.43301	6.99671	5.24616	-0.0743219	0.728631	0.854742
ANKDD1A	348094	ENSG00000166839	15	1.84282	2.22677	2.41131	4.39052	5.02655	3.76827	1.17136	1.49112e-05	5.99051e-05	2.23789	1.61386	2.0632	3.05011	3.13955	4.02205	0.860716	0.00279784	0.0104122
ANKDD1B	728780	ENSG00000189045	5	0.567022	0.742256	0.992892	0.832684	0.670207	0.924293	0.25777	0.587698	0.723202	1.81828	1.81559	2.82333	2.76416	4.84388	4.10949	0.96634	0.00664371	0.0224265
ANKEF1	63926	ENSG00000132623	20	0	0	0	0	0	0	0	1	NA	0	0.201732	0	0.190632	0.0897014	0	0.584707	0.885133	NA
ANKFN1	162282	ENSG00000153930	17	0	0	0	0.378493	0.134041	0.213298	3.9684	0.0136539	0.0337811	0.279736	0.100866	0	0.095316	0.0897014	0.087436	-0.513271	0.726408	NA
ANKFY1	51479	ENSG00000185722	17	62.9394	62.6464	63.1196	102.193	94.7672	99.6103	0.773583	4.32006e-34	7.76606e-33	81.1234	79.1799	80.2478	108.374	95.4423	106.235	0.450398	7.08165e-13	9.13295e-12
ANKH	56172	ENSG00000154122	5	38.274	35.1087	34.042	16.0481	15.9509	15.1442	-1.07364	1.47692e-28	2.21037e-27	37.9742	36.8161	34.3143	23.2571	20.8107	23.7826	-0.603968	1.97751e-10	2.03638e-09
ANKHD1	54882	ENSG00000131503	5	6.30812	6.16072	5.81551	6.13158	5.29463	5.26136	-0.0207261	0.912375	0.951993	14.5463	13.3143	15.7455	9.62692	10.9436	13.9898	-0.24567	0.129288	0.270771
ANKHD1-EIF4EBP3	404734	ENSG00000254996	5	2.5516	2.15254	1.13473	2.11956	1.40743	1.42199	-0.210517	0.478664	0.631579	8.53195	9.38055	9.12153	7.24402	6.5482	8.04411	-0.218477	0.297702	0.494218
ANKIB1	54467	ENSG00000001629	7	68.397	67.768	66.3819	95.0017	89.4726	90.9362	0.562165	1.73267e-16	1.56063e-15	103.712	98.4453	103.486	107.516	118.854	109.907	0.223759	0.000706255	0.00300624
ANKLE1	126549	ENSG00000160117	19	42.4558	39.8591	37.1625	22.6339	26.071	25.6669	-0.568118	2.80278e-09	1.56663e-08	41.7506	37.8248	39.6352	37.7451	31.2161	33.488	-0.138118	0.145547	0.296014
ANKLE2	23141	ENSG00000176915	12	256.152	255.113	246.379	171.154	177.94	167.013	-0.43381	2.77024e-13	2.06299e-12	209.522	199.513	201.434	162.609	134.014	153.625	-0.355577	5.45119e-09	4.86255e-08
ANKMY1	51281	ENSG00000144504	2	27.3588	23.9749	25.5315	28.9169	27.3444	28.7242	0.265665	0.0115601	0.0291238	37.9042	38.0265	40.1782	49.1831	35.7012	43.1934	0.226371	0.0234548	0.0674434
ANKMY2	57037	ENSG00000106524	7	37.2817	38.5973	34.6094	54.3516	56.0963	62.212	0.758585	2.51576e-17	2.3583e-16	35.8062	37.0179	36.7033	42.225	49.2461	44.6798	0.402706	1.38484e-05	8.01962e-05
ANKRA2	57763	ENSG00000164331	5	7.86743	10.54	8.79419	12.2632	12.5999	12.0869	0.5589	0.000208592	0.000717857	11.1195	14.1212	12.5964	13.7255	13.7243	12.5033	0.174006	0.236759	0.421905
ANKRD1	27063	ENSG00000148677	10	0	0	0	0	0	0	0	1	NA	0	0	0	0.095316	0	0	1.03637	0.844037	NA
ANKRD10	55608	ENSG00000088448	13	89.0933	86.9182	86.2398	124.827	122.648	117.599	0.596643	5.8078e-26	7.88941e-25	106.3	110.146	107.612	124.673	135.898	136.4	0.380872	1.08396e-11	1.26191e-10
ANKRD11	29123	ENSG00000167522	16	80.2336	76.8977	85.5306	54.0488	54.6889	58.7993	-0.409165	1.8777e-05	7.45084e-05	233.09	213.13	218.048	186.152	131.233	166.653	-0.373868	3.39439e-05	0.000184438
ANKRD12	23253	ENSG00000101745	18	51.1028	48.692	48.5099	45.0406	39.5422	43.9395	-0.088335	0.300844	0.450683	71.9621	71.2115	78.8361	64.7196	72.0302	75.8944	0.02689	0.740636	0.86257
ANKRD13A	88455	ENSG00000076513	12	142.464	142.587	140.991	266.61	273.243	270.676	1.04863	8.36586e-107	7.06719e-105	98.8866	98.7479	104.463	159.368	162.449	157.647	0.754318	3.77326e-48	2.19887e-46
ANKRD13B	124930	ENSG00000198720	17	8.00918	7.34833	9.36155	0.984081	1.13935	1.13759	-2.77771	1.03633e-24	1.35255e-23	12.3783	12.1039	10.7504	3.62201	2.78074	2.79795	-1.85994	5.0109e-18	9.12369e-17
ANKRD13C	81573	ENSG00000118454	1	27.4297	27.2408	26.0989	22.4825	24.6636	24.0316	-0.0637481	0.541039	0.684967	32.3794	31.4702	27.5818	22.1133	27.628	25.0067	-0.20781	0.0481221	0.122476
ANKRD13D	338692	ENSG00000172932	11	133.037	121.507	139.572	84.1768	96.1747	91.505	-0.409751	3.11361e-07	1.47794e-06	136.581	132.538	137.149	89.6924	66.8276	83.0642	-0.678209	8.36018e-17	1.42284e-15
ANKRD16	54522	ENSG00000134461	10	5.81197	5.34424	4.68078	1.89246	2.01062	2.55958	-1.18469	6.35077e-06	2.65036e-05	5.94439	6.35456	4.45218	4.09859	1.97343	3.23513	-0.77541	0.00250972	0.00945235
ANKRD17	26057	ENSG00000132466	4	274.722	267.509	267.797	203.478	186.586	193.106	-0.353977	1.92681e-13	1.44836e-12	297.849	292.31	300.25	271.46	268.028	261.434	-0.0669504	0.160399	0.317612
ANKRD18A	253650	ENSG00000180071	9	1.84282	1.18761	2.26947	0.681287	0.871269	0.639895	-1.09781	0.00721532	0.0190152	5.52478	4.84157	3.1491	2.47822	2.42194	2.88539	-0.723621	0.0229799	0.0662863
ANKRD18B	441459	ENSG00000230453	9	19.0661	19.2244	19.716	11.1277	10.5893	9.45623	-0.773008	6.92733e-09	3.75465e-08	16.924	14.7264	16.94	10.5801	8.43193	9.61796	-0.682753	1.64071e-06	1.07815e-05
ANKRD18DP	348840	ENSG00000226435	3	0	0	0	0.151397	0	0	1.67287	0.468127	NA	0	0	0.434359	0.190632	0.0897014	0	-0.509589	0.800339	NA
ANKRD19P	138649	ENSG00000187984	9	0	0	0	0	0	0	0	1	NA	0	0.100866	0	0	0	0	-0.887197	0.866256	NA
ANKRD2	26287	ENSG00000165887	10	0	0.0742256	0	0.0756986	0.268083	0	1.9484	0.35595	NA	0.139868	0	0	0.190632	0	0.174872	1.27585	0.540569	NA
ANKRD20A1	84210	ENSG00000260691	9	0	0	0	0.0756986	0	0	0.733289	0.889293	NA	0	0	0	0	0	0	0	1	NA
ANKRD20A3	441425	ENSG00000276203	9	0	0	0	0	0.0670207	0.0710995	1.59597	0.74872	NA	0	0	0.10859	0	0	0	-0.887198	0.859566	NA
ANKRD20A4	728747	ENSG00000172014	9	0	0.148451	0	0.227096	0.201062	0.0710995	1.65836	0.286132	0.434147	0.069934	0	0	0	0.269104	0.262308	2.53935	0.131941	0.274828
ANKRD22	118932	ENSG00000152766	10	12.191	8.83285	6.66656	18.8489	21.1785	22.5385	1.25961	1.71014e-15	1.44807e-14	8.60188	5.85023	8.3614	22.4946	26.4619	25.269	1.77841	1.87328e-27	5.35847e-26
ANKRD23	200539	ENSG00000163126	2	0.212633	0.816481	1.41842	0.756986	0.402124	0.782094	-0.0901446	0.870737	0.928757	1.74835	1.71472	2.38897	2.3829	2.06313	1.31154	0.0663464	0.885415	0.944536
ANKRD24	170961	ENSG00000089847	19	0	0	0.141842	0.0756986	0.134041	0.0710995	1.65934	0.290758	0.439286	0.34967	0.403464	0.325769	0.571896	0.0897014	0.612052	0.319511	0.733797	0.858094
ANKRD26	22852	ENSG00000107890	10	15.5931	15.7358	14.4679	17.7135	14.6105	18.4148	0.258767	0.0317709	0.0713486	39.3728	38.43	40.3954	31.5496	37.7643	33.2257	-0.117296	0.262927	0.452523
ANKRD27	84079	ENSG00000105186	19	115.814	113.639	122.977	28.9926	32.1699	34.0566	-1.76095	1.49637e-124	1.56331e-122	119.587	120.636	112.282	48.6112	47.0035	50.3631	-1.18665	2.0015e-60	1.58391e-58
ANKRD28	23243	ENSG00000206560	3	117.374	116.089	120.991	72.822	64.943	66.7624	-0.671061	1.50867e-26	2.09816e-25	133.714	133.849	132.588	89.1205	95.2629	90.4088	-0.455691	2.18261e-13	2.93779e-12
ANKRD29	147463	ENSG00000154065	18	0	0	0.141842	0.227096	0.134041	0	1.99516	0.241698	0.381613	0.069934	0	0	0.857844	0.62791	0.524616	4.43679	0.00577592	0.0198321
ANKRD30A	91074	ENSG00000148513	10	0.0708777	0.0742256	0	0	0.134041	0.142199	0.857101	0.610945	0.742066	0.279736	0.100866	0	0.190632	0.538208	0.174872	1.23959	0.375463	NA
ANKRD30B	374860	ENSG00000180777	18	0	0	0	0	0	0	0	1	NA	0	0	0	0.095316	0	0	1.03637	0.844037	NA
ANKRD31	256006	ENSG00000145700	5	0.354388	0.296902	0.141842	0.0756986	0.0670207	0.0710995	-1.87782	0.0639241	0.129841	3.00716	3.22771	3.90923	1.62037	2.78074	2.1859	-0.526251	0.196524	0.369025
ANKRD33	341405	ENSG00000167612	12	0	0	0	0	0	0	0	1	NA	0	0	0	0	0	0.087436	1.03637	0.844037	NA
ANKRD33B	651746	ENSG00000164236	5	30.4065	33.6242	33.191	42.0884	44.6358	48.5609	0.602244	5.27349e-11	3.36216e-10	25.9455	29.352	32.0339	63.4805	57.8574	59.6313	1.14654	4.5778e-35	1.78701e-33
ANKRD34A	284615	ENSG00000272031	1	0.283511	0.0742256	0.283683	0.454191	0.201062	0.568796	1.11207	0.185876	0.311031	0.34967	0.302598	0.651538	0.667212	0.358806	0.524616	0.355839	0.632535	0.79137
ANKRD34B	340120	ENSG00000189127	5	0	0	0	0	0	0	0	1	NA	0	0	0	0	0	0	0	1	NA
ANKRD34C	390616	ENSG00000235711	15	0	0	0	0	0	0	0	1	NA	0	0	0	0	0.0897014	0	1.03637	0.844037	NA
ANKRD34C-AS1	729911	ENSG00000259234	15	0	0	0	0.0756986	0	0	0.733289	0.889293	NA	0	0	0	0	0	0	0	1	NA
ANKRD35	148741	ENSG00000198483	1	2.33896	1.55874	1.7021	1.58967	1.67552	2.41738	0.129816	0.704715	0.814546	2.02808	2.11819	1.73744	0.857844	1.34552	1.13667	-0.730414	0.0564763	0.139345
ANKRD36	375248	ENSG00000135976	2	87.2505	85.0625	79.9987	73.0491	66.4845	71.1706	-0.146331	0.0125335	0.0312881	186.164	183.072	179.716	118.382	117.509	127.219	-0.510743	1.13468e-21	2.47875e-20
ANKRD36B	57730	ENSG00000196912	2	27.6423	27.6861	29.6449	33.6102	31.4997	35.4075	0.371279	2.10006e-05	8.277e-05	46.4362	45.6923	47.3451	38.8889	33.2792	39.3462	-0.237364	0.0045078	0.0159637
ANKRD36BP1	84832	ENSG00000214262	1	0	0	0	0	0	0	0	1	NA	0.069934	0	0.10859	0	0	0	-1.75595	0.737461	NA
ANKRD36BP2	645784	ENSG00000230006	2	0.425266	0.222677	0.141842	0.0756986	0	0.284398	-1.06402	0.390344	0.545287	0.209802	0.100866	0.868717	0.47658	0.0897014	0.43718	-0.125677	0.910241	0.956421
ANKRD36C	400986	ENSG00000174501	2	81.2259	78.8276	78.4385	73.8061	66.9536	71.2417	-0.0509377	0.438006	0.592649	174.206	166.933	174.938	125.245	127.197	118.826	-0.389566	1.46444e-10	1.52738e-09
ANKRD37	353322	ENSG00000186352	4	3.96915	3.26593	1.98578	4.46622	4.95953	5.11916	0.721783	0.00406681	0.0113059	5.52478	5.04331	6.73256	4.86112	6.99671	5.68334	0.113911	0.627863	0.787996
ANKRD39	51239	ENSG00000213337	2	2.83511	2.82057	1.41842	2.42235	2.21168	1.49309	-0.158831	0.587278	0.722891	4.68558	4.63984	4.01782	4.1939	4.03656	3.84718	-0.0641324	0.803063	0.897794
ANKRD40	91369	ENSG00000154945	17	51.599	52.5517	50.212	30.5065	34.9178	33.0613	-0.527932	1.83065e-09	1.0391e-08	42.6597	40.2456	38.4407	34.3138	33.638	33.8377	-0.172145	0.0602608	0.147023
ANKRD40CL	55018	ENSG00000167117	17	0.0708777	0	0	0	0	0	-1.19029	0.761874	NA	0.139868	0	0	0.095316	0.0897014	0	0.3836	0.920891	NA
ANKRD42	338699	ENSG00000137494	11	14.6717	13.6575	15.7444	9.99221	7.70738	8.67413	-0.613332	3.18307e-05	0.000122588	16.0848	17.8533	17.5915	13.0583	12.1994	13.028	-0.338164	0.0179664	0.0534837
ANKRD44	91526	ENSG00000065413	2	46.7084	43.1251	40.4249	101.512	96.1747	96.9086	1.28732	1.02956e-78	5.22659e-77	61.2622	58.9058	58.8556	87.2142	93.8277	90.1465	0.683461	2.80715e-24	6.821e-23
ANKRD44-IT1	101927547	ENSG00000236977	2	2.26809	2.00409	2.55315	3.48213	3.01593	2.98618	0.619155	0.0177174	0.0426489	6.85353	6.05197	7.81846	8.76907	8.97014	8.04411	0.402793	0.0479416	0.122154
ANKRD45	339416	ENSG00000183831	1	0	0	0	0	0	0	0	1	NA	0	0.302598	0.10859	0.095316	0.179403	0.087436	-0.0538333	0.981567	NA
ANKRD46	157567	ENSG00000186106	8	24.3819	22.9357	20.7089	20.0601	17.4924	16.7084	-0.218603	0.0554873	0.115116	25.1063	27.133	25.41	17.8241	22.7842	19.5857	-0.277012	0.0156014	0.047302
ANKRD49	54851	ENSG00000168876	11	30.4065	33.7726	28.0847	40.6501	39.6092	40.9533	0.505697	6.95881e-06	2.89073e-05	26.7847	26.326	26.8217	24.2103	32.3822	27.7172	0.165246	0.16246	0.320601
ANKRD50	57182	ENSG00000151458	4	19.9875	21.9708	24.3968	7.41846	5.8308	7.03885	-1.57934	2.67984e-30	4.24572e-29	27.0645	27.7382	26.4959	14.1068	15.7874	17.05	-0.704121	1.14238e-08	9.79455e-08
ANKRD52	283373	ENSG00000139645	12	70.5942	70.8112	76.0272	54.8058	47.6517	45.2904	-0.433914	3.22833e-07	1.53038e-06	69.7941	70.9089	65.6967	59.0006	49.0667	57.2706	-0.236123	0.00601289	0.0205392
ANKRD53	79998	ENSG00000144031	2	0	0	0	0.0756986	0.268083	0.0710995	3.1801	0.135971	NA	0	0	0.10859	0	0	0.087436	0.0745873	0.974814	NA
ANKRD54	129138	ENSG00000100124	22	27.7841	23.4553	23.262	16.6537	18.2966	16.7084	-0.413407	0.000261629	0.000887944	24.8266	20.8793	23.7811	19.9211	17.5815	17.5746	-0.256533	0.0277615	0.0777489
ANKRD55	79722	ENSG00000164512	5	13.3959	13.5091	13.7586	7.49416	6.83611	6.39895	-0.850116	1.0931e-08	5.82826e-08	9.44109	9.88488	9.01294	7.24402	7.98343	6.73257	-0.28283	0.0771905	0.179849
ANKRD6	22881	ENSG00000135299	6	0.850533	0.593805	0.992892	2.11956	2.41274	1.70639	1.52602	0.000179003	0.000621368	1.18888	1.41213	1.41167	1.71569	2.06313	2.44821	0.737042	0.0503214	0.127182
ANKRD61	100310846	ENSG00000157999	7	0.850533	1.03916	0.425525	0.378493	0.402124	0.142199	-1.26469	0.0642857	0.130441	0.489538	0.806929	0.325769	0.667212	0.358806	0.524616	0.0180716	0.978919	0.989079
ANKRD62	342850	ENSG00000181626	18	0.0708777	0	0	0	0	0	-1.19028	0.795249	NA	0	0	0	0.190632	0	0	1.97997	0.663112	NA
ANKRD63	100131244	ENSG00000230778	15	0.141755	0.742256	1.27658	0.454191	0.670207	0.426597	-0.239569	0.715436	0.821792	0.909142	1.00866	0.651538	0.95316	0.62791	0.699488	-0.0973664	0.877495	0.94023
ANKRD65	441869	ENSG00000235098	1	0.283511	0.0742256	0.283683	0	0	0	-3.87141	0.0300842	0.0679977	0.209802	0.201732	0.217179	0	0.0897014	0	-2.60216	0.144689	NA
ANKRD7	56311	ENSG00000106013	7	0.0708777	0.148451	0	0	0	0	-2.56475	0.109663	0.203586	1.32875	0.706063	0.760128	0.095316	0.0897014	0.262308	-2.56492	0.00823219	0.0272061
ANKRD9	122416	ENSG00000156381	14	5.31583	6.90298	6.95025	2.64945	3.95422	3.76827	-0.753733	0.00815691	0.0212494	4.75551	5.85023	6.08102	5.43301	2.24254	5.94565	-0.202328	0.480586	0.670933
ANKS1A	23294	ENSG00000064999	6	53.0874	48.6178	52.1978	40.3473	39.1401	36.6873	-0.282535	0.000633579	0.00203502	67.9059	60.5197	62.4391	53.8535	50.3225	52.8988	-0.199748	0.0133825	0.0415405
ANKS1B	56899	ENSG00000185046	12	0.141755	0.148451	0	0.0756986	0.0670207	0.213298	0.244221	0.853775	0.918046	0.139868	0.302598	0.10859	0.285948	0.0897014	0.087436	-0.168126	0.892	0.947485
ANKS3	124401	ENSG00000168096	16	21.8303	23.3068	20.9926	13.55	11.8627	11.8025	-0.717465	5.09809e-10	3.01976e-09	27.7638	25.8217	25.1928	14.6787	13.9037	14.0772	-0.804654	3.20652e-12	3.91442e-11
ANKS4B	257629	ENSG00000175311	16	0	0	0	0	0	0	0	1	NA	0	0	0	0	0	0	0	1	NA
ANKS6	203286	ENSG00000165138	9	23.3896	22.1934	22.411	4.39052	5.76378	5.40356	-2.00197	4.51404e-42	1.03741e-40	21.0501	21.4845	22.8038	12.2005	9.32895	12.0662	-0.872513	7.56594e-11	8.09874e-10
ANKUB1	389161	ENSG00000206199	3	0	0	0	0	0	0	0	1	NA	0	0	0	0	0	0	0	1	NA
ANKZF1	55139	ENSG00000163516	2	43.6607	42.0859	45.1057	75.3201	86.7918	78.7071	1.00653	3.14577e-32	5.31488e-31	83.0816	91.9899	80.1392	99.1286	94.1865	105.71	0.315522	9.77772e-05	0.000487042
ANLN	54443	ENSG00000011426	7	283.936	280.35	249.216	375.995	371.295	366.091	0.570948	2.30289e-17	2.16156e-16	264.141	256.301	250.625	231.904	266.054	272.713	0.0859199	0.207993	0.38442
ANO1	55107	ENSG00000131620	11	0	0	0	0	0	0.0710995	0.733289	0.889293	NA	0	0	0	0	0	0	0	1	NA
ANO10	55129	ENSG00000160746	3	2.33896	2.37522	2.26947	1.51397	2.01062	1.56419	-0.333867	0.238851	0.378278	11.8888	11.3979	11.9449	10.1988	9.05984	8.48129	-0.261263	0.175498	0.339414
ANO2	57101	ENSG00000047617	12	0	0	0	0.0756986	0	0	0.73329	0.885269	NA	0	0	0	0	0.0897014	0	1.03637	0.838407	NA
ANO6	196527	ENSG00000177119	12	73.5711	69.0298	71.0627	100.679	100.799	94.4912	0.591241	9.25008e-21	1.01698e-19	61.7517	68.5889	64.828	69.1041	78.2196	74.6703	0.277104	3.22079e-05	0.000175804
ANO7	50636	ENSG00000146205	2	0.354388	0.296902	0.425525	0.605588	1.13935	0.426597	1.18726	0.0448423	0.0957967	1.95815	2.11819	2.38897	2.09695	1.97343	1.31154	-0.174717	0.673327	0.817804
ANO8	57719	ENSG00000074855	19	5.67022	3.85973	4.25525	2.87655	2.81487	2.77288	-0.592779	0.0184713	0.0442736	5.73459	7.26236	7.70987	4.38454	2.78074	2.36077	-1.0305	3.21708e-05	0.000175648
ANO9	338440	ENSG00000185101	11	0	0	0	0	0.201062	0	2.13158	0.682191	NA	0	0	0	0	0	0	0	1	NA
ANOS1	3730	ENSG00000011201	X	0	0	0	0	0	0	0	1	NA	0	0	0	0	0	0.087436	1.03637	0.844037	NA
ANP32A	8125	ENSG00000140350	15	260.334	260.68	251.485	213.243	217.482	220.764	-0.125953	0.0100304	0.0256101	161.338	155.334	154.415	170.806	161.104	168.751	0.171838	0.000939115	0.00390188
ANP32AP1	723972	ENSG00000259516	15	1.06317	0.816481	1.84394	0.605588	0.737227	0.782094	-0.610818	0.221243	0.356501	0.769274	0.706063	0.868717	0.285948	0.538208	0.174872	-1.141	0.0699988	0.16639
ANP32B	10541	ENSG00000136938	9	72.2244	80.3121	85.2469	43.451	40.4135	42.162	-0.790453	3.93126e-19	4.02736e-18	129.028	118.921	124.661	79.3029	73.8243	83.8511	-0.568314	1.73407e-11	1.9869e-10
ANP32C	23520	ENSG00000248546	4	0.212633	0.371128	0.283683	0.0756986	0.201062	0.142199	-0.914155	0.354732	0.508817	0.279736	0.504331	0.434359	0	0.0897014	0	-3.53053	0.0116116	0.0367616
ANP32D	23519	ENSG00000139223	12	0	0.148451	0.283683	0	0	0.0710995	-2.29879	0.28653	NA	0	0	0.10859	0	0.0897014	0.087436	0.95543	0.676151	NA
ANP32E	81611	ENSG00000143401	1	138.849	135.684	123.402	150.716	138.063	134.023	0.207247	0.218299	0.352798	165.044	175.003	163.427	108.565	201.559	158.871	-0.0115812	0.945093	0.973526
ANPEP	290	ENSG00000166825	15	563.69	578.366	595.452	179.557	177.136	186.921	-1.5546	5.86313e-189	1.21919e-186	321.906	309.054	319.362	118.287	107.373	116.989	-1.38668	1.54482e-133	3.11074e-131
ANTXR1	84168	ENSG00000169604	2	3.68564	4.15663	4.39709	2.57375	3.21699	2.98618	-0.337899	0.131143	0.235459	14.6162	15.029	12.8136	13.7255	10.5848	13.4651	-0.0870192	0.599233	0.767214
ANTXR2	118429	ENSG00000163297	4	152.671	148.451	149.643	225.43	223.581	224.603	0.700501	1.39434e-57	4.89513e-56	137.98	139.901	133.022	241.721	235.915	241.935	0.893281	1.19944e-88	1.49658e-86
ANTXRL	195977	ENSG00000274209	10	1.63019	1.11338	1.7021	1.66537	0.938289	0.924293	-0.200935	0.668691	0.786533	0.489538	0.302598	0.542948	0.190632	0.0897014	0.612052	-0.486926	0.484353	0.674141
ANXA1	301	ENSG00000135046	9	53.5836	48.5435	50.7793	99.9221	89.3386	94.7045	1.014	4.23955e-24	5.39956e-23	41.7506	39.4386	42.35	46.5142	67.7246	51.3249	0.510791	1.02946e-06	6.94892e-06
ANXA11	311	ENSG00000122359	10	86.8961	90.481	89.7858	136.182	147.647	145.327	0.806764	4.17601e-41	9.31035e-40	95.9494	94.7133	93.7129	143.165	126.12	132.815	0.583766	7.39816e-22	1.63016e-20
ANXA2	302	ENSG00000182718	15	151.111	150.975	153.189	38.0007	34.5157	38.607	-1.91378	1.16794e-194	2.6039e-192	65.7379	69.4967	65.4796	24.5915	27.0898	23.6952	-1.32555	1.72132e-67	1.49607e-65
ANXA2R	389289	ENSG00000177721	5	1.41755	1.33606	1.41842	2.49805	3.95422	1.63529	1.08566	0.00151521	0.00458742	4.61564	4.74071	4.56077	5.62364	2.69104	4.19693	-0.0739006	0.797656	0.894776
ANXA3	306	ENSG00000138772	4	0.212633	0	0.283683	0.605588	0.737227	0.284398	1.98501	0.0364516	0.0804062	0.069934	0	0.217179	0.571896	0.807313	0.699488	3.01541	0.00540914	0.0187412
ANXA4	307	ENSG00000196975	2	11.9783	10.4658	12.4821	23.2395	22.0498	22.894	1.10006	7.10281e-21	7.84902e-20	21.19	23.0983	21.9351	24.8775	26.6413	24.3946	0.286776	0.00774356	0.0257671
ANXA5	308	ENSG00000164111	4	29.4851	29.4676	27.0918	49.9611	49.1932	50.4095	0.9103	5.43116e-26	7.39637e-25	29.5821	29.8564	27.256	37.0779	43.4155	39.3462	0.551432	7.9949e-10	7.73919e-09
ANXA6	309	ENSG00000197043	5	201.718	199.964	207.231	145.871	154.416	152.722	-0.303323	1.88766e-08	9.87244e-08	186.654	198	196.221	214.461	216.18	211.595	0.232716	1.49888e-05	8.62596e-05
ANXA7	310	ENSG00000138279	10	142.889	147.932	132.338	140.194	128.747	130.61	0.0326806	0.598341	0.732589	73.5705	73.1279	71.3434	80.9233	86.831	79.5667	0.267221	9.07763e-05	0.000454507
ANXA8	653145	ENSG00000265190	10	29.7686	29.1707	31.0633	0.605588	0.268083	0.568796	-5.85799	3.16848e-66	1.33051e-64	11.8188	12.1039	13.6823	0.47658	0.179403	0.43718	-5.01806	6.77332e-31	2.2732e-29
ANXA8L1	728113	ENSG00000264230	10	23.3188	23.0842	24.3968	0.52989	0.402124	0.497696	-5.51263	7.2653e-57	2.50589e-55	8.04241	8.77535	7.81846	0.285948	0.538208	0.43718	-4.19108	2.83259e-24	6.87461e-23
ANXA9	8416	ENSG00000143412	1	1.06317	1.41029	0.709209	0.0756986	0	0	-5.293	4.82841e-05	0.000181915	0.769274	0.806929	0.868717	0.47658	0	0.174872	-1.84774	0.0193806	0.0571665
AOAH	313	ENSG00000136250	7	24.5237	25.6821	25.6734	18.9246	24.3955	23.3917	-0.0593451	0.59886	0.733042	47.0656	40.4473	44.4132	63.0039	60.8176	63.3036	0.586525	9.69112e-09	8.40862e-08
AOAH-IT1	100874264	ENSG00000230539	7	0.708777	0.296902	0.85105	0.681287	0.268083	0.568796	-0.11082	0.84665	0.913109	1.18888	1.51299	2.0632	2.09695	1.97343	1.83616	0.416305	0.348364	0.549439
AOC1	26	ENSG00000002726	7	4.96144	4.08241	2.26947	54.4273	56.6995	57.9461	3.92923	1.48428e-150	2.09797e-148	5.66465	4.33724	5.2123	169.758	148.366	151.264	5.01535	2.14892e-286	2.08118e-283
AOC2	314	ENSG00000131480	17	1.84282	1.78141	2.55315	0.756986	0.871269	1.27979	-0.928061	0.0217697	0.0511507	2.58756	2.31992	3.80064	3.14543	1.25582	2.01103	-0.355324	0.330125	0.529697
AOC3	8639	ENSG00000131471	17	0.212633	0.445354	0	0.227096	0.201062	0.0710995	-0.461961	0.612776	0.743444	0.909142	0.806929	0.977307	0.571896	0.448507	0.612052	-0.637465	0.353997	0.554825
AOC4P	90586	ENSG00000260105	17	0	0	0	0	0.0670207	0	0.733289	0.889293	NA	0	0	0	0	0.179403	0	1.93672	0.711395	NA
AOPEP	84909	ENSG00000148120	9	11.5531	11.8761	15.3189	13.323	12.5329	14.6465	0.216573	0.100558	0.189084	25.456	23.4009	23.6726	28.4042	25.9237	26.3182	0.234135	0.0458668	0.117827
AOX1	316	ENSG00000138356	2	0.141755	0.222677	0.283683	0.151397	0.268083	0.568796	0.812765	0.317677	0.469801	0.69934	0.605197	1.19449	0.571896	0.62791	0.699488	-0.290615	0.641717	0.797715
AP1AR	55435	ENSG00000138660	4	34.0213	37.1128	33.6165	20.9685	15.7499	16.6373	-0.859351	2.71742e-12	1.90493e-11	30.6311	33.2858	32.1425	17.7288	25.0267	20.8972	-0.502102	5.33926e-05	0.000279151
AP1B1	162	ENSG00000100280	22	114.609	112.6	122.126	121.042	123.921	120.94	0.191998	0.00540554	0.0146528	95.3899	94.0072	92.084	130.202	110.602	118.738	0.436918	6.68939e-10	6.52825e-09
AP1G1	164	ENSG00000166747	16	151.962	147.115	140.423	161.389	152.74	162.462	0.23451	3.91772e-05	0.000149216	192.179	196.891	191.987	215.7	235.376	218.852	0.292468	1.6046e-07	1.20245e-06
AP1G2	8906	ENSG00000213983	14	42.314	39.3396	39.8575	81.4517	76.4706	77.5695	1.07301	2.78319e-49	7.95103e-48	53.2198	56.6868	57.7697	78.731	68.8907	76.419	0.50716	1.19997e-12	1.52723e-11
AP1M1	8907	ENSG00000072958	19	68.5387	69.9205	69.928	55.4113	55.4931	55.5287	-0.202278	0.00712501	0.0188095	53.2897	56.9893	55.5979	62.5273	49.2461	52.9862	0.0762804	0.330398	0.529911
AP1M2	10053	ENSG00000129354	19	0	0	0	0	0	0.0710995	0.733289	0.886793	NA	0	0	0	0	0.0897014	0	1.03637	0.840539	NA
AP1S1	1174	ENSG00000106367	7	27.1462	27.2408	29.5031	21.4227	19.1679	21.8275	-0.298779	0.00423639	0.0117397	22.0991	25.5191	27.3646	25.1634	25.2958	21.5967	0.0383091	0.720302	0.849887
AP1S2	8905	ENSG00000182287	X	15.4513	13.3606	11.4892	59.4991	56.2974	51.9026	2.16038	1.85433e-50	5.49339e-49	14.2665	14.8273	15.5283	27.451	40.2759	35.0618	1.29611	9.32382e-19	1.78557e-17
AP1S3	130340	ENSG00000152056	2	0.141755	0.0742256	0	0.0756986	0	0.142199	-0.0810969	0.955737	0.976959	0.209802	0.201732	0.542948	0.285948	0.986716	0.349744	0.890337	0.377745	0.579203
AP2A1	160	ENSG00000196961	19	84.4154	89.6645	88.6511	64.798	70.2377	65.9803	-0.263751	0.000765298	0.00243101	97.488	102.883	103.594	90.0736	72.8376	85.1626	-0.20693	0.00787836	0.0261686
AP2A2	161	ENSG00000183020	11	1.70107	2.00409	1.84394	1.66537	2.14466	1.35089	-0.315917	0.450075	0.604704	1.25881	1.51299	1.84602	1.23911	0.448507	0.87436	-0.752426	0.0765679	0.178608
AP2B1	163	ENSG00000006125	17	246.725	246.503	240.705	159.194	150.126	158.552	-0.529987	1.34042e-28	2.01025e-27	217.215	226.041	226.084	196.351	190.795	185.539	-0.137922	0.00417926	0.014942
AP2M1	1173	ENSG00000161203	3	146.221	148.674	145.671	131.64	133.438	129.543	-0.0383521	0.508487	0.656353	108.608	114.584	113.476	116.953	114.19	115.94	0.131821	0.0294401	0.0815738
AP2S1	1175	ENSG00000042753	19	182.368	183.189	186.522	163.055	179.079	173.412	0.0242621	0.656218	0.777737	134.273	148.172	134.977	153.84	148.366	141.821	0.176494	0.0018619	0.00721833
AP3B1	8546	ENSG00000132842	5	102.844	105.92	106.523	109.839	111.656	114.754	0.21602	0.000177524	0.000616804	118.538	114.281	124.661	116.667	125.851	125.208	0.128267	0.0260338	0.0735077
AP3B2	8120	ENSG00000103723	15	0.354388	0.296902	0.141842	0.302794	0.603186	0.142199	0.455839	0.596802	0.731244	0.769274	0.403464	0.325769	1.04848	0.179403	0.349744	0.0983252	0.900854	0.952067
AP3D1	8943	ENSG00000065000	19	85.9747	89.0707	88.5092	64.798	70.1706	70.1041	-0.23939	0.00167313	0.00501706	96.2292	86.5431	90.0208	94.7441	76.4256	87.6108	0.00546957	0.942642	0.972486
AP3M1	26985	ENSG00000185009	10	123.965	112.303	113.19	123.389	116.147	120.656	0.161799	0.0039663	0.0110549	96.6488	91.889	93.4957	95.2207	99.4789	99.4147	0.145012	0.014435	0.0442669
AP3M2	10947	ENSG00000070718	8	32.1785	33.9953	32.0562	19.6059	19.302	17.5616	-0.680652	5.26221e-12	3.60699e-11	31.2605	30.4616	32.6855	23.1618	23.7709	21.6841	-0.373764	0.000180037	0.000857514
AP3S1	1176	ENSG00000177879	5	58.2615	56.0403	48.368	88.1888	82.5695	81.4089	0.744494	4.30667e-15	3.56843e-14	52.2407	52.753	50.0598	73.0121	95.8908	84.4632	0.796097	1.10705e-16	1.86847e-15
AP3S2	10239	ENSG00000157823	15	21.1924	17.2203	17.5884	19.3031	19.1679	20.6188	0.191196	0.107777	0.200515	26.8546	26.2252	22.8038	24.9728	23.0533	27.5423	0.0749104	0.515532	0.702433
AP4B1	10717	ENSG00000134262	1	33.8796	33.4757	30.6378	43.6024	44.5017	41.5932	0.517067	4.25896e-09	2.34541e-08	34.4774	32.6806	33.337	34.4091	36.957	35.5864	0.174022	0.056792	0.139973
AP4B1-AS1	100287722	ENSG00000226167	1	0	0	0	0	0	0	0	1	NA	0	0	0	0	0	0	0	1	NA
AP4E1	23431	ENSG00000081014	15	43.3063	43.1993	38.0136	50.7937	45.6411	44.7216	0.290223	0.000628318	0.00201872	58.255	54.8712	55.5979	49.469	56.1531	55.2595	0.0164797	0.84321	0.921208
AP4M1	9179	ENSG00000221838	7	16.8689	14.1029	15.7444	14.9126	15.4148	13.0112	0.0152839	0.902548	0.947657	18.4626	18.2568	18.8946	17.8241	15.2492	17.6621	-0.0469714	0.703939	0.838805
AP4S1	11154	ENSG00000100478	14	10.5608	10.0205	9.64524	9.61372	10.3882	12.6557	0.227993	0.125003	0.226162	10.63	12.0031	10.859	15.0599	11.3024	11.5416	0.264483	0.0749706	0.175703
AP5B1	91056	ENSG00000254470	11	52.5204	55.0012	52.6233	89.5514	99.6597	98.8283	0.967483	1.47312e-26	2.05268e-25	42.7996	47.0036	40.5039	73.1074	51.8474	59.9811	0.588637	5.533e-10	5.43887e-09
AP5M1	55745	ENSG00000053770	14	57.2692	62.4979	59.2898	82.1329	71.5781	72.2371	0.454548	1.32186e-07	6.47636e-07	60.0733	57.8971	54.4034	62.6226	76.4256	68.4624	0.352696	5.89941e-05	0.000306155
AP5S1	55317	ENSG00000125843	20	17.2233	13.2864	17.021	16.6537	17.0903	17.2061	0.23339	0.070086	0.140146	13.2175	13.0117	14.3338	15.9178	12.8273	15.1264	0.200112	0.143306	0.293039
AP5Z1	9907	ENSG00000242802	7	66.1289	64.9474	62.4104	64.8737	71.9802	65.9092	0.186826	0.0297446	0.0673567	66.5072	66.3699	56.7924	69.3901	54.2694	65.577	0.077955	0.373418	0.575181
APAF1	317	ENSG00000120868	12	63.9317	61.3846	62.694	125.205	127.607	134.378	1.16417	9.51705e-51	2.83493e-49	86.3685	82.5085	77.3158	107.135	122.173	108.508	0.540768	2.57048e-12	3.17416e-11
APBA2	321	ENSG00000034053	15	0.141755	0.519579	0.283683	0.0756986	0.670207	0	-0.1902	0.80246	0.883394	2.93723	4.33724	4.01782	2.85948	1.97343	2.44821	-0.542615	0.262665	0.452298
APBA3	9546	ENSG00000011132	19	9.42674	8.83285	9.21971	10.2193	11.9967	9.74063	0.342229	0.0319801	0.07178	10.2803	10.7927	10.316	13.5349	10.5848	10.9295	0.243204	0.127354	0.267619
APBB1	322	ENSG00000166313	11	0.141755	0.0742256	0.141842	0.984081	0.670207	1.06649	3.08828	0.000324377	0.00108507	0.209802	0	0.325769	0.667212	0.986716	0.87436	2.3228	0.00235001	0.0089202
APBB1IP	54518	ENSG00000077420	10	12.1201	14.6224	12.7658	51.9292	48.59	51.5471	2.06052	1.16211e-74	5.53564e-73	16.994	16.542	16.0713	58.6193	53.7311	61.9921	1.89569	1.58528e-67	1.38375e-65
APBB2	323	ENSG00000163697	4	6.37899	6.23495	6.66656	6.73717	5.02655	4.55037	-0.11819	0.472332	0.625898	45.3871	42.0612	43.3273	39.2702	38.3025	36.3734	-0.115233	0.280578	0.473559
APBB3	10307	ENSG00000113108	5	10.6317	10.9854	10.3544	9.15953	8.4446	9.45623	-0.124487	0.411745	0.566639	15.3155	14.0204	15.7455	12.3911	9.59805	9.9677	-0.415	0.00494746	0.0173157
APC	324	ENSG00000134982	5	75.4848	75.6359	77.0201	101.739	109.78	105.227	0.597475	5.18585e-24	6.58539e-23	78.326	80.2894	80.1392	101.893	106.386	107.546	0.491478	2.41524e-16	4.00331e-15
APC2	10297	ENSG00000115266	19	0.0708777	0.66803	0.425525	0.151397	0.536165	0.213298	-0.224918	0.803439	0.884097	0.419604	0.403464	0.542948	0.381264	0.269104	0.087436	-0.808785	0.390849	0.591847
APCDD1	147495	ENSG00000154856	18	0.0708777	0.0742256	0.425525	0	0	0	-3.58328	0.0401682	0.087401	0.419604	0.403464	0.434359	0	0.0897014	0	-3.60222	0.0322254	NA
APCDD1L	164284	ENSG00000198768	20	0	0	0	0	0	0	0	1	NA	0	0	0	0	0	0.174872	1.87914	0.719814	NA
APCDD1L-DT	149773	ENSG00000231290	20	0.779655	0.742256	0.425525	0.227096	0.268083	0.213298	-1.39185	0.038368	0.0840079	1.74835	0.907795	1.84602	1.04848	0.538208	0.524616	-1.02726	0.0535469	0.13369
APEH	327	ENSG00000164062	3	136.865	136.724	143.402	95.4559	92.4215	93.4958	-0.443976	8.47263e-13	6.13521e-12	96.2292	100.967	100.663	96.0785	84.0502	88.2229	-0.0638358	0.325147	0.524246
APEX1	328	ENSG00000100823	14	138.424	159.14	174.749	69.7941	65.1441	76.9296	-1.03269	5.31934e-29	8.0727e-28	104.341	103.489	96.5362	92.7425	76.2462	78.605	-0.214158	0.0225673	0.0653064
APEX2	27301	ENSG00000169188	X	27.7841	28.6511	25.957	36.3353	40.0113	36.1185	0.563337	3.5034e-09	1.94019e-08	25.1762	23.6027	20.7406	35.9341	28.9736	33.2257	0.571943	1.35784e-08	1.15693e-07
APH1A	51107	ENSG00000117362	1	99.087	99.9076	100.14	104.994	114.538	115.181	0.284523	6.08837e-05	0.000226038	64.5491	61.73	60.593	78.1591	66.6482	65.9267	0.254982	0.000871517	0.00364935
APH1B	83464	ENSG00000138613	15	18.6408	18.0368	17.4465	20.59	19.302	19.8367	0.25745	0.0198972	0.0473114	19.3717	20.4758	20.0891	18.9679	21.2592	22.3836	0.153829	0.168501	0.329358
API5	8539	ENSG00000166181	11	171.878	167.972	158.437	175.167	165.139	148.456	0.0895257	0.152075	0.26548	90.5645	87.9552	87.9576	88.7392	98.2231	92.3324	0.153506	0.0237439	0.0681777
APIP	51074	ENSG00000149089	11	27.5006	27.983	26.5244	28.8411	27.2774	29.293	0.175348	0.0730082	0.144824	15.1057	12.81	13.2479	15.6318	14.8904	14.0772	0.187857	0.116624	0.249359
APLF	200558	ENSG00000169621	2	14.5299	14.1771	14.326	14.3827	11.5276	13.4378	-0.0110948	0.928119	0.960869	25.5958	27.7382	25.8443	21.3508	23.9503	22.5585	-0.133299	0.227377	0.409964
APLN	8862	ENSG00000171388	X	0.779655	0.519579	0.141842	0.454191	0.536165	0.213298	-0.270112	0.656599	0.777959	1.39868	2.21905	2.17179	2.09695	1.97343	2.01103	0.175294	0.690208	0.82895
APLNR	187	ENSG00000134817	11	0	0	0.141842	0	0	0	-1.19028	0.821241	NA	0	0	0	0	0	0	0	1	NA
APLP2	334	ENSG00000084234	11	407.051	419.449	424.674	1263.18	1334.45	1340.08	1.77616	0	0	281.554	288.174	291.889	1115.48	1135.62	1147.68	2.06696	0	0
APMAP	57136	ENSG00000101474	20	86.0455	88.1058	88.5092	62.3756	68.8302	65.1982	-0.295589	4.30909e-06	1.82722e-05	65.8778	70.808	62.982	66.6259	60.1897	62.167	0.00575137	0.932497	0.967609
APOA1	335	ENSG00000118137	11	0.496144	0.371128	0	0.0756986	0.134041	0.284398	-0.809892	0.430302	0.585044	0.279736	0.504331	0.325769	0.285948	0	0.699488	-0.066337	0.944912	0.973497
APOA1-AS	104326055	ENSG00000235910	11	0.0708777	0.0742256	0	0	0	0	-1.96013	0.380702	NA	0.139868	0	0	0.190632	0.0897014	0	0.88422	0.674514	NA
APOB	338	ENSG00000084674	2	0	0	0	0	0	0	0	1	NA	0	0	0	0	0	0	0	1	NA
APOBEC2	10930	ENSG00000124701	6	0	0	0	0	0	0	0	1	NA	0	0	0	0	0	0.087436	1.03637	0.844037	NA
APOBEC3A	200315	ENSG00000128383	22	0	0.148451	0	0	0	0.0710995	-1.00982	0.745954	NA	0	0	0.217179	0	0	0	-1.98767	0.520662	NA
APOBEC3B	9582	ENSG00000179750	22	10.5608	8.68439	11.2055	9.23522	8.98077	12.7979	0.161678	0.382191	0.537264	10.0006	11.1961	12.3792	10.6754	8.25253	12.6782	0.00572383	0.975533	0.988034
APOBEC3B-AS1	100874530	ENSG00000249310	22	0	0	0	0	0	0	0	1	NA	0	0	0	0	0	0	0	1	NA
APOBEC3C	27350	ENSG00000244509	22	17.1524	18.9275	15.4607	25.9646	26.4732	26.5201	0.721373	1.46065e-10	8.98407e-10	20.2109	19.568	22.2609	28.7854	24.2194	25.4439	0.425406	0.000156792	0.000754396
APOBEC3D	140564	ENSG00000243811	22	0.212633	0.148451	0.85105	0.454191	0.871269	0.924293	1.24982	0.0679857	0.13673	0.489538	0.605197	0.217179	1.33442	0.717611	1.2241	1.3816	0.0338656	0.0919066
APOBEC3F	200316	ENSG00000128394	22	1.2758	0.964933	0.992892	3.33074	4.2223	4.33707	1.9854	5.05994e-09	2.77029e-08	2.86729	1.81559	1.95461	4.09859	4.66447	4.72154	1.0787	0.000288424	0.00131642
APOBEC3G	60489	ENSG00000239713	22	2.40984	2.8948	2.41131	17.2593	16.6211	18.2726	2.867	2.74894e-35	5.11606e-34	4.40584	6.05197	4.66936	12.8677	14.5316	14.0772	1.55269	1.32925e-13	1.81805e-12
APOBEC3H	164668	ENSG00000100298	22	0	0	0	0.227096	0.335103	0.639895	4.71304	0.00165053	0.0049541	0	0	0	0.47658	0.269104	0.786924	5.00959	0.000824485	0.00346383
APOBR	55911	ENSG00000184730	16	10.1355	10.4658	9.21971	21.0442	20.9105	24.1738	1.2579	5.19431e-22	6.0215e-21	17.0639	17.0464	13.8995	28.7854	25.9237	29.291	0.884853	3.27585e-13	4.37454e-12
APOC1	341	ENSG00000130208	19	0	0	0	0	0	0	0	1	NA	0	0.100866	0	0	0.0897014	0	0.0745865	0.988703	NA
APOC2	344	ENSG00000234906	19	0.0708777	0.0742256	0	0.151397	0.0670207	0.142199	1.22149	0.497693	NA	0.069934	0.201732	0	0	0	0	-2.34591	0.234105	NA
APOE	348	ENSG00000130203	19	0.141755	0.0742256	0.141842	0.151397	0.201062	0.639895	1.63885	0.114234	0.210697	0.139868	0.302598	0.325769	0.571896	0.62791	0.524616	1.30513	0.135492	0.280558
APOF	319	ENSG00000175336	12	0	0	0	0	0.0670207	0	0.733289	0.889293	NA	0	0	0	0	0	0	0	1	NA
APOL1	8542	ENSG00000100342	22	0.141755	0	0	3.40644	4.28932	3.48387	6.13426	2.50698e-09	1.40967e-08	0.419604	0.706063	0.325769	5.62364	4.75418	6.20796	3.61176	2.35711e-16	3.91337e-15
APOL2	23780	ENSG00000128335	22	8.36357	9.12975	9.07787	31.1878	34.6497	34.9098	2.0513	1.49975e-60	5.61135e-59	8.60188	10.9944	11.4019	19.7304	19.1961	20.1977	1.03914	6.45591e-16	1.03877e-14
APOL3	80833	ENSG00000128284	22	0.0708777	0.0742256	0.141842	1.66537	1.74254	1.27979	4.28763	2.25931e-06	9.87268e-06	0	0.100866	0.217179	3.52669	2.69104	3.06026	5.17156	8.063e-09	7.07748e-08
APOL4	80832	ENSG00000100336	22	0.0708777	0	0	0.0756986	0.201062	0	1.63204	0.486903	NA	0	0	0.217179	0	0	0.349744	0.863454	0.701052	NA
APOL6	80830	ENSG00000221963	22	16.6563	16.3296	14.4679	261.69	292.612	280.772	4.25151	1.59223e-150	2.23594e-148	30.7709	33.4875	33.2284	117.143	142.625	135.701	2.10952	4.44121e-41	2.14549e-39
APOLD1	81575	ENSG00000178878	12	3.1895	2.8948	3.26236	5.4503	4.89251	3.98157	0.74492	0.000606463	0.00195285	10.7698	12.2048	11.6191	8.10186	7.62462	8.83103	-0.403013	0.0203151	0.059646
APOO	79135	ENSG00000184831	X	11.4822	11.7276	11.3473	7.79695	6.76909	8.31864	-0.476897	0.00280632	0.0080309	12.0986	12.6083	11.7277	6.67212	7.08641	7.60693	-0.682473	3.96691e-05	0.000212481
APOOL	139322	ENSG00000155008	X	27.6423	27.6861	22.1273	25.8889	21.1785	23.3917	-0.0357379	0.743898	0.840783	37.065	45.9949	38.2236	35.7435	38.3922	37.8598	-0.0235559	0.819885	0.907834
APPBP2	10513	ENSG00000062725	17	41.3217	37.2612	40.9923	51.6264	51.5389	50.3384	0.486351	2.45167e-10	1.48515e-09	45.1773	44.9863	49.1911	54.2348	60.7279	56.9208	0.392648	2.67527e-07	1.95367e-06
APPL1	26060	ENSG00000157500	3	88.8098	78.5307	76.4527	130.883	131.428	132.956	0.813926	2.85807e-28	4.24219e-27	119.797	118.013	117.06	127.533	152.762	138.586	0.326301	7.0596e-06	4.25669e-05
APPL2	55198	ENSG00000136044	12	23.1061	21.6739	18.1557	20.9685	22.1168	21.3298	0.134755	0.202551	0.333024	27.8337	27.9399	27.1474	25.7353	21.7077	24.3072	-0.125078	0.230206	0.413597
APRT	353	ENSG00000198931	16	91.7866	96.2706	96.8779	64.041	68.026	62.8519	-0.424236	7.38631e-10	4.3207e-09	85.4593	88.6613	82.8539	87.4048	75.1698	76.8562	-0.017635	0.800004	0.895837
APTR	100505854	ENSG00000214293	7	5.88285	6.0865	5.38999	5.2989	4.95953	5.47466	-0.0340516	0.851688	0.916622	10.1404	12.0031	11.9449	8.38781	8.97014	7.60693	-0.353905	0.0291282	0.080875
APTX	54840	ENSG00000137074	9	59.0411	58.7867	62.5522	49.5826	51.1368	47.3522	-0.156878	0.0193421	0.0461487	59.304	61.3266	56.0323	52.9004	50.1431	51.0626	-0.112961	0.101196	0.222909
AQP1	358	ENSG00000240583	7	0	0.0742256	0	0	0	0	-1.19029	0.706979	NA	0.139868	0	0.217179	0	0	0.087436	-1.79357	0.553781	NA
AQP10	89872	ENSG00000143595	1	0	0	0	0	0	0	0	1	NA	0	0.100866	0	0	0	0	-0.887197	0.866256	NA
AQP11	282679	ENSG00000178301	11	0.0708777	0.0742256	0	0	0	0	-1.97871	0.308224	0.458972	0.279736	0.302598	0.10859	0.190632	0.179403	0.524616	0.447901	0.74109	NA
AQP2	359	ENSG00000167580	12	0.141755	0	0	0	0	0	-1.88654	0.600107	NA	0	0.201732	0	0	0	0	-1.88736	0.598344	NA
AQP3	360	ENSG00000165272	9	7.3004	7.49678	7.94314	0.756986	0.0670207	0.0710995	-4.60295	5.14809e-21	5.7211e-20	2.86729	4.43811	3.80064	0.95316	0.62791	0.262308	-2.5072	3.29959e-09	3.00389e-08
AQP5	362	ENSG00000161798	12	1.20492	0.964933	1.84394	0	0	0	-6.51279	3.90498e-07	1.83425e-06	0.769274	0.605197	0.542948	0	0	0	-5.19294	6.69756e-05	0.000343804
AQP6	363	ENSG00000086159	12	0.283511	0.0742256	0.425525	0	0	0	-4.11106	0.0084894	0.0220398	0.34967	0.403464	0.542948	0	0	0	-4.59655	0.00260656	0.00977365
AQP8	343	ENSG00000103375	16	0.0708777	0.0742256	0	0	0.0670207	0.0710995	-0.122102	0.955371	NA	0.139868	0	0.10859	0	0.0897014	0	-1.30683	0.550483	NA
AQP9	366	ENSG00000103569	15	0	0	0	0.227096	0.201062	0.568796	4.43981	0.00188243	0.00558564	0	0	0	0.95316	1.61463	1.66128	6.47865	3.23189e-06	2.04258e-05
AQR	9716	ENSG00000021776	15	140.054	143.552	141.558	151.776	143.022	143.194	0.163344	0.0118409	0.0297688	121.895	124.469	122.489	120.289	148.187	137.187	0.225547	0.000675812	0.00289057
ARAF	369	ENSG00000078061	X	45.5744	44.9065	50.4957	50.2638	48.9251	50.6228	0.219007	0.00541576	0.0146787	47.2054	43.4733	44.0874	52.5191	47.5418	48.7893	0.224055	0.00558127	0.019267
ARAP1	116985	ENSG00000186635	11	80.0209	84.6914	93.8992	197.422	203.006	209.601	1.368	1.61358e-88	9.99862e-87	101.754	102.682	102.4	196.065	164.692	189.386	0.927465	7.31813e-42	3.63902e-40
ARAP1-AS2	100506020	ENSG00000245148	11	0.0708777	0	0	0	0	0	-1.19028	0.821241	NA	0	0	0	0	0	0	0	1	NA
ARAP2	116984	ENSG00000047365	4	35.7932	32.3624	32.0562	52.5348	50.1985	53.3246	0.755869	1.45046e-14	1.16392e-13	5.80452	6.15283	7.81846	13.5349	15.6081	15.2139	1.27377	9.13243e-19	1.75057e-17
ARAP3	64411	ENSG00000120318	5	13.1124	14.1771	16.17	36.0325	34.7837	35.6919	1.43245	4.18095e-31	6.81366e-30	20.9802	15.3316	19.4376	37.7451	31.2161	39.3462	1.03341	1.23246e-17	2.19489e-16
ARC	23237	ENSG00000198576	8	0.141755	0.148451	0	0	0	0	-2.92036	0.0930686	0.177503	0.839208	0.100866	0.542948	0.47658	0.269104	0.087436	-0.784972	0.50869	0.696507
ARCN1	372	ENSG00000095139	11	175.068	177.845	166.806	202.418	202.067	198.51	0.332105	3.08074e-11	1.99653e-10	124.832	122.754	127.05	152.696	161.642	157.297	0.418895	2.30953e-15	3.57195e-14
AREL1	9870	ENSG00000119682	14	82.0055	85.211	82.6937	88.7944	90.9471	94.4201	0.25448	4.46157e-05	0.000168859	70.7732	70.3037	73.7324	79.6842	82.3459	77.206	0.242595	0.000202293	0.000956798
ARF1	375	ENSG00000143761	1	258.774	271.888	277.726	181.449	186.25	191.329	-0.40977	5.12051e-11	3.26752e-10	207.424	232.698	215.225	195.97	168.37	180.905	-0.178661	0.00486792	0.0170814
ARF3	377	ENSG00000134287	12	160.538	161.366	150.92	194.091	192.617	192.466	0.410607	2.30437e-12	1.62168e-11	121.685	120.434	119.34	171.188	152.223	151.527	0.478247	3.45906e-15	5.28553e-14
ARF4	378	ENSG00000168374	3	78.6034	79.2729	75.1761	90.0813	81.6312	77.3562	0.212354	0.00188035	0.00558196	67.2065	67.2777	68.7373	74.2512	83.0635	76.5065	0.289958	4.11823e-05	0.000219834
ARF4-AS1	106144532	ENSG00000272146	3	0.425266	0.148451	0.425525	0.454191	0.670207	0.497696	0.885491	0.172919	0.293898	1.46861	1.10953	1.0859	0.762528	1.16612	0.699488	-0.408191	0.425587	0.624276
ARF5	381	ENSG00000004059	7	57.6236	59.232	67.6585	47.6901	54.2867	55.3865	-0.0976692	0.256494	0.399348	32.3095	37.623	37.3548	31.6449	31.4852	32.0016	-0.0797721	0.405382	0.605646
ARF6	382	ENSG00000165527	14	94.9761	92.7078	85.9561	84.4796	91.1481	80.6268	0.0215033	0.750594	0.845186	109.307	113.071	113.368	91.5987	103.515	96.7042	-0.113892	0.0901488	0.203264
ARFGAP1	55738	ENSG00000101199	20	97.0316	95.6768	101.984	83.6469	85.8535	83.7552	-0.0933392	0.161577	0.278159	115.951	110.347	112.933	105.896	84.409	100.114	-0.141063	0.0339051	0.0919661
ARFGAP2	84364	ENSG00000149182	11	111.774	110.299	114.041	97.9539	98.0512	96.1976	-0.0785324	0.166658	0.285182	66.787	66.269	62.3305	64.6243	56.6016	61.7298	-0.0128988	0.841366	0.920231
ARFGAP3	26286	ENSG00000242247	22	15.4513	17.5172	16.3118	19.1517	19.0339	19.268	0.341738	0.00562696	0.0151978	16.7142	17.9542	16.397	17.2522	21.618	19.848	0.290884	0.0205333	0.0601825
ARFGEF1	10565	ENSG00000066777	8	121.201	118.909	115.601	140.269	138.13	144.83	0.369075	2.66351e-13	1.98556e-12	142.316	141.313	140.189	165.469	163.436	168.577	0.316704	2.29513e-10	2.34919e-09
ARFGEF2	10564	ENSG00000124198	20	163.515	161.738	158.295	168.354	173.785	167.297	0.195112	0.000167626	0.000585068	182.388	182.063	173.309	215.414	218.782	209.234	0.343954	2.34576e-11	2.65931e-10
ARFGEF3	57221	ENSG00000112379	6	0	0.0742256	0	0	0	0	-1.19029	0.505443	0.654259	1.25881	1.71472	0.868717	0.381264	1.16612	1.31154	-0.330838	0.651138	0.803883
ARFIP1	27236	ENSG00000164144	4	38.7701	38.2262	32.4818	40.4987	40.5475	37.0428	0.220864	0.0536162	0.111659	33.7781	33.0841	30.6223	28.2135	42.1597	32.089	0.158782	0.177917	0.343214
ARFIP2	23647	ENSG00000132254	11	54.2214	52.1064	53.6162	40.1959	44.5688	43.584	-0.193748	0.011601	0.0292166	26.7148	26.6287	27.4732	27.9276	27.3589	28.5041	0.139261	0.123015	0.260234
ARFRP1	10139	ENSG00000101246	20	46.8502	44.1642	46.9496	60.7859	63.0665	61.1455	0.547947	3.12885e-12	2.18132e-11	52.5204	54.5686	56.901	74.9184	61.4455	66.2765	0.39246	5.0023e-07	3.51787e-06
ARG1	383	ENSG00000118520	6	0	0	0	0.0756986	0.536165	0.213298	4.17535	0.0171806	0.0414906	0	0	0	0.190632	0.0897014	0	2.53649	0.179862	NA
ARG2	384	ENSG00000081181	14	1.41755	1.70719	1.27658	2.11956	1.6085	1.06649	0.215363	0.55062	0.692671	1.81828	2.82425	1.73744	2.66885	3.40865	2.79795	0.575371	0.081012	0.186869
ARGLU1	55082	ENSG00000134884	13	168.831	181.407	150.778	237.239	236.449	228.3	0.602971	2.472e-14	1.96109e-13	169.17	170.161	166.902	168.042	208.825	179.244	0.223369	0.00514732	0.0179226
ARHGAP1	392	ENSG00000175220	11	44.9365	47.6528	46.9496	34.6699	38.0677	37.1139	-0.22294	0.0649342	0.131525	31.82	27.839	29.7536	31.2636	24.8473	30.5152	0.0353085	0.781268	0.885027
ARHGAP10	79658	ENSG00000071205	4	0	0.0742256	0.141842	0.0756986	0	0.142199	0.350362	0.828564	0.900927	0.489538	0.403464	0.542948	0.285948	0.0897014	0	-1.87899	0.13878	0.285852
ARHGAP11A	9824	ENSG00000198826	15	0.92141	1.18761	0.567367	0.605588	0.268083	0.568796	-0.830946	0.163721	0.281092	0.769274	0.706063	1.62885	1.23911	0.358806	1.2241	-2.08437	0.138493	0.285407
ARHGAP11B	89839	ENSG00000284906	15	0.0708777	0.0742256	0	0.227096	0	0.142199	1.98812	0.241091	0.380906	0.069934	0.100866	0.10859	0	0.179403	0.087436	0.0645609	0.969824	NA
ARHGAP12	94134	ENSG00000165322	10	25.0907	26.7212	23.6876	69.8698	64.4069	73.2325	1.57114	3.395e-62	1.31108e-60	32.9389	33.891	33.5542	70.1526	81.0004	81.0532	1.29844	1.98342e-45	1.09616e-43
ARHGAP15	55843	ENSG00000075884	2	86.6834	87.512	84.3958	149.278	144.698	155.708	0.916894	1.36004e-59	4.97669e-58	98.1873	102.48	100.88	146.787	158.144	152.139	0.688373	1.61645e-34	6.21462e-33
ARHGAP17	55114	ENSG00000140750	16	31.6823	30.6552	31.347	18.2433	17.3584	20.761	-0.611212	2.92206e-09	1.63035e-08	60.8426	56.3841	58.747	51.0894	39.4686	40.92	-0.33928	0.000227403	0.00106465
ARHGAP18	93663	ENSG00000146376	6	21.8303	21.8223	16.8792	23.0881	25.0657	27.2311	0.420403	0.00104921	0.00326149	28.0435	31.6719	30.0793	17.8241	26.1031	24.5695	-0.297196	0.0197939	0.0582758
ARHGAP19	84986	ENSG00000213390	10	63.8608	64.1309	58.1551	91.2168	91.7513	95.771	0.697655	5.70223e-19	5.78407e-18	56.3668	63.8482	55.3807	60.5257	72.6582	70.2111	0.301874	0.000204388	0.000966035
ARHGAP19-SLIT1	100533184	ENSG00000269891	10	0	0	0.141842	0.151397	0.402124	0.0710995	2.81823	0.0482834	0.102058	0.629406	0.806929	0.760128	0.47658	0.269104	0.612052	-0.600709	0.453291	0.648588
ARHGAP21	57584	ENSG00000107863	10	26.3665	25.979	27.9428	26.1917	27.9476	26.3779	0.133978	0.145972	0.256671	38.114	34.3953	33.0113	37.0779	36.6879	35.1493	0.123404	0.163168	0.321623
ARHGAP22	58504	ENSG00000128805	10	0	0	0	0	0	0.0710995	0.733293	0.857245	NA	0	0	0	0	0.0897014	0	1.03638	0.799318	NA
ARHGAP23	57636	ENSG00000275832	17	1.2758	0.816481	1.13473	0.151397	0.201062	0.355497	-4.79891	0.000528538	0.00171648	1.95815	2.72338	2.60615	0.667212	0.448507	0.524616	-2.05841	4.49588e-05	0.000238366
ARHGAP24	83478	ENSG00000138639	4	0.212633	0.222677	0	0.0756986	0.134041	0	-1.06121	0.453113	0.607466	0	0	0.217179	0.095316	0.0897014	0.262308	1.31527	0.387037	0.587956
ARHGAP25	9938	ENSG00000163219	2	43.8733	40.3787	43.8291	72.4435	74.1249	72.0949	0.897402	8.25893e-33	1.41752e-31	42.9395	41.9603	43.8702	48.1346	42.6082	45.0295	0.161295	0.0433253	0.112313
ARHGAP26	23092	ENSG00000145819	5	71.7282	72.6668	74.1832	69.9455	70.6398	76.7874	0.116276	0.0709193	0.141538	95.9494	92.4942	95.4503	112.187	110.153	116.64	0.341111	3.44509e-08	2.81165e-07
ARHGAP26-IT1	100874372	ENSG00000230789	5	0.425266	0.371128	0.283683	0.756986	0.402124	0.497696	0.680212	0.266831	0.411942	1.11894	0.706063	1.30308	1.04848	1.34552	1.2241	0.295127	0.540685	0.723832
ARHGAP27	201176	ENSG00000276836	17	1.55931	1.33606	0.567367	1.66537	1.67552	1.35089	0.476926	0.25345	0.395612	0.69934	1.00866	0.760128	0.667212	0.448507	0.786924	-0.273292	0.597863	0.766397
ARHGAP27P1-BPTFP1-KPNA2P3	109286553	ENSG00000215769	17	1.77194	1.55874	0.992892	1.66537	1.9436	1.49309	0.307567	0.397398	0.552749	1.60848	1.21039	1.0859	3.24074	1.70433	2.01103	0.881302	0.0170006	0.0509367
ARHGAP29	9411	ENSG00000137962	1	0	0	0	0	0	0	0	1	NA	0	0	0	0	0	0.262308	2.46267	0.636068	NA
ARHGAP30	257106	ENSG00000186517	1	35.4389	35.9994	39.432	92.3522	97.5821	101.459	1.52807	2.10607e-102	1.67448e-100	44.478	44.3811	44.5218	83.1156	76.1565	82.1898	0.941491	4.91631e-40	2.2673e-38
ARHGAP31	57514	ENSG00000031081	3	1.06317	1.11338	0.709209	1.05978	1.74254	2.34628	0.912236	0.0194056	0.0462798	2.65749	1.51299	2.49756	4.1939	4.66447	6.20796	1.24847	9.61965e-05	0.000479991
ARHGAP31-AS1	100874246	ENSG00000241155	3	0.283511	0.148451	0.283683	0.302794	0	0.213298	-0.3476	0.733611	0.83351	0.69934	0.403464	0.542948	0.571896	0.269104	0.087436	-0.774902	0.387138	0.587979
ARHGAP32	9743	ENSG00000134909	11	0	0	0	0	0	0	0	1	1	14.5463	13.4152	16.8314	11.7239	10.226	11.0169	-0.356041	0.0841095	0.192811
ARHGAP33	115703	ENSG00000004777	19	2.40984	3.11748	3.12052	2.34666	2.21168	2.63068	-0.129739	0.630737	0.758553	6.9934	8.27102	6.94974	4.57517	2.69104	3.58487	-0.949985	6.4283e-05	0.00033132
ARHGAP35	2909	ENSG00000160007	19	319.659	327.706	340.278	293.105	290.803	291.579	-0.0514194	0.330467	0.483014	457.158	427.975	436.422	466.953	411.999	444.437	0.0863631	0.0972783	0.216035
ARHGAP36	158763	ENSG00000147256	X	0	0	0	0	0	0	0	1	NA	0	0	0.10859	0	0	0	-0.887197	0.866256	NA
ARHGAP39	80728	ENSG00000147799	8	0	0	0	0	0	0	0	1	NA	0	0	0	0	0	0	0	1	NA
ARHGAP4	393	ENSG00000089820	X	1.20492	0.66803	0.85105	17.8649	18.2296	17.3483	4.39388	3.94936e-54	1.28049e-52	1.74835	2.11819	2.60615	16.6803	15.7874	15.3013	3.00345	9.77991e-45	5.3041e-43
ARHGAP40	343578	ENSG00000124143	20	0	0	0	0	0	0	0	1	NA	0.069934	0	0.10859	0.095316	0	0	-0.793407	0.839238	NA
ARHGAP44	9912	ENSG00000006740	17	0	0	0	0	0	0.0710995	0.733289	0.889293	NA	0	0	0	0.095316	0	0	1.03637	0.844037	NA
ARHGAP45	23526	ENSG00000180448	19	78.249	80.5348	77.7293	139.967	161.252	149.024	1.04949	3.64892e-30	5.73485e-29	72.2418	76.4565	69.606	167.089	117.599	145.756	1.06339	2.36481e-30	7.68298e-29
ARHGAP5	394	ENSG00000100852	14	7.15865	7.19988	7.94314	10.3707	7.90844	11.2337	0.535542	0.00075699	0.00240604	46.2264	50.0296	43.3273	43.7501	51.4886	50.3631	0.148749	0.21634	0.395498
ARHGAP6	395	ENSG00000047648	X	0	0	0	0	0	0	0	1	NA	0	0.100866	0	0	0	0	-0.887197	0.866256	NA
ARHGAP8	23779	ENSG00000241484	22	0	0	0	0	0	0	0	1	NA	0.069934	0.100866	0	0	0	0	-1.68363	0.748143	NA
ARHGAP9	64333	ENSG00000123329	12	17.4359	17.6657	17.021	177.967	190.406	187.774	3.53375	0	0	13.0777	13.2135	12.162	81.4952	66.1997	74.408	2.61009	8.96556e-156	2.19689e-153
ARHGDIA	396	ENSG00000141522	17	161.601	166.785	192.196	99.8464	113.667	116.034	-0.53546	3.95441e-07	1.85666e-06	159.38	161.285	154.415	141.925	104.502	132.203	-0.243234	0.0216939	0.0631111
ARHGDIB	397	ENSG00000111348	12	581.764	592.691	593.608	974.846	980.378	948.751	0.836893	2.30865e-71	1.04231e-69	259.665	259.428	263.33	514.42	534.71	508.79	1.08022	9.52922e-108	1.45718e-105
ARHGDIG	398	ENSG00000242173	16	0	0.0742256	0	0	0	0	-1.19028	0.821241	NA	0	0	0	0	0.0897014	0	1.03637	0.844037	NA
ARHGEF1	9138	ENSG00000076928	19	52.3077	46.6879	49.2191	92.0494	111.187	107.431	1.19048	4.11009e-36	7.86592e-35	54.8982	55.779	61.6789	102.465	75.8874	98.4529	0.769778	5.30059e-16	8.56943e-15
ARHGEF10L	55160	ENSG00000074964	1	0	0	0	0	0	0	0	1	NA	0.069934	0	0.217179	0	0	0	-2.43703	0.639281	NA
ARHGEF11	9826	ENSG00000132694	1	33.8796	36.6674	36.8789	46.7817	45.373	49.0586	0.520389	3.0266e-10	1.82169e-09	50.5623	45.2889	46.585	67.0071	57.2295	60.768	0.456632	1.06425e-08	9.18705e-08
ARHGEF12	23365	ENSG00000196914	11	0.0708777	0	0	0.0756986	0	0	-0.228496	0.9558	NA	0	0	0	0.095316	0	0	1.03638	0.801515	NA
ARHGEF15	22899	ENSG00000198844	17	0	0	0	0	0	0.0710995	0.733289	0.889293	NA	0	0	0	0	0	0	0	1	NA
ARHGEF16	27237	ENSG00000130762	1	0.425266	0.742256	0.141842	1.05978	1.54148	1.42199	1.61071	0.00180362	0.00536965	0.629406	1.10953	0.868717	2.47822	2.69104	3.41	1.83655	3.61745e-05	0.000195202
ARHGEF17	9828	ENSG00000110237	11	30.0522	26.3501	30.6378	18.092	20.4413	17.5616	-0.504729	2.22945e-05	8.76779e-05	38.184	37.9256	38.6579	20.3976	13.3655	18.0993	-1.06327	1.50841e-18	2.83007e-17
ARHGEF18	23370	ENSG00000104880	19	7.44216	6.82875	7.8013	7.34276	9.44992	8.17644	0.314003	0.0587513	0.120752	8.88162	8.87622	8.57858	9.81755	9.23925	10.1426	0.233206	0.154457	0.30928
ARHGEF19	128272	ENSG00000142632	1	4.81968	5.71537	4.96446	3.10364	2.61381	2.63068	-0.780347	0.00116522	0.00359678	4.26597	3.53031	3.80064	2.9548	2.96015	2.1859	-0.445295	0.0864274	0.196992
ARHGEF2	9181	ENSG00000116584	1	207.317	198.479	208.649	298.555	315.6	311.771	0.714565	3.20925e-35	5.95225e-34	229.104	216.761	235.965	342.852	301.217	347.82	0.625749	1.95026e-27	5.57085e-26
ARHGEF25	115557	ENSG00000240771	12	0	0	0	0	0.0670207	0	0.733294	0.85076	NA	0.139868	0.100866	0	0	0.0897014	0	-1.23359	0.746769	NA
ARHGEF26-AS1	100507524	ENSG00000243069	3	0	0	0	0	0	0	0	1	NA	0	0	0	0	0	0	0	1	NA
ARHGEF28	64283	ENSG00000214944	5	0.708777	0.816481	1.41842	0.0756986	0.0670207	0	-4.16425	0.000142016	0.000501344	6.29406	7.16149	7.05833	0.95316	0.986716	2.01103	-2.2802	2.65239e-09	2.44423e-08
ARHGEF3	50650	ENSG00000163947	3	0.283511	0.296902	0.141842	0.908383	1.47446	1.35089	2.40225	7.53811e-05	0.000276304	1.25881	1.41213	0.760128	4.47985	3.40865	4.98385	1.97693	8.87553e-07	6.04725e-06
ARHGEF33	100271715	ENSG00000214694	2	0.0708777	0.0742256	0.283683	0.0756986	0	0	-2.18149	0.181909	0.305835	0.34967	0.302598	0.434359	0.762528	0.0897014	0.262308	0.107445	0.919674	0.961168
ARHGEF37	389337	ENSG00000183111	5	0.212633	0.148451	0.141842	0.302794	0.737227	0.426597	1.64177	0.04376	0.0938565	0.909142	0.806929	0.651538	1.62037	0.538208	2.1859	0.94417	0.100485	0.22156
ARHGEF38	54848	ENSG00000236699	4	0	0	0	0	0	0	0	1	NA	0	0	0	0	0	0	0	1	NA
ARHGEF39	84904	ENSG00000137135	9	10.5608	7.79369	10.6381	13.0959	13.6722	12.5846	0.580653	4.33631e-05	0.000164377	10.1404	10.1875	9.12153	12.2005	10.8539	10.4923	0.267079	0.0713412	0.168871
ARHGEF4	50649	ENSG00000136002	2	0	0	0	0	0	0	0	1	NA	0.139868	0.201732	0.10859	0	0.0897014	0	-2.11718	0.533426	NA
ARHGEF40	55701	ENSG00000165801	14	53.2292	49.9538	54.7509	15.2154	16.8222	14.3621	-1.63972	9.59603e-63	3.73916e-61	45.3871	49.4244	46.585	25.2587	20.9004	22.4711	-0.956664	3.84524e-23	8.91728e-22
ARHGEF6	9459	ENSG00000129675	X	202.356	198.034	196.025	278.798	275.388	270.605	0.587643	8.26204e-37	1.61843e-35	178.052	183.173	180.693	254.589	265.875	264.581	0.622033	1.99443e-39	8.97407e-38
ARHGEF7	8874	ENSG00000102606	13	81.5802	77.7142	87.8	73.8061	69.9696	72.2371	-0.0644195	0.296606	0.446033	88.0469	82.4076	86.6546	90.7408	81.9871	89.3596	0.11104	0.0720745	0.170131
ARHGEF9	23229	ENSG00000131089	X	1.20492	1.11338	0.425525	1.13548	0.536165	0.568796	-0.322839	0.395018	0.550431	23.9174	22.594	24.4327	25.3541	22.1562	23.6952	0.0898131	0.543024	0.725626
ARHGEF9-IT1	100874355	ENSG00000231729	X	0	0.0742256	0	0	0	0	-1.19029	0.541043	0.684967	0.559472	0.605197	0.434359	0.381264	0.179403	0.174872	-1.04593	0.376003	0.577579
ARID1A	8289	ENSG00000117713	1	166.917	168.492	176.451	133.987	124.39	137.293	-0.249135	0.00159877	0.00481277	223.159	204.556	216.528	246.011	197.253	241.411	0.171513	0.0274259	0.0770107
ARID1B	57492	ENSG00000049618	6	155.151	155.428	161.983	114.229	103.145	107.147	-0.419519	1.26522e-13	9.6073e-13	261.763	266.488	253.991	230.093	225.779	221.912	-0.12093	0.0238299	0.0683668
ARID2	196528	ENSG00000189079	12	137.574	138.802	130.92	140.875	130.489	139.853	0.131303	0.0220484	0.0517102	136.301	132.236	134.651	134.205	145.855	147.067	0.169456	0.00352768	0.0128347
ARID3A	1820	ENSG00000116017	19	81.3676	74.1514	75.0343	81.9058	93.1587	88.7321	0.315101	6.78413e-05	0.00025045	72.8712	76.9608	78.6189	90.0736	73.8243	93.9937	0.262135	0.00108102	0.0044246
ARID3B	10620	ENSG00000179361	15	30.8318	33.2531	35.7441	38.0764	40.0113	38.4648	0.35635	5.08403e-05	0.000190847	33.4284	36.8161	36.9205	31.359	32.2925	31.5644	-0.0786885	0.388445	0.589435
ARID3C	138715	ENSG00000205143	9	0.496144	0.222677	0.425525	0.227096	0.134041	0.0710995	-1.27933	0.196223	0.324826	0.839208	0.100866	0.868717	0.285948	0.179403	0.524616	-0.80112	0.35836	0.559435
ARID4A	5926	ENSG00000032219	14	38.9119	40.453	39.2902	54.0488	45.7751	48.9164	0.444526	1.45613e-08	7.69933e-08	61.1223	60.6205	60.1587	63.2898	70.0568	68.2001	0.234423	0.0016543	0.00648268
ARID4B	51742	ENSG00000054267	1	48.2677	49.5085	43.9709	92.0494	95.5045	93.5669	1.09949	2.69502e-55	8.99422e-54	81.1234	75.8513	81.5508	102.465	109.167	109.207	0.513287	1.57811e-14	2.32576e-13
ARID5A	10865	ENSG00000196843	2	24.8781	25.6821	26.3826	26.0403	30.7625	27.3733	0.256624	0.0159717	0.0389056	25.1063	23.9053	25.41	25.7353	20.0931	21.9464	-0.0524874	0.638242	0.795471
ARID5B	84159	ENSG00000150347	10	2.26809	2.37522	1.98578	0.302794	0.134041	0.355497	-2.97602	8.56054e-09	4.59837e-08	3.9163	3.63118	3.90923	2.19227	1.79403	2.44821	-0.74805	0.0159073	0.0481217
ARIH1	25820	ENSG00000166233	15	155.86	151.717	149.501	168.202	151.266	155.637	0.174736	0.00212686	0.00624089	142.595	159.671	156.912	145.929	160.655	157.56	0.106031	0.066007	0.158645
ARIH2	10425	ENSG00000177479	3	80.8715	76.675	78.864	98.8623	96.3757	93.5669	0.410119	3.72746e-14	2.92277e-13	73.8503	77.2634	76.6643	97.6036	96.9672	98.1032	0.450282	6.55593e-16	1.05236e-14
ARIH2OS	646450	ENSG00000221883	3	0.212633	0.296902	0.141842	0.681287	0.670207	0.568796	1.60984	0.0319534	0.0717352	1.04901	0.504331	0.217179	0.381264	0.538208	0.961796	0.106088	0.86967	0.935888
ARL1	400	ENSG00000120805	12	73.7837	74.7452	67.6585	65.4036	56.4314	62.6386	-0.114978	0.130643	0.234776	47.9048	49.3235	47.6709	45.6564	50.5916	47.2154	0.0730236	0.373427	0.575181
ARL10	285598	ENSG00000175414	5	0.212633	0	0	0.378493	0.134041	0.0710995	1.38571	0.344011	0.498197	0.139868	0	0	0	0.179403	0.087436	0.792249	0.644395	NA
ARL11	115761	ENSG00000152213	13	14.459	12.841	10.6381	29.0682	32.9742	31.5682	1.39779	4.68577e-33	8.10028e-32	12.2385	10.5909	13.1394	21.0648	19.0167	19.6731	0.816285	6.69404e-11	7.21863e-10
ARL13B	200894	ENSG00000169379	3	11.1278	13.2121	11.0637	17.2593	14.8786	14.7887	0.517195	0.000607631	0.00195632	17.5534	18.6602	15.094	16.6803	22.6048	18.6239	0.260687	0.0737253	0.173344
ARL14EP	120534	ENSG00000152219	11	23.4605	24.1975	26.2407	20.5143	18.4307	19.7657	-0.203108	0.0692633	0.13872	17.6234	16.2394	17.7001	15.5365	18.2991	14.6018	-0.00563428	0.96327	0.982425
ARL14EPL	644100	ENSG00000268223	5	0	0	0	39.5904	36.2582	37.896	11.2706	1.69812e-21	1.93078e-20	0.419604	0	0.10859	50.7081	64.9438	55.2595	8.17961	1.37859e-48	8.19819e-47
ARL15	54622	ENSG00000185305	5	2.33896	2.8948	2.26947	4.99611	3.48508	4.69257	0.911172	0.000210625	0.000724507	4.75551	6.05197	5.2123	9.05502	8.79074	7.5195	0.757362	0.000313821	0.00142149
ARL16	339231	ENSG00000214087	17	21.6177	21.8223	20.7089	17.8649	20.5754	20.05	-0.0143157	0.895824	0.943849	18.6724	18.6602	19.5461	18.6819	15.3389	17.8369	-0.0472115	0.684336	0.825505
ARL17A	51326	ENSG00000228696	17	0.0708777	0	0	0	0.0670207	0.0710995	-0.690071	0.292353	0.440987	0.209802	0.201732	0.10859	0	0.448507	0	-0.693863	0.309534	0.50744
ARL2	402	ENSG00000213465	11	16.3727	14.6967	18.7231	12.6417	13.002	9.95392	-0.347882	0.0196149	0.0467377	8.04241	8.67448	11.2933	10.6754	10.4054	10.23	0.261659	0.111841	0.241186
ARL2-SNX15	100528018	ENSG00000273003	11	0	0.0742256	0	0	0	0	-1.19028	0.793697	NA	0.069934	0	0.217179	0	0	0	-2.4351	0.586104	NA
ARL2BP	23568	ENSG00000102931	16	44.9365	39.8591	37.3044	47.5387	45.7081	47.2101	0.313192	0.000329368	0.00110091	32.5193	34.6979	30.1879	46.4189	47.1829	42.7562	0.570072	4.34123e-10	4.33015e-09
ARL3	403	ENSG00000138175	10	11.1278	10.0205	10.3544	9.15953	9.04779	9.02963	-0.090558	0.559768	0.700686	8.04241	9.88488	10.859	8.29249	10.4951	8.91847	0.0501911	0.756442	0.871792
ARL4A	10124	ENSG00000122644	7	57.1983	55.8176	47.8007	17.335	19.7041	19.4102	-1.39354	3.33834e-28	4.94486e-27	40.6316	38.43	36.4861	24.4009	38.8407	31.8267	-0.193827	0.123362	0.260844
ARL4D	379	ENSG00000175906	17	0.779655	0.890707	0.85105	0.378493	0.536165	0.497696	-0.704029	0.168498	0.287876	2.58756	3.02598	2.49756	2.00164	1.43522	1.04923	-0.773757	0.045117	0.116121
ARL5A	26225	ENSG00000162980	2	83.2104	72.1473	70.2117	68.4315	64.2728	57.875	-0.124402	0.311376	0.462406	86.3685	87.8544	94.9074	57.0943	95.0835	72.2221	-0.17158	0.161364	0.319181
ARL5B	221079	ENSG00000165997	10	28.9181	29.4676	27.9428	28.3113	27.1434	25.4536	0.0246717	0.857273	0.920115	36.0859	45.7932	39.3095	29.4526	50.0534	41.0949	0.0873754	0.513696	0.700789
ARL5C	390790	ENSG00000141748	17	0.212633	0	0.141842	0.227096	0.0670207	0.0710995	0.174951	0.890697	0.942148	0.279736	0.504331	0.10859	0.285948	0.179403	0.43718	0.101326	0.922795	0.96255
ARL6	84100	ENSG00000113966	3	7.37128	7.42256	5.1063	7.26706	4.89251	6.25675	-0.0306774	0.873504	0.930484	12.1685	11.297	10.316	8.19718	11.9303	10.5798	-0.0539751	0.761288	0.874322
ARL6IP1	23204	ENSG00000170540	16	143.457	132.938	120.849	195.454	176.13	181.801	0.595543	2.38318e-12	1.67551e-11	119.727	113.777	121.186	113.617	150.519	130.629	0.242303	0.00507937	0.0177133
ARL6IP4	51329	ENSG00000182196	12	1.06317	0.296902	0.141842	0.605588	0.737227	1.06649	0.680604	0.242527	0.382671	0.979076	0.706063	0.542948	0.47658	0.717611	0.87436	-0.0471236	0.935412	0.968755
ARL6IP5	10550	ENSG00000144746	3	44.2277	40.2303	36.3115	68.7343	59.9835	65.1271	0.792287	2.52201e-18	2.47935e-17	37.3447	38.6317	34.6401	46.0376	58.8441	51.1501	0.583009	5.5183e-10	5.42704e-09
ARL6IP6	151188	ENSG00000177917	2	31.895	35.4798	31.4889	38.2278	38.6039	33.4879	0.274463	0.0192573	0.0459769	32.0997	36.917	31.7082	28.6901	39.1995	32.4387	0.0851065	0.47586	0.667314
ARL8A	127829	ENSG00000143862	1	13.8211	12.5441	14.8934	26.4188	33.0412	33.1324	1.30269	4.74038e-24	6.03032e-23	10.1404	12.4065	14.0081	28.2135	22.7842	23.4328	1.12715	6.31066e-17	1.08127e-15
ARL8B	55207	ENSG00000134108	3	75.6974	72.7411	65.6727	83.4198	80.2237	75.2232	0.272684	0.00184354	0.00548096	69.6542	81.0963	75.5784	69.676	90.6881	78.5175	0.169539	0.0546561	0.135875
ARL9	132946	ENSG00000196503	4	0.354388	0.222677	0.141842	0.227096	0.201062	0.213298	-0.119087	0.895223	0.943618	0.209802	0.403464	0	0.190632	0.358806	0.174872	0.307683	0.746226	0.866003
ARLNC1	100996425	ENSG00000260896	16	0.354388	0.296902	0	0.0756986	0.134041	0.142199	-0.901288	0.420896	0.575403	0.489538	0.504331	0.325769	0.47658	0.179403	0.262308	-0.456983	0.634697	0.79286
ARMC1	55156	ENSG00000104442	8	50.8193	47.2075	43.4036	45.0406	42.7592	41.7354	-0.0149046	0.86273	0.923434	54.7583	53.3582	52.2316	37.3639	48.7976	42.8436	-0.226858	0.00924599	0.0301016
ARMC10	83787	ENSG00000170632	7	31.9658	32.2881	31.9144	21.1956	21.7817	23.3206	-0.41511	0.000150135	0.000528025	19.7214	23.3001	24.867	21.5414	18.4785	19.2359	-0.588909	0.279573	0.472688
ARMC12	221481	ENSG00000157343	6	0.141755	0.371128	0.283683	0.0756986	0.268083	0.142199	-0.564444	0.594705	0.729329	0.209802	0.302598	0.868717	1.14379	0.0897014	0.43718	0.382659	0.676744	0.8198
ARMC2	84071	ENSG00000118690	6	4.67793	4.00818	4.82262	3.33074	3.5521	3.41277	-0.255957	0.239101	0.378521	7.27313	7.26236	8.46999	5.90959	5.47179	4.89642	-0.409574	0.0378166	0.100538
ARMC4	55130	ENSG00000169126	10	4.39442	3.26593	2.12763	0.756986	0.737227	0.782094	-2.02382	1.41133e-07	6.90376e-07	3.84637	3.53031	2.82333	1.42974	0.897014	0.961796	-1.56513	2.90254e-05	0.000159546
ARMC5	79798	ENSG00000140691	16	36.2894	35.9994	36.737	24.9805	27.0093	24.8137	-0.382473	0.00091066	0.00285834	23.6377	25.8217	25.8443	22.018	16.1463	17.4872	-0.349871	0.00501854	0.0175176
ARMC6	93436	ENSG00000105676	19	69.4602	66.4319	65.5309	32.7018	32.572	31.2127	-0.942902	5.84284e-31	9.46496e-30	37.2049	38.6317	41.6984	29.3573	28.8839	30.3403	-0.317002	0.000366094	0.00163496
ARMC7	79637	ENSG00000125449	17	6.80426	6.9772	7.23393	6.51008	5.8308	6.82555	-0.00692915	0.968902	0.984411	5.38492	6.8589	5.75525	6.76744	5.56149	5.85821	0.108626	0.566536	0.743972
ARMC8	25852	ENSG00000114098	3	76.1227	75.1905	77.3037	101.436	94.5662	100.819	0.499126	1.74823e-12	1.24243e-11	83.1515	84.9292	90.3466	100.558	114.728	109.47	0.419028	3.01013e-09	2.75393e-08
ARMC9	80210	ENSG00000135931	2	5.45758	5.27002	4.25525	2.72515	2.68083	2.20408	-0.881865	0.000101113	0.000364445	12.2385	14.323	12.3792	7.91123	7.89372	10.9295	-0.450916	0.0112863	0.0358659
ARMCX1	51309	ENSG00000126947	X	0	0	0	0	0	0	0	1	NA	0	0.100866	0	0.190632	0.448507	0.174872	3.14232	0.248481	NA
ARMCX3	51566	ENSG00000102401	X	0	0	0.141842	0	0	0	-1.19029	0.758104	NA	0	0.100866	0.10859	0	0	0	-1.94875	0.608689	NA
ARMCX4	100131755	ENSG00000196440	X	0.141755	0	0	0	0	0	-2.02262	0.192969	0.320691	10.4901	10.4901	11.5105	11.8192	10.4951	12.0662	0.168782	0.426051	0.624552
ARMCX5	64860	ENSG00000125962	X	0.0708777	0.148451	0.141842	0.0756986	0.134041	0.142199	0.108194	0.950023	NA	0	0	0	0	0.179403	0	1.93465	0.359083	NA
ARMCX6	54470	ENSG00000198960	X	0	0	0	0	0	0	0	1	NA	0.069934	0.100866	0.10859	0.190632	0	0.087436	0.0712531	0.981081	NA
ARMH1	339541	ENSG00000198520	1	115.318	111.116	120.282	111.126	123.184	114.115	0.132516	0.0482871	0.102058	45.2473	40.9516	48.2138	61.5741	50.5916	58.9318	0.432594	2.61695e-08	2.15917e-07
ARMH3	79591	ENSG00000120029	10	34.801	32.6593	37.0207	38.0764	41.9549	39.6024	0.327702	0.000109186	0.000391714	54.8282	52.9547	47.9966	60.9069	54.1797	58.2324	0.234391	0.00346282	0.01261
ARMH4	145407	ENSG00000139971	14	0.141755	0.0742256	0	0.0756986	0.0670207	0.142199	0.360673	0.823406	NA	0.069934	0.201732	0.10859	0	0.0897014	0.174872	-0.378466	0.812006	NA
ARMT1	79624	ENSG00000146476	6	32.9581	34.4407	25.957	37.925	40.1454	43.8684	0.49297	5.32245e-05	0.00019921	31.4703	32.378	33.4456	29.548	44.4919	36.2859	0.272403	0.0276573	0.077532
ARNT	405	ENSG00000143437	1	35.0845	36.4448	39.432	43.9809	46.8475	46.7124	0.442451	3.70549e-08	1.89265e-07	47.1355	48.1131	51.0371	48.9924	49.0667	48.6144	0.092847	0.240865	0.426704
ARNT2	9915	ENSG00000172379	15	0	0	0	0.0756986	0	0	0.73329	0.882428	NA	0	0	0	0	0	0.087436	1.03637	0.834433	NA
ARNTL	406	ENSG00000133794	11	4.60705	3.63705	3.97157	6.58577	7.03717	6.75445	0.856072	5.72572e-05	0.00021327	6.01432	3.83291	6.94974	4.86112	5.47179	6.12052	0.0550899	0.796188	0.894285
ARNTL2	56938	ENSG00000029153	12	62.585	64.2051	59.8572	96.44	89.1375	95.4866	0.707054	4.55696e-22	5.29833e-21	83.7809	83.0128	82.311	92.1706	112.037	100.464	0.37768	1.62262e-07	1.21416e-06
ARPC1A	10552	ENSG00000241685	7	7.01689	6.30917	5.67367	11.4305	11.7286	10.2383	0.918714	5.20701e-07	2.42165e-06	8.60188	9.88488	8.79576	8.00654	13.2758	13.1154	0.429802	0.0158777	0.0480608
ARPC1B	10095	ENSG00000130429	7	7.3004	8.01636	5.67367	14.307	15.3477	15.2864	1.18659	1.40144e-14	1.12625e-13	6.22412	5.9511	7.05833	9.72223	9.32895	9.70539	0.671027	6.54066e-05	0.000336429
ARPC2	10109	ENSG00000163466	2	335.322	330.007	331.91	501.049	536.97	517.889	0.76324	1.78616e-58	6.42722e-57	260.294	259.629	271.8	395.466	415.945	407.277	0.709395	1.57496e-48	9.28452e-47
ARPC3	10094	ENSG00000111229	12	249.064	257.637	249.358	416.721	428.664	439.11	0.885278	3.81558e-53	1.20814e-51	113.713	118.316	118.037	185.199	214.117	191.572	0.843854	2.05233e-42	1.0435e-40
ARPC4	10093	ENSG00000241553	3	52.5204	51.3641	51.4886	80.2405	75.8674	75.4365	0.695553	1.15038e-24	1.49688e-23	40.0022	36.3118	38.0064	63.3852	53.2826	58.8444	0.697607	4.36535e-21	9.28686e-20
ARPC4-TTLL3	100526693	ENSG00000250151	3	0	0	0	0	0.0670207	0	0.733291	0.873452	NA	0	0	0	0	0.0897014	0	1.03637	0.821896	NA
ARPC5	10092	ENSG00000162704	1	86.8252	82.91	79.8569	198.482	197.443	180.735	1.32539	2.75762e-82	1.52523e-80	70.0738	75.1452	74.6011	132.68	157.605	147.417	1.08388	1.13001e-52	7.5105e-51
ARPC5L	81873	ENSG00000136950	9	32.9581	29.6902	25.957	19.076	19.0339	18.7703	-0.533601	3.33435e-07	1.57856e-06	23.4279	26.7295	24.9756	17.4428	17.133	17.4872	-0.437892	8.29308e-05	0.000418523
ARPIN	348110	ENSG00000242498	15	0	0	0	0	0.0670207	0.142199	2.19771	0.465552	NA	0	0	0.10859	0	0	0	-0.887205	0.776369	NA
ARPP19	10776	ENSG00000128989	15	236.448	222.677	191.912	196.135	174.254	166.799	-0.159185	0.0985304	0.185952	198.543	207.28	199.045	159.178	216.719	182.829	-0.0256139	0.79123	0.891032
ARRB1	408	ENSG00000137486	11	88.3845	86.1017	91.3461	59.4991	59.0452	61.0744	-0.441014	3.41593e-10	2.04975e-09	71.8222	63.1422	70.5833	64.3383	56.781	66.4514	-0.049607	0.496418	0.685693
ARRB2	409	ENSG00000141480	17	86.6834	85.2852	84.5377	123.616	131.83	119.092	0.666577	1.16738e-24	1.51809e-23	64.0595	63.8482	63.7421	96.5551	86.7413	96.267	0.629762	6.85759e-20	1.37952e-18
ARRDC1	92714	ENSG00000197070	9	30.3357	31.5459	28.652	24.7534	25.1328	22.5385	-0.205603	0.101003	0.189757	29.4422	28.9486	28.8849	29.8339	19.4652	20.8972	-0.233542	0.0685561	0.163611
ARRDC1-AS1	85026	ENSG00000203993	9	8.00918	6.01227	6.66656	9.15953	9.31587	8.53194	0.499761	0.00232968	0.00678449	8.46201	10.1875	10.4246	10.866	9.77745	10.6672	0.205232	0.195277	0.367532
ARRDC2	27106	ENSG00000105643	19	26.7209	30.3583	30.3541	26.7973	28.8859	29.6485	0.0909412	0.435277	0.590212	24.407	24.2079	25.5186	40.7953	27.8074	34.0126	0.552775	3.17627e-06	2.00867e-05
ARRDC3	57561	ENSG00000113369	5	3.11862	2.07832	2.97868	18.7732	23.5913	23.7472	3.15644	2.62539e-44	6.47396e-43	22.3789	28.3434	29.8622	40.9859	57.2295	50.0134	0.973401	1.46633e-08	1.24414e-07
ARRDC3-AS1	100129716	ENSG00000281357	5	1.2758	1.03916	0.992892	1.28688	2.61381	2.27518	1.01131	0.00443203	0.0122351	2.51762	3.63118	2.71474	3.90796	3.85716	4.19693	0.530983	0.0683995	0.163391
ARRDC4	91947	ENSG00000140450	15	6.66251	6.90298	5.81551	4.99611	4.95953	5.26136	-0.243656	0.203754	0.334523	9.72082	12.4065	12.0534	10.866	14.3522	12.8531	0.255643	0.126686	0.266668
ARRDC5	645432	ENSG00000205784	19	0	0	0	0	0.134041	0.142199	2.60041	0.283057	NA	0	0	0	0	0	0	0	1	NA
ARSA	410	ENSG00000100299	22	5.81197	4.45353	6.95025	12.1875	12.1978	14.1488	1.32371	2.92514e-14	2.30872e-13	8.32214	8.37189	8.3614	13.0583	9.59805	13.8149	0.626415	0.000187265	0.00088965
ARSB	411	ENSG00000113273	5	75.6265	73.9287	70.0698	70.324	64.6079	66.6202	-0.00879138	0.893496	0.943007	46.646	47.1045	42.5671	53.7582	54.7179	54.56	0.340998	2.59621e-06	1.65783e-05
ARSD	414	ENSG00000006756	X	0.141755	0.222677	0	0.0756986	0.469145	0.710995	1.69164	0.0280961	0.0641001	3.2869	3.12685	2.82333	9.81755	9.77745	9.44309	1.73211	1.95685e-09	1.83149e-08
ARSD-AS1	100506356	ENSG00000229851	X	0	0	0	0	0	0	0	1	NA	0	0	0	0.095316	0	0	1.03637	0.844037	NA
ARSG	22901	ENSG00000141337	17	12.5453	10.1689	9.92892	17.8649	17.2913	13.58	0.687917	2.64147e-05	0.000102908	24.9664	19.3663	20.0891	27.8323	19.824	21.0721	0.168005	0.274904	0.466772
ARSJ	79642	ENSG00000180801	4	0	0	0	0.0756986	0.0670207	0	1.62511	0.748453	NA	0	0	0	0	0	0.087436	1.03637	0.839015	NA
ARSK	153642	ENSG00000164291	5	9.07235	6.6803	10.78	4.84471	4.28932	5.61686	-0.695043	0.000257989	0.000876418	7.48294	7.46409	8.25281	5.81428	6.72761	6.82001	-0.169092	0.378049	0.579497
ART3	419	ENSG00000156219	4	1.34668	0.593805	1.13473	0.302794	0.0670207	0.142199	-2.48214	0.000266269	0.000902559	3.07709	2.52165	2.60615	1.04848	1.34552	1.04923	-1.17254	0.0061792	0.021019
ARTN	9048	ENSG00000117407	1	0.850533	0.742256	0.992892	0.227096	0.0670207	0.284398	-2.03191	0.002941	0.00838524	1.67841	1.00866	1.30308	1.04848	0.807313	0.612052	-0.634147	0.211528	0.389291
ARV1	64801	ENSG00000173409	1	11.8366	12.9153	13.475	10.0679	10.7903	11.9447	-0.0884911	0.523095	0.669415	12.4482	13.9195	11.9449	10.3895	10.9436	10.1426	-0.196056	0.173034	0.335702
ARVCF	421	ENSG00000099889	22	8.93059	8.75862	10.78	5.4503	5.56272	3.55497	-0.829758	4.12503e-05	0.000156725	13.4273	16.0377	17.0486	7.52996	6.3688	7.5195	-1.02662	9.28189e-08	7.16686e-07
ARX	170302	ENSG00000004848	X	0	0	0.141842	0.151397	0	0	0.721263	0.794913	NA	0	0	0	0.095316	0.0897014	0.087436	2.51769	0.354374	NA
AS3MT	57412	ENSG00000214435	10	0	0	0	0.0756986	0.0670207	0	1.62519	0.687633	NA	0	0	0	0	0.0897014	0.087436	1.90958	0.636759	NA
ASAH1	427	ENSG00000104763	8	41.8178	41.0468	39.0065	56.1683	51.874	51.1205	0.501469	1.28023e-07	6.28234e-07	36.2258	37.1187	31.2738	34.4091	43.3258	40.2206	0.257993	0.00964792	0.0312401
ASAH2	56624	ENSG00000188611	10	0	0	0	0	0.0670207	0	0.733289	0.889293	NA	0	0	0	0	0	0.087436	1.03637	0.844037	NA
ASAP1	50807	ENSG00000153317	8	39.6915	35.6283	39.7157	34.3672	30.8295	36.0474	-0.0592545	0.552155	0.693875	46.0166	41.9603	46.9107	56.713	60.2794	58.4072	0.464364	1.45748e-06	9.65542e-06
ASAP1-IT2	100507117	ENSG00000280543	8	0.425266	0.148451	0	0.302794	0.0670207	0.284398	0.0924415	0.916397	0.953852	1.53855	0.907795	0.868717	1.04848	0.448507	1.31154	-0.17962	0.773328	0.880575
ASAP2	8853	ENSG00000151693	2	21.4051	22.5646	19.5742	22.861	21.5136	23.5339	0.204253	0.0445658	0.0953293	36.5055	32.0754	31.1652	39.2702	38.5716	36.898	0.279188	0.00287839	0.0106826
ASB1	51665	ENSG00000065802	2	41.0382	37.855	38.581	32.9289	33.7784	36.5451	-0.0659861	0.427868	0.582761	45.7368	46.701	43.7616	48.3252	44.9404	49.3139	0.15076	0.0636693	0.153753
ASB11	140456	ENSG00000165192	X	0	0	0	0	0	0	0	1	NA	0.069934	0	0	0	0	0	-0.887197	0.866256	NA
ASB12	142689	ENSG00000198881	X	0	0.148451	0.425525	0.605588	0.804248	0.782094	2.38192	0.00419103	0.0116274	0.559472	0.201732	0.325769	0.667212	0.62791	0.786924	0.963601	0.165356	0.324963
ASB13	79754	ENSG00000196372	10	24.1693	25.979	22.5528	19.6059	18.4307	20.761	-0.195064	0.0724846	0.14405	14.2665	14.2221	14.0081	12.2958	12.2891	13.7274	-0.0634914	0.616527	0.780401
ASB14	142686	ENSG00000239388	3	0.0708777	0	0	0	0.0670207	0.0710995	0.642914	0.80342	NA	0.069934	0	0	0.285948	0	0	1.59553	0.524555	NA
ASB16	92591	ENSG00000161664	17	0.0708777	0.148451	0	0.0756986	0.201062	0.0710995	0.610925	0.647439	0.771859	0.279736	0.403464	0.542948	0.095316	0	0.087436	-2.64848	0.0500553	0.12662
ASB16-AS1	339201	ENSG00000267080	17	5.1032	5.34424	5.1063	5.67739	6.90313	7.18105	0.467616	0.0165085	0.0400732	12.7979	13.9195	14.7682	11.9145	8.70104	12.9405	-0.216145	0.202867	0.377796
ASB3	51130	ENSG00000115239	2	4.67793	4.89889	3.26236	5.52599	4.15528	4.62146	0.230296	0.276129	0.422557	8.81168	8.67448	7.27551	7.33933	6.90701	9.00591	-0.0102656	0.956839	0.979375
ASB4	51666	ENSG00000005981	7	0	0	0	0	0	0	0	1	NA	0.069934	0	0	0.095316	0	0.174872	1.5369	0.735997	NA
ASB5	140458	ENSG00000164122	4	0	0	0	0	0	0	0	1	NA	0	0	0.10859	0	0	0.087436	0.0745866	0.987859	NA
ASB6	140459	ENSG00000148331	9	21.476	20.1151	25.6734	20.7414	20.6424	22.183	0.0593197	0.612328	0.743151	17.973	21.1819	19.8719	26.0213	19.3755	23.1705	0.306562	0.0109373	0.0348656
ASB7	140460	ENSG00000183475	15	36.9982	34.8118	36.0278	50.3395	51.6729	53.5379	0.651028	3.25231e-17	3.03427e-16	38.184	40.0438	35.0745	51.28	52.2959	50.3631	0.526081	2.05276e-11	2.34151e-10
ASB8	140461	ENSG00000177981	12	27.6423	26.1274	24.9641	34.9727	35.8561	36.0474	0.554747	4.38163e-10	2.60895e-09	21.3998	22.1905	20.5235	24.4962	24.6679	26.8428	0.331404	0.00071296	0.00303415
ASCC1	51008	ENSG00000138303	10	34.3757	33.2531	31.2052	36.411	35.2529	35.4075	0.228401	0.00695333	0.0184055	29.2324	32.8824	33.0113	39.3655	34.3556	37.5975	0.319426	0.000245847	0.00114026
ASCC2	84164	ENSG00000100325	22	45.787	47.2817	43.5454	46.8574	47.3166	46.7835	0.161244	0.0549705	0.114142	49.0936	46.9027	53.1003	54.4254	45.9271	48.0023	0.0783359	0.355089	0.555822
ASCC3	10973	ENSG00000112249	6	192.646	194.248	185.955	203.553	187.122	195.595	0.151554	0.00158381	0.00477454	177.283	178.634	173.418	183.96	194.114	182.566	0.168979	0.000580034	0.00250888
ASCL1	429	ENSG00000139352	12	0	0	0	0	0	0	0	1	NA	0	0	0	0	0	0.174872	1.87914	0.719814	NA
ASCL2	430	ENSG00000183734	11	1.55931	1.55874	0.85105	0.302794	0.603186	0.284398	-1.6479	0.0029113	0.00830713	1.53855	1.10953	1.52025	0.571896	0.179403	0.612052	-1.53766	0.00667238	0.0225084
ASCL4	121549	ENSG00000187855	12	0	0	0	0	0	0	0	1	NA	0	0	0.10859	0	0	0	-0.887197	0.866256	NA
ASCL5	647219	ENSG00000232237	1	0	0	0	0	0	0	0	1	NA	0	0.100866	0	0	0	0	-0.887197	0.866256	NA
ASF1A	25842	ENSG00000111875	6	48.4095	43.8673	34.6094	70.8538	70.3717	67.9711	0.828212	1.13373e-14	9.18281e-14	35.2467	34.7988	34.2057	42.1297	56.1531	47.2154	0.568476	3.36259e-07	2.42684e-06
ASF1B	55723	ENSG00000105011	19	46.4958	48.7662	50.0701	60.7102	62.5973	65.4826	0.503891	3.26459e-11	2.10872e-10	35.9461	36.4127	39.6352	48.4205	43.2361	46.1662	0.388366	2.27842e-06	1.46502e-05
ASGR1	432	ENSG00000141505	17	0.283511	0.148451	0	0	0	0.0710995	-2.53709	0.103969	0.194602	0.139868	0.806929	0.542948	0.095316	0.269104	0.087436	-1.58723	0.148582	0.300503
ASGR2	433	ENSG00000161944	17	6.94602	5.41847	7.8013	0.605588	0.134041	0.853194	-3.5438	1.56637e-20	1.70651e-19	4.54571	4.23638	4.56077	2.00164	1.07642	1.31154	-1.52865	1.21767e-06	8.15976e-06
ASH1L	55870	ENSG00000116539	1	127.651	127	129.076	117.787	107.635	120.229	-0.0290709	0.61147	0.742443	196.235	181.761	191.009	179.385	166.217	163.68	-0.0762024	0.167847	0.328404
ASH1L-AS1	645676	ENSG00000235919	1	2.76423	2.74635	2.83683	3.93633	4.42337	3.34167	0.614335	0.0123865	0.0309714	7.13327	6.5563	5.75525	5.62364	4.30567	5.33359	-0.27483	0.207302	0.383701
ASH2L	9070	ENSG00000129691	8	51.5281	54.5558	51.2049	77.591	72.7174	74.37	0.631789	4.06558e-20	4.35043e-19	47.9048	50.7356	48.3224	56.713	55.9737	57.1831	0.29668	4.44444e-05	0.0002357
ASIC1	41	ENSG00000110881	12	30.5483	24.5687	30.9215	1.81676	1.00531	2.20408	-3.98	5.27103e-72	2.40997e-70	35.1069	38.7326	35.6174	6.19554	3.67776	5.77078	-2.72284	9.23672e-54	6.32513e-52
ASIC2	40	ENSG00000108684	17	0	0	0	0.0756986	0.134041	0.142199	2.94244	0.0942293	0.179353	0	0.100866	0.10859	0.285948	0.179403	0.349744	2.17181	0.170119	NA
ASIC3	9311	ENSG00000213199	7	0.425266	0	0.141842	0	0.0670207	0.213298	-0.907897	0.489316	0.640592	0.209802	0.302598	0.434359	0.285948	0.0897014	0.349744	-0.279084	0.809539	0.901171
ASIC4	55515	ENSG00000072182	2	0	0.0742256	0	0	0	0	-1.19029	0.67713	NA	0	0	0	0.190632	0.0897014	0.087436	2.9439	0.275917	NA
ASL	435	ENSG00000126522	7	11.0569	11.6534	11.631	17.4864	17.6935	19.1258	0.786731	4.77672e-11	3.05444e-10	14.6162	15.9368	15.3111	18.7772	19.4652	19.848	0.432186	0.000205452	0.000970163
ASNA1	439	ENSG00000198356	19	41.6052	40.3045	45.1057	36.2596	34.9848	33.0613	-0.155443	0.0846189	0.16402	18.043	16.542	16.7228	21.1602	19.1064	19.061	0.287395	0.00887414	0.0290564
ASNS	440	ENSG00000070669	7	1.55931	1.70719	1.7021	1.51397	1.13935	1.27979	-0.215469	0.555454	0.696766	4.75551	3.73205	3.04051	3.14543	3.31895	4.28436	-0.030478	0.919909	0.961216
ASNSD1	54529	ENSG00000138381	2	93.2042	95.9737	93.7574	59.8019	60.3856	60.0791	-0.529582	1.27095e-14	1.0252e-13	71.4725	73.3297	75.7956	55.8552	66.1997	60.4183	-0.184	0.0101298	0.0325672
ASPA	443	ENSG00000108381	17	0	0	0	0	0.0670207	0	0.733289	0.889293	NA	0	0	0	0	0	0	0	1	NA
ASPG	374569	ENSG00000166183	14	0	0	0	0	0	0	0	1	NA	0	0	0.10859	0	0	0	-0.887197	0.866256	NA
ASPH	444	ENSG00000198363	8	70.4524	61.0877	67.5167	34.1401	28.6849	27.871	-1.01309	9.27628e-31	1.49374e-29	102.803	106.615	99.6853	57.1896	67.0967	65.4021	-0.616596	5.62542e-14	7.91216e-13
ASPHD1	253982	ENSG00000174939	16	0.0708777	0.0742256	0.141842	0.0756986	0.0670207	0	-0.792995	0.616306	0.746513	0.34967	0.201732	0.217179	0.095316	0	0.174872	-1.44664	0.268612	0.459077
ASPHD2	57168	ENSG00000128203	22	0.496144	0.66803	0.283683	3.78493	3.35103	4.33707	3.01419	1.90443e-12	1.34901e-11	0.419604	0.201732	0.434359	2.9548	2.51164	2.09846	2.8978	7.68042e-09	6.7621e-08
ASPM	259266	ENSG00000066279	1	328.731	321.248	322.69	415.964	381.616	404.485	0.426271	1.23314e-13	9.3703e-13	274.351	278.895	279.184	231.046	253.406	267.117	-0.0600366	0.307707	0.505829
ASPRV1	151516	ENSG00000244617	2	3.1895	1.18761	2.55315	1.89246	1.27339	2.13298	-0.25318	0.463432	0.617395	3.56663	3.63118	2.82333	3.05011	2.24254	3.1477	-0.169328	0.601264	0.768751
ASPSCR1	79058	ENSG00000169696	17	27.9967	25.6821	24.6805	23.5422	22.1168	21.4009	-0.111267	0.29973	0.449481	34.5474	36.2109	33.7714	26.9744	18.6579	24.4821	-0.492792	3.99086e-06	2.48747e-05
ASRGL1	80150	ENSG00000162174	11	2.76423	4.30508	3.4042	38.6063	34.9178	31.2127	3.43975	5.23105e-94	3.57996e-92	4.68558	4.94244	3.80064	15.0599	15.7874	16.5254	1.8954	8.97761e-31	2.98832e-29
ASS1	445	ENSG00000130707	9	224.541	228.244	219.004	22.1797	24.5966	22.183	-3.16252	0	0	152.386	146.054	147.356	49.6596	47.8109	40.308	-1.61014	2.90016e-91	3.70966e-89
ASTE1	28990	ENSG00000034533	3	9.07235	8.46172	7.8013	8.55394	8.57865	7.89204	0.0912968	0.5793	0.716415	7.48294	8.67448	6.94974	8.00654	9.32895	6.38283	0.124165	0.473714	0.665635
ASTL	431705	ENSG00000188886	2	0.141755	0.371128	0.425525	0.151397	0.201062	0.213298	-0.530036	0.534391	0.67893	0.769274	0.504331	0.977307	0.47658	0.448507	0.786924	-0.304162	0.651421	0.803969
ASTN1	460	ENSG00000152092	1	0	0	0	0	0	0.0710995	0.733289	0.889293	NA	0	0	0	0	0	0	0	1	NA
ASTN2	23245	ENSG00000148219	9	0	0	0	0	0.0670207	0	0.733289	0.889293	NA	0	0	0	0	0	0	0	1	NA
ASXL1	171023	ENSG00000171456	20	147.142	140.509	152.054	105.6	99.9948	96.6953	-0.417086	8.3508e-11	5.24831e-10	201.48	190.435	187.643	169.853	153.3	173.91	-0.137513	0.0277423	0.0777061
ASXL2	55252	ENSG00000143970	2	192.433	182.521	184.252	156.696	136.119	161.111	-0.180704	0.00240869	0.00699482	206.445	199.311	203.063	200.45	213.31	206.699	0.113345	0.0550895	0.136685
ASXL3	80816	ENSG00000141431	18	0	0	0	0.984081	1.13935	1.35089	6.24048	1.74798e-06	7.7257e-06	0	0	0	0.190632	0	0.349744	3.51104	0.0132622	0.04123
ATAD1	84896	ENSG00000138138	10	91.7866	86.6955	84.9632	87.3561	83.7088	87.0258	0.0894411	0.27743	0.424007	87.0678	91.2838	90.5638	77.0153	101.004	84.7255	0.0560334	0.500084	0.68856
ATAD2	29028	ENSG00000156802	8	144.449	137.837	137.445	182.888	175.326	178.246	0.47356	7.56754e-18	7.2833e-17	186.864	183.072	181.562	166.708	187.117	175.134	0.0261086	0.633478	0.792039
ATAD2B	54454	ENSG00000119778	2	82.289	74.9678	72.623	104.767	93.2258	100.463	0.490546	1.9654e-15	1.65836e-14	108.188	105.304	100.011	116.667	120.828	118.738	0.268245	8.54624e-06	5.10765e-05
ATAD3A	55210	ENSG00000197785	1	100.15	96.7159	94.7503	42.694	45.373	42.5175	-1.03852	1.14128e-25	1.54066e-24	69.0948	77.8686	67.8685	48.4205	35.2527	45.9039	-0.64412	2.59457e-10	2.64238e-09
ATAD3B	83858	ENSG00000160072	1	74.4216	64.502	62.9777	29.2196	27.8136	24.9559	-1.18364	3.55923e-33	6.17753e-32	69.4444	65.9664	71.2348	40.7953	32.1131	35.6739	-0.844832	7.48058e-18	1.34876e-16
ATAD3C	219293	ENSG00000215915	1	0	0	0	0.0756986	0	0	0.73329	0.884911	NA	0	0	0	0	0	0	0	1	NA
ATAD5	79915	ENSG00000176208	17	148.418	148.228	138.154	142.465	129.149	135.516	0.0213981	0.704445	0.814334	217.005	219.585	215.55	148.216	163.346	160.97	-0.377579	9.43157e-12	1.10814e-10
ATAT1	79969	ENSG00000223752	6	0	0	0	0	0	0	0	1	NA	0	0	0	0	0.0897014	0	1.03637	0.844037	NA
ATCAY	85300	ENSG00000167654	19	0	0	0	0	0	0	0	1	NA	0	0	0	0	0	0	0	1	NA
ATE1	11101	ENSG00000107669	10	62.5141	59.3062	65.9564	55.26	52.2091	52.898	-0.100359	0.178012	0.30081	57.4158	56.6868	58.2041	57.5709	66.0203	62.4293	0.197992	0.00890101	0.0291183
ATE1-AS1	100130887	ENSG00000226864	10	0.212633	0.0742256	1.13473	0.832684	1.07233	0.639895	1.22336	0.0782925	0.1537	0.979076	0.302598	0.977307	0.762528	0.538208	0.786924	-0.0487142	0.941499	0.971715
ATF1	466	ENSG00000123268	12	39.6206	38.6715	38.4391	30.5822	31.6338	30.7861	-0.207499	0.0168819	0.040865	24.337	22.3923	23.7811	22.4946	25.5649	22.5585	0.0854672	0.385183	0.586258
ATF2	1386	ENSG00000115966	2	106.104	113.046	104.254	113.851	102.273	100.108	0.0854712	0.300013	0.449842	136.091	129.31	128.679	110.757	139.396	129.493	0.0330594	0.686633	0.826903
ATF3	467	ENSG00000162772	1	3.11862	4.08241	4.53894	2.49805	3.5521	3.55497	-0.136629	0.588581	0.723877	6.9934	9.17882	5.64666	6.10023	6.72761	7.08232	-0.0435937	0.845974	0.923087
ATF4	468	ENSG00000128272	22	295.914	299.649	299.144	228.534	227.87	216.711	-0.289585	6.15036e-08	3.08531e-07	204.837	184.081	202.303	194.159	191.961	193.146	0.0549285	0.321729	0.520551
ATF5	22809	ENSG00000169136	19	12.6162	12.9895	10.9218	7.94835	9.38289	9.17183	-0.35409	0.0168925	0.0408814	13.1476	13.4152	11.7277	13.2489	14.4419	12.241	0.142926	0.323617	0.522401
ATF6	22926	ENSG00000118217	1	84.3445	80.0894	77.1619	95.0774	86.1216	94.9889	0.309449	4.52356e-06	1.91329e-05	86.7181	92.3933	86.6546	96.7458	104.592	99.5896	0.26713	7.82535e-05	0.000396987
ATF6B	1388	ENSG00000228628	6	1.06317	1.03916	0.992892	1.58967	1.6085	0.924293	0.527058	0.210631	0.343289	1.18888	2.11819	1.62885	1.90632	1.16612	1.31154	-0.066444	0.869607	0.935869
ATF7	11016	ENSG00000170653	12	24.5946	24.5687	27.3755	18.8489	19.1009	22.0408	-0.219274	0.043487	0.0934098	30.9808	32.9832	33.1198	32.1215	26.3722	32.7885	-0.000834045	0.993618	0.996853
ATF7IP	55729	ENSG00000171681	12	94.1256	97.6809	89.5021	97.8025	91.0811	94.9889	0.129209	0.0526772	0.110014	92.103	91.889	90.238	86.261	88.3559	93.0319	0.0510446	0.453979	0.649344
ATF7IP2	80063	ENSG00000166669	16	6.09548	6.53185	6.95025	8.09975	7.64036	9.17183	0.482037	0.00299755	0.00853635	16.1547	17.8533	15.9627	16.1084	14.1728	15.5636	-0.0374683	0.784622	0.887127
ATG10	83734	ENSG00000152348	5	6.87514	5.19579	5.67367	6.58577	7.4393	9.17183	0.503874	0.00850564	0.022074	9.37115	9.17882	10.2074	8.67376	9.05984	8.83103	-0.0257015	0.888326	0.94571
ATG101	60673	ENSG00000123395	12	30.8318	32.0654	33.191	29.2196	34.4486	33.2034	0.139827	0.15034	0.26294	15.2456	16.3403	14.8768	18.9679	18.4785	17.3998	0.325248	0.00507255	0.0176926
ATG12	9140	ENSG00000145782	5	45.6452	42.9766	39.1483	75.093	73.9908	69.7486	0.888819	1.36948e-22	1.63808e-21	59.4439	60.9231	57.7697	76.0622	96.6981	82.627	0.607545	8.30331e-12	9.81818e-11
ATG13	9776	ENSG00000175224	11	84.4154	80.9059	85.6724	69.7941	69.2324	70.3885	-0.137003	0.0369787	0.0813696	53.2198	53.1564	49.6255	41.4625	38.6613	38.297	-0.315385	2.7539e-05	0.000151909
ATG14	22863	ENSG00000126775	14	26.083	24.4944	25.3897	19.0003	19.6371	21.4009	-0.216698	0.0451424	0.0963445	31.6801	31.2685	37.4634	22.9712	25.834	25.6187	-0.339959	0.00130375	0.00521038
ATG16L2	89849	ENSG00000168010	11	44.1568	40.8241	44.3965	87.5832	92.7566	96.8375	1.22476	2.30541e-42	5.34944e-41	102.034	104.094	105.549	127.914	91.4955	111.918	0.172485	0.0425126	0.110551
ATG2A	23130	ENSG00000110046	11	31.4697	31.3232	36.5952	51.475	56.1633	55.8842	0.850558	1.72531e-14	1.38038e-13	41.261	43.1707	41.2641	61.9554	40.9038	57.7952	0.437943	7.08596e-05	0.000362096
ATG2B	55102	ENSG00000066739	14	94.3382	97.7551	86.2398	68.5072	65.8813	63.9895	-0.37629	9.48654e-10	5.50016e-09	108.468	107.927	103.486	88.7392	92.6616	90.2339	-0.15071	0.0125714	0.03942
ATG3	64422	ENSG00000144848	3	59.7499	61.4588	67.8004	50.0367	47.1825	45.9303	-0.272744	0.000807329	0.00255477	35.6663	39.2369	40.0696	35.1716	42.2494	36.8105	0.0841224	0.343565	0.544497
ATG4A	115201	ENSG00000101844	X	11.2696	14.6224	11.0637	19.3788	18.8328	19.4102	0.746162	2.75439e-08	1.42265e-07	10.2803	10.7927	10.859	13.5349	15.0698	12.3285	0.447894	0.00199574	0.00768593
ATG4B	23192	ENSG00000168397	2	51.4572	54.1105	51.7722	42.3155	40.2124	42.3042	-0.214429	0.019805	0.0471128	60.0033	54.972	57.1182	52.0425	40.1862	46.5159	-0.229348	0.0130468	0.0407036
ATG4C	84938	ENSG00000125703	1	11.2696	9.12975	10.6381	14.0042	12.1307	13.0112	0.459196	0.0033833	0.00953691	16.0149	14.9282	15.2026	14.0114	18.1197	13.8149	0.078613	0.603323	0.77085
ATG4D	84971	ENSG00000130734	19	54.1506	53.2197	56.0275	56.6225	65.1441	61.2877	0.288394	0.00394287	0.010991	40.3519	45.2889	46.2592	50.8987	38.9304	43.5431	0.104187	0.318072	0.516277
ATG5	9474	ENSG00000057663	6	70.3816	70.737	69.2188	82.36	75.2642	81.6933	0.305591	3.22226e-05	0.000124038	53.01	56.7876	50.6028	57.2849	68.5319	63.566	0.327517	2.58657e-05	0.000143535
ATG7	10533	ENSG00000197548	3	45.9996	43.4962	46.0986	53.8974	50.4666	48.4187	0.295437	0.000255011	0.00086698	70.2836	64.3526	72.3207	96.9364	82.8841	93.9937	0.487925	1.30807e-10	1.37132e-09
ATG9A	79065	ENSG00000198925	2	11.5531	12.0988	11.7729	13.3986	12.868	11.5892	0.216081	0.092968	0.177389	15.8051	15.2308	17.7001	18.396	18.1197	18.5364	0.265537	0.0285264	0.0794936
ATG9B	285973	ENSG00000181652	7	0	0	0	0	0	0.0710995	0.733298	0.729273	0.831018	0.489538	0	0.325769	0.190632	0.269104	0.087436	-0.52267	0.729784	NA
ATIC	471	ENSG00000138363	2	60.3169	62.201	61.1338	23.7693	22.0498	27.6577	-1.20084	2.04995e-34	3.71915e-33	81.7528	84.9292	74.6011	61.3835	51.5783	55.0847	-0.437953	1.99234e-06	1.29045e-05
ATL1	51062	ENSG00000198513	14	1.48843	1.41029	0.992892	13.2472	13.6052	13.2956	3.435	1.36777e-36	2.65763e-35	1.39868	0.806929	0.977307	3.52669	3.22925	5.85821	2.02683	7.34738e-11	7.8897e-10
ATL2	64225	ENSG00000119787	2	113.688	99.8334	97.5871	91.9737	88.7354	79.2048	-0.143214	0.0382488	0.0837555	108.398	102.682	104.898	79.017	91.3161	87.7857	-0.205716	0.00337376	0.0123232
ATL3	25923	ENSG00000184743	11	150.473	139.47	138.721	134.743	132.701	124.851	-0.0083635	0.905279	0.948752	150.708	159.469	145.402	138.399	171.599	150.915	0.10497	0.135295	0.280321
ATM	472	ENSG00000149311	11	213.625	202.042	193.047	258.511	246.77	253.541	0.435077	1.34424e-19	1.40506e-18	265.889	266.387	272.126	274.415	282.56	274.724	0.13489	0.00456509	0.0161385
ATMIN	23300	ENSG00000166454	16	70.6651	70.3659	64.3961	51.7778	44.5017	44.0817	-0.4367	7.57615e-09	4.09298e-08	59.0942	64.8569	60.3758	61.7648	63.7777	61.3801	0.10887	0.152026	0.305561
ATN1	1822	ENSG00000111676	12	5.88285	5.19579	6.24104	3.33074	2.47976	2.84398	-0.87166	8.50184e-05	0.000309738	14.6861	13.9195	14.3338	10.5801	8.52163	9.70539	-0.493227	0.00588727	0.0201473
ATOH7	220202	ENSG00000179774	10	0.0708777	0	0	0	0.0670207	0	-0.228497	0.906481	0.949371	0.279736	0.201732	0.651538	0.095316	0.0897014	0.349744	-0.972826	0.431626	NA
ATOH8	84913	ENSG00000168874	2	0	0	0	0.756986	0.871269	0.568796	5.57759	2.74165e-05	0.000106619	0.069934	0.100866	0.10859	0.285948	0.448507	0.349744	2.08894	0.0545926	0.135782
ATOX1	475	ENSG00000177556	5	29.2725	32.5108	32.7654	21.1956	21.7817	19.7657	-0.465235	6.97471e-06	2.89566e-05	26.7847	30.9659	27.799	22.7805	19.7343	18.6239	-0.396811	0.000238805	0.00111089
ATP10A	57194	ENSG00000206190	15	0	0	0	0	0	0	0	1	NA	0	0	0	0	0	0.087436	1.03637	0.844037	NA
ATP10D	57205	ENSG00000145246	4	5.88285	5.86382	5.38999	23.1638	23.5913	20.4056	2.07974	1.01381e-48	2.84737e-47	13.6371	12.3057	13.0308	21.3508	21.2592	24.0449	0.855667	2.50443e-12	3.09636e-11
ATP11A	23250	ENSG00000068650	13	111.916	123.363	124.253	90.9897	81.9663	98.4728	-0.282818	0.000173933	0.000605713	131.336	138.388	134.543	138.494	121.545	131.154	0.0386893	0.603419	0.770875
ATP11B	23200	ENSG00000058063	3	128.785	131.602	125.814	216.876	218.689	227.163	0.899059	2.91071e-31	4.78321e-30	143.015	158.965	152.569	191.394	247.486	217.103	0.619079	1.06199e-15	1.67976e-14
ATP11C	286410	ENSG00000101974	X	56.6313	53.5909	53.1907	57.9094	49.2602	47.8499	0.0405423	0.605886	0.737985	53.9191	55.8798	53.2089	51.1847	59.5618	52.549	0.0901197	0.259182	0.44835
ATP12A	479	ENSG00000075673	13	0	0.0742256	0	0	0.134041	0	0.607565	0.819599	NA	0.139868	0.100866	0.217179	0	0	0.087436	-2.14275	0.39823	NA
ATP13A1	57130	ENSG00000105726	19	92.3537	90.2583	93.6155	72.6706	71.0419	79.2759	-0.186162	0.0262852	0.0604791	87.9769	90.9812	86.6546	97.5083	76.1565	96.0921	0.107076	0.203022	0.37792
ATP13A2	23400	ENSG00000159363	1	8.43445	10.8369	11.4892	10.295	12.1307	7.60764	0.102425	0.559647	0.700645	16.7842	17.349	17.2658	22.2086	14.8904	17.8369	0.179656	0.272621	0.464074
ATP13A3	79572	ENSG00000133657	3	359.421	339.656	338.434	182.736	169.562	174.905	-0.856468	5.60516e-48	1.5422e-46	332.676	328.017	329.57	232.666	269.732	244.121	-0.320489	4.66043e-08	3.72871e-07
ATP13A4	84239	ENSG00000127249	3	0.567022	0	0	0.378493	0.469145	0.497696	1.18025	0.166193	0.284568	0.839208	0.201732	0.651538	0.762528	1.25582	0.786924	0.783881	0.27086	0.461872
ATP13A5	344905	ENSG00000187527	3	0	0	0	0	0.0670207	0	0.733289	0.889293	NA	0	0	0	0	0	0	0	1	NA
ATP1A1	476	ENSG00000163399	1	318.17	332.902	341.697	227.02	225.122	256.243	-0.364447	1.09571e-09	6.32564e-09	253.231	253.577	266.045	278.704	274.755	274.462	0.185844	0.00208552	0.00799685
ATP1A1-AS1	84852	ENSG00000203865	1	0.708777	0.890707	2.26947	2.19526	2.88189	2.20408	1.18948	0.00155563	0.00470387	1.74835	2.31992	1.84602	3.52669	2.60134	3.1477	0.74197	0.032413	0.0885327
ATP1A2	477	ENSG00000018625	1	0	0.148451	0	0.151397	0.268083	0.142199	1.83998	0.24619	0.387038	0	0	0	0	0.0897014	0	1.03638	0.604824	NA
ATP1A4	480	ENSG00000132681	1	0.283511	0.0742256	0.141842	0	0	0	-3.54995	0.103367	NA	0.209802	0	0	0	0	0	-2.11723	0.352782	NA
ATP1B1	481	ENSG00000143153	1	6.44987	7.49678	5.1063	1.81676	1.54148	1.27979	-1.94966	2.10266e-14	1.673e-13	9.37115	9.58228	9.66448	3.05011	2.15283	3.1477	-1.69112	1.67671e-13	2.27644e-12
ATP1B2	482	ENSG00000129244	17	0	0	0	0	0	0	0	1	NA	0	0	0	0.095316	0	0.087436	1.93098	0.712233	NA
ATP1B3	483	ENSG00000069849	3	104.332	99.2396	98.58	65.1008	59.5814	64.6294	-0.556295	2.11961e-19	2.19955e-18	88.3966	90.2752	86.7631	71.6776	76.5153	70.9106	-0.190433	0.00254264	0.00956748
ATP23	91419	ENSG00000166896	12	0.992288	0.66803	1.13473	0.227096	0.603186	0.639895	-0.758331	0.188809	0.314988	0.69934	1.10953	0.325769	0.571896	0.538208	0.524616	1.6844	0.11163	0.240859
ATP2A1	487	ENSG00000196296	16	7.22953	4.37931	4.68078	12.566	11.7956	12.4424	1.27499	4.05072e-11	2.60175e-10	3.4967	2.21905	2.49756	4.47985	4.93358	5.15872	0.878888	0.000240913	0.00111967
ATP2A1-AS1	100289092	ENSG00000260442	16	0	0	0	0	0.201062	0.213298	3.19894	0.0312358	0.0703065	0.34967	0.706063	0.542948	0.95316	0.448507	0.87436	0.613447	0.454384	0.649698
ATP2A2	488	ENSG00000174437	12	580.843	569.904	560.275	386.82	356.751	374.979	-0.493051	6.64413e-27	9.37898e-26	426.667	415.669	407.863	409.859	403.567	403.517	0.0464802	0.318349	0.516611
ATP2A3	489	ENSG00000074370	17	128.359	132.493	126.807	128.006	137.325	137.791	0.177029	0.0519542	0.108777	124.552	123.561	119.014	143.355	105.22	130.28	0.128936	0.160666	0.317985
ATP2B1	490	ENSG00000070961	12	212.421	217.704	206.805	125.281	106.831	122.291	-0.726374	1.31717e-19	1.37809e-18	145.183	148.979	143.447	102.751	128.901	119.175	-0.230663	0.00477101	0.0167858
ATP2B1-AS1	338758	ENSG00000271614	12	1.9137	1.26184	1.7021	1.43827	2.01062	1.91969	0.27294	0.447195	0.602069	1.88822	3.73205	2.60615	2.09695	2.33224	1.83616	-0.28249	0.407969	0.608081
ATP2B2	491	ENSG00000157087	3	2.62248	2.82057	2.83683	0.0756986	0.0670207	0	-5.7372	4.67604e-08	2.36871e-07	11.1894	12.2048	10.9676	0.47658	0.448507	0.699488	-4.30953	5.75265e-27	1.59397e-25
ATP2B3	492	ENSG00000067842	X	0.92141	2.00409	2.41131	0.605588	0.536165	0.995393	-1.14059	0.00653319	0.0173934	3.21696	3.12685	3.69205	2.00164	1.61463	2.44821	-0.636843	0.0660572	0.158692
ATP2B4	493	ENSG00000058668	1	121.413	115.94	112.055	141.708	146.708	145.896	0.431226	1.91933e-16	1.72302e-15	158.191	156.443	158.432	181.005	176.712	168.139	0.238098	3.37566e-06	2.1242e-05
ATP2C1	27032	ENSG00000017260	3	148.205	147.041	140.423	120.512	115.209	117.172	-0.184913	0.0122347	0.0306271	180.849	165.521	173.309	186.152	225.599	210.196	0.345446	1.87963e-06	1.22251e-05
ATP2C2	9914	ENSG00000064270	16	0	0	0	0	0.134041	0	1.54882	0.767583	NA	0	0	0.10859	0	0	0	-0.887197	0.866256	NA
ATP2C2-AS1	105371374	ENSG00000261286	16	0.0708777	0.0742256	0.283683	0.0756986	0.134041	0.142199	0.0552819	0.963766	0.981072	1.46861	0.403464	0.217179	0.381264	0.986716	0.524616	-0.102674	0.905613	0.954646
ATP4A	495	ENSG00000105675	19	0	0	0	0	0	0	0	1	NA	0.069934	0	0	0	0	0	-0.887197	0.866256	NA
ATP4B	496	ENSG00000186009	13	0	0	0	0	0	0	0	1	NA	0	0	0	0	0	0	0	1	NA
ATP5F1A	498	ENSG00000152234	18	593.955	611.47	584.813	649.115	650.235	635.558	0.232186	6.38151e-07	2.95012e-06	375.615	396.505	379.087	447.985	471.919	433.77	0.321003	2.07347e-11	2.36248e-10
ATP5F1B	506	ENSG00000110955	12	1074.51	1079.76	1060.69	976.284	974.615	968.659	-0.0183411	0.653388	0.776067	451.983	480.123	475.514	520.521	508.517	490.341	0.197384	3.65571e-06	2.2891e-05
ATP5F1C	509	ENSG00000165629	10	112.27	112.749	107.942	115.667	109.914	118.096	0.164474	0.0138621	0.0342491	58.8145	62.9404	62.4391	65.5774	80.2828	72.1347	0.334037	5.0701e-06	3.11811e-05
ATP5F1D	513	ENSG00000099624	19	22.9644	25.3851	27.6591	14.1556	14.6105	17.2772	-0.593867	4.79863e-05	0.000180824	17.4835	19.0637	17.1572	16.9662	9.05984	12.9405	-0.381434	0.013819	0.0427258
ATP5F1E	514	ENSG00000124172	20	176.202	165.672	160.565	219.299	212.12	234.273	0.525606	6.46581e-14	4.99748e-13	93.5717	103.892	100.12	132.87	156.798	128.444	0.580527	2.79884e-15	4.30256e-14
ATP5IF1	93974	ENSG00000130770	1	0.0708777	0	0	0	0.0670207	0	-0.228494	0.965403	NA	0	0	0	0	0	0	0	1	NA
ATP5MC1	516	ENSG00000159199	17	49.1891	52.7744	44.9638	30.2037	29.4221	29.2219	-0.614249	3.49356e-12	2.4223e-11	26.8546	29.2512	29.3192	23.7337	22.246	21.2469	-0.25562	0.0101424	0.0325973
ATP5MC2	517	ENSG00000135390	12	197.323	203.155	202.692	159.118	165.206	160.827	-0.19218	0.000320087	0.00107202	115.741	115.29	108.481	120.479	124.685	121.099	0.194017	0.000737164	0.00312799
ATP5MC3	518	ENSG00000154518	2	267.422	256.82	263.4	322.854	307.692	305.941	0.370942	2.00715e-11	1.32055e-10	116.999	128.705	117.82	164.801	187.117	166.478	0.600815	6.16103e-24	1.47242e-22
ATP5MD	84833	ENSG00000173915	10	136.936	135.684	137.019	119.452	109.11	115.394	-0.13124	0.0857559	0.165734	55.6675	62.3353	57.1182	60.335	79.2064	64.9649	0.314666	0.000159453	0.000765933
ATP5ME	521	ENSG00000169020	4	84.1318	83.0584	86.6653	77.1368	73.6557	74.5122	-0.0485374	0.46478	0.618316	48.5342	51.5426	52.7746	50.8034	57.4089	50.2757	0.143399	0.0518006	0.130209
ATP5MF	9551	ENSG00000241468	7	61.7345	59.232	59.148	52.4591	51.5389	49.7696	-0.10886	0.127767	0.230392	34.6872	33.3867	35.8346	39.1749	36.6879	37.3352	0.208951	0.0100528	0.032376
ATP5MF-PTCD1	100526740	ENSG00000248919	7	0	0.148451	0	0.227096	0.201062	0.0710995	1.65212	0.243831	0.384084	0.279736	0.302598	0.434359	0.190632	0.179403	0.174872	-0.80111	0.471803	0.663913
ATP5MG	10632	ENSG00000167283	11	27.1462	22.4903	24.1131	29.6738	28.0817	29.0797	0.354464	0.00098249	0.00306511	15.7351	19.7697	17.7001	16.8709	20.721	19.1485	0.191416	0.108403	0.235198
ATP5MGL	267020	ENSG00000249222	22	0.425266	0.371128	0.283683	0.832684	0	0.213298	0.011706	0.989154	0.997084	0.279736	0.302598	0.868717	0.190632	0.538208	0.174872	-0.551747	0.528956	0.714004
ATP5MPL	9556	ENSG00000156411	14	64.4987	63.6855	66.9493	65.782	61.592	69.8908	0.139673	0.0866322	0.167203	41.261	43.0698	44.9561	42.1297	46.6447	41.707	0.103323	0.243052	0.429432
ATP5PB	515	ENSG00000116459	1	198.245	197.811	190.21	206.96	203.542	194.315	0.164053	0.00405581	0.0112783	103.572	110.247	106.526	123.529	143.522	129.23	0.395951	1.05147e-10	1.11263e-09
ATP5PD	10476	ENSG00000167863	17	58.6159	55.1496	59.4317	72.6706	69.0983	68.4688	0.40488	9.7948e-10	5.67432e-09	48.1146	49.4244	46.9107	55.5692	58.3956	54.1229	0.304413	1.75937e-05	0.000100202
ATP5PF	522	ENSG00000154723	21	64.7822	58.9351	61.5593	63.4354	58.5761	60.008	0.0948966	0.202347	0.332873	35.8761	38.2283	40.2868	35.4576	39.3789	39.7834	0.0963031	0.250142	0.438
ATP5PO	539	ENSG00000241837	21	30.8318	26.8697	30.9215	30.4308	30.2263	37.2561	0.270921	0.027388	0.0626633	16.8541	22.7957	20.3063	18.6819	22.8739	21.6841	0.175916	0.184636	0.352694
ATP6	4508	ENSG00000198899	MT	177.265	185.341	175.175	107.87	88.7354	114.115	-0.670879	6.98099e-05	0.000257103	199.032	183.072	241.395	131.345	103.695	139.286	-0.652217	0.000109557	0.000541345
ATP6AP1	537	ENSG00000071553	X	55.9934	50.8445	59.0062	80.9218	88.0652	79.2048	0.712358	4.11503e-22	4.78965e-21	42.5199	46.4993	45.8248	85.1172	80.7313	86.9114	0.996791	7.15342e-39	3.13548e-37
ATP6AP1L	92270	ENSG00000205464	5	1.9137	1.92986	1.27658	2.80085	3.01593	3.19948	0.885501	0.00138799	0.00422828	6.22412	5.04331	5.42948	6.00491	6.00999	5.94565	0.180541	0.407287	0.607466
ATP6AP2	10159	ENSG00000182220	X	83.1395	81.6482	78.1548	108.249	102.743	97.9751	0.464992	2.67516e-08	1.38405e-07	73.5006	74.54	76.0128	82.639	111.589	98.1906	0.473517	2.48457e-08	2.06081e-07
ATP6V0A1	535	ENSG00000033627	17	32.3202	31.249	33.3328	25.5861	25.2668	23.8183	-0.250799	0.0137824	0.0340676	41.261	37.0179	43.7616	32.9793	30.6779	37.4226	-0.185912	0.0610077	0.148489
ATP6V0A2	23545	ENSG00000185344	12	126.8	124.328	122.835	78.4237	74.2589	71.3128	-0.620447	1.16733e-27	1.692e-26	93.7815	95.0159	93.3871	71.0104	77.2329	75.8944	-0.245055	4.27176e-05	0.000227294
ATP6V0A4	50617	ENSG00000105929	7	0	0.0742256	0.141842	0	0	0	-2.21538	0.374306	NA	0.209802	0	0	0.095316	0.0897014	0.087436	0.345524	0.882074	NA
ATP6V0B	533	ENSG00000117410	1	127.155	135.016	133.757	155.485	155.287	160.258	0.373478	1.28198e-13	9.72779e-13	67.4163	70.808	71.2348	112.663	108.628	113.929	0.767724	9.89809e-42	4.90993e-40
ATP6V0C	527	ENSG00000185883	16	0.141755	0.148451	0.141842	0.151397	0.134041	0.213298	0.325001	0.756284	0.849692	0.279736	0.504331	0.651538	0.47658	0.179403	0.349744	-0.399199	0.632672	0.791443
ATP6V0D1	9114	ENSG00000159720	16	53.3709	50.1765	46.8078	86.5991	92.8906	79.7025	0.898951	5.22857e-33	9.0314e-32	49.6531	49.727	44.196	82.5437	75.708	84.2883	0.838287	1.17876e-27	3.41505e-26
ATP6V0D2	245972	ENSG00000147614	8	0	0	0.141842	0	0	0	-1.19029	0.706501	NA	0.069934	0	0.10859	0	0.0897014	0	-0.792571	0.798882	NA
ATP6V0E1	8992	ENSG00000113732	5	54.5758	50.2507	49.6446	68.4315	73.3206	71.455	0.582798	2.26409e-14	1.7988e-13	35.8761	33.891	33.0113	49.5643	56.3325	51.8495	0.700377	4.31996e-17	7.49653e-16
ATP6V0E2	155066	ENSG00000171130	7	0.141755	0.148451	0	0.302794	0.0670207	0.142199	0.650424	0.479323	0.632102	11.679	11.8013	11.8363	20.207	16.7742	18.0118	0.723853	9.61179e-05	0.000479717
ATP6V0E2-AS1	401431	ENSG00000204934	7	0	0	0	0	0	0	0	1	1	1.25881	0.806929	0.434359	1.42974	1.25582	0.524616	0.421212	0.610746	0.776529
ATP6V1A	523	ENSG00000114573	3	82.0764	84.1718	76.169	158.589	147.446	152.224	1.03301	4.46505e-58	1.59869e-56	80.9835	86.5431	82.5281	105.229	123.609	111.219	0.532651	6.49042e-16	1.04267e-14
ATP6V1B2	526	ENSG00000147416	8	63.2938	65.6897	63.6869	81.603	83.0386	90.7229	0.527257	2.33042e-16	2.08427e-15	63.0105	61.8309	59.5071	72.2495	74.7213	73.7085	0.343365	2.68754e-07	1.96192e-06
ATP6V1C1	528	ENSG00000155097	8	87.7466	86.6213	79.5732	95.0774	89.8747	91.2917	0.237477	0.00219903	0.00643173	81.4731	92.9985	89.3693	85.7844	106.207	89.7093	0.185777	0.0175452	0.0523872
ATP6V1C2	245973	ENSG00000143882	2	0.212633	0.148451	0.425525	0	0	0.142199	-2.25423	0.111204	0.205987	0.069934	0.100866	0	0.190632	0.0897014	0	0.716897	0.647624	0.801745
ATP6V1D	51382	ENSG00000100554	14	26.65	28.4284	23.262	41.3314	43.4964	47.2811	0.859198	3.20638e-21	3.60589e-20	22.5887	24.3087	22.6952	33.17	33.638	32.5262	0.601473	5.47446e-10	5.38914e-09
ATP6V1E1	529	ENSG00000131100	22	62.018	60.6423	55.4601	90.0056	94.2311	97.1219	0.772133	8.04893e-34	1.43737e-32	40.7016	43.4733	43.7616	57.4755	58.3059	57.7077	0.530438	8.60716e-14	1.19164e-12
ATP6V1E2	90423	ENSG00000250565	2	13.1124	12.841	14.4679	11.7333	11.5946	11.8025	-0.0690996	0.609458	0.740915	16.7842	14.8273	13.0308	10.5801	11.7509	12.9405	-0.264309	0.0548894	0.136289
ATP6V1F	9296	ENSG00000128524	7	51.4572	45.8714	49.5028	50.4152	51.2038	53.9645	0.20728	0.00548895	0.0148528	38.3238	36.1101	36.8119	41.1765	40.7244	38.0346	0.190482	0.0191283	0.0564797
ATP6V1FNB	100130705	ENSG00000272899	7	2.19721	2.15254	2.41131	2.04386	1.80956	2.63068	0.0721215	0.822771	0.897607	2.72743	2.92512	3.25769	2.85948	2.06313	2.44821	-0.183136	0.562464	0.740702
ATP6V1G1	9550	ENSG00000136888	9	50.8902	48.9889	50.4957	62.8298	58.7771	62.1409	0.411151	2.0366e-08	1.06129e-07	41.7506	41.1534	45.2819	49.9456	56.3325	52.6365	0.399847	2.33834e-07	1.72122e-06
ATP6V1G2	534	ENSG00000227587	6	0	0	0	0	0	0	0	1	NA	0	0	0	0	0	0	0	1	NA
ATP6V1H	51606	ENSG00000047249	8	45.6452	42.1601	40.5667	57.1524	54.7559	54.9599	0.492037	1.77749e-10	1.08619e-09	33.0088	33.185	36.0518	42.0344	47.5418	44.4175	0.480995	6.46315e-09	5.73256e-08
ATP7A	538	ENSG00000165240	X	8.71796	8.38749	7.37577	12.7931	11.3935	12.5846	0.688562	1.52208e-06	6.76461e-06	18.1828	20.3749	19.329	18.2054	21.7975	21.7716	0.186627	0.1317	0.274437
ATP7B	540	ENSG00000123191	13	15.0969	14.9936	14.326	3.17934	3.14997	3.55497	-2.05108	1.7342e-33	3.05406e-32	18.4626	19.9715	17.4829	6.95807	6.5482	5.50847	-1.47305	3.08907e-22	6.88876e-21
ATP8	4509	ENSG00000228253	MT	11.8366	7.12566	10.0708	4.61761	5.09357	6.32785	-0.726171	0.000320129	0.00107202	10.3502	9.17882	11.6191	3.05011	4.12627	4.54667	-1.3174	1.2662e-09	1.20449e-08
ATP8A1	10396	ENSG00000124406	4	4.81968	3.93396	4.53894	13.1715	10.5893	14.0066	1.63046	3.03519e-22	3.56153e-21	27.0645	31.6719	28.7763	28.6901	33.9968	33.7503	0.232015	0.0545519	0.135699
ATP8A2	51761	ENSG00000132932	13	0	0.0742256	0	0	0	0	-1.19029	0.758592	NA	0.069934	0	0	0	0.179403	0	0.974647	0.799004	NA
ATP8B1	5205	ENSG00000081923	18	0.0708777	0.371128	0.567367	0	0	0	-4.49352	0.00416106	0.0115501	0.209802	0.100866	0.217179	0.095316	0.179403	0.087436	-0.467152	0.723964	0.851903
ATP8B2	57198	ENSG00000143515	1	0.283511	0.593805	0.425525	0.151397	0.0670207	0.284398	-1.26295	0.0644822	0.130791	12.8679	14.9282	12.8136	9.81755	9.77745	9.61796	-0.386921	0.0560546	0.138539
ATP8B3	148229	ENSG00000130270	19	17.8612	15.4389	18.5813	6.35868	8.77971	8.24754	-1.01368	2.19488e-11	1.43795e-10	22.3789	22.2914	22.5866	15.5365	10.8539	15.8259	-0.587687	3.63492e-05	0.000196041
ATP8B4	79895	ENSG00000104043	15	330.007	323.03	312.194	428.378	387.38	421.549	0.477918	2.04808e-18	2.02061e-17	416.527	392.067	411.989	552.261	617.863	577.777	0.604422	5.16857e-29	1.58311e-27
ATP8B5P	158381	ENSG00000179766	9	0.141755	0.371128	0.141842	0.227096	0.201062	0.0710995	-0.335043	0.731732	0.832208	0.069934	0.403464	0.434359	0.095316	0.62791	0.612052	0.743646	0.389277	0.590301
ATP9A	10079	ENSG00000054793	20	0.0708777	0	0	0.832684	0.670207	0.426597	4.42201	0.000361348	0.00120002	0.279736	0.100866	0	11.3426	11.2127	11.4541	6.34737	2.9927e-19	5.86373e-18
ATP9B	374868	ENSG00000166377	18	38.0613	36.2221	39.5738	34.7456	33.1752	38.3226	0.0279066	0.738122	0.836616	61.0524	61.1249	57.8783	56.8083	54.7179	59.7188	0.0123072	0.87446	0.938787
ATPAF1	64756	ENSG00000123472	1	32.462	35.3314	32.0562	30.885	29.9582	31.9948	0.0108203	0.903884	0.948212	29.4422	30.159	32.6855	30.2152	33.638	30.2528	0.119421	0.198384	0.371283
ATPAF2	91647	ENSG00000171953	17	21.1216	16.775	20.8507	15.2911	15.0797	15.9974	-0.209993	0.0769526	0.151316	25.2462	25.7208	25.41	22.1133	17.9403	21.9464	-0.215614	0.0606653	0.147815
ATPSCKMT	134145	ENSG00000150756	5	28.6346	24.2718	29.2194	29.2196	26.2051	26.5912	0.128813	0.169361	0.2891	22.7285	20.8793	22.1523	20.7789	21.3489	21.6841	0.0394497	0.700324	0.836309
ATR	545	ENSG00000175054	3	118.366	111.784	112.622	103.858	96.5768	93.7091	-0.101415	0.102507	0.192282	150.638	145.55	147.356	122.672	132.399	120.312	-0.155	0.0111259	0.0354114
ATRAID	51374	ENSG00000138085	2	65.3492	61.9784	66.2401	65.1765	62.9324	60.3635	0.0856384	0.242637	0.382794	36.9251	42.6664	41.807	46.0376	47.452	41.2698	0.244084	0.00261282	0.00979351
ATRIP	84126	ENSG00000164053	3	33.029	33.4757	33.3328	23.9207	21.6477	22.2541	-0.437556	0.000105337	0.000378659	26.3651	29.0494	28.4505	28.0229	19.9137	19.061	-0.238924	0.0414908	0.108574
ATRN	8455	ENSG00000088812	20	98.7327	92.114	93.0482	64.4195	67.7579	68.8243	-0.377788	1.55857e-10	9.55917e-10	84.3404	83.8197	84.8085	74.6324	78.0402	80.7909	-0.0288773	0.632256	0.791339
ATRX	546	ENSG00000085224	X	150.686	159.585	148.225	151.397	134.376	149.807	0.0445987	0.528071	0.67371	224.978	232.496	231.405	202.07	222.998	215.355	-0.0176956	0.798515	0.895239
ATXN1	6310	ENSG00000124788	6	58.4741	57.6733	59.2898	30.6579	32.505	28.8664	-0.806917	3.45481e-24	4.43142e-23	108.887	103.388	106.635	52.9004	57.1398	61.0303	-0.812261	9.55587e-29	2.88778e-27
ATXN10	25814	ENSG00000130638	22	101.142	103.693	102.126	76.0014	62.5973	68.7532	-0.446788	2.67803e-09	1.50078e-08	133.644	129.714	132.262	97.6989	102.888	107.983	-0.27221	0.000208812	0.000984657
ATXN1L	342371	ENSG00000224470	16	48.5512	45.4261	49.3609	38.8334	40.4805	37.8249	-0.164026	0.0274516	0.0627822	67.9758	65.563	67.76	68.6275	63.3292	62.4293	0.0335968	0.630119	0.789464
ATXN2	6311	ENSG00000204842	12	85.3368	79.3471	84.9632	56.8496	54.9569	60.5767	-0.410548	1.1488e-08	6.11318e-08	130.007	126.789	122.815	105.324	92.7513	103.612	-0.247493	0.00029522	0.00134382
ATXN2-AS	102723619	ENSG00000258099	12	0.425266	0.445354	0.425525	0.454191	0.402124	0.497696	0.180582	0.786804	0.872407	0.979076	0.605197	0.760128	1.14379	1.07642	0.43718	0.239256	0.683349	0.824755
ATXN2L	11273	ENSG00000168488	16	110.853	113.936	121.275	66.539	59.8495	71.5972	-0.682787	4.37611e-12	3.01298e-11	186.304	182.164	176.567	160.798	116.522	144.881	-0.284842	0.00299415	0.0110738
ATXN3	4287	ENSG00000066427	14	35.935	36.9643	33.7583	27.3272	29.221	26.7334	-0.241011	0.0136215	0.0337098	59.0942	57.5945	62.5476	42.7969	50.5916	48.4395	-0.249212	0.00649521	0.0219653
ATXN7	6314	ENSG00000285258	3	0.567022	0.445354	0	0.378493	0.603186	0.782094	0.406604	0.0238031	0.0554286	0.139868	0.403464	0.434359	0.95316	0.986716	0.699488	1.59695	0.0204417	0.0599746
ATXN7L1	222255	ENSG00000146776	7	5.45758	3.41438	3.54604	2.04386	2.2787	2.70178	-0.726258	0.00167954	0.0050356	18.2528	16.3403	16.5056	11.8192	10.1363	10.9295	-0.555519	0.000753691	0.00319212
ATXN7L2	127002	ENSG00000162650	1	13.8211	10.7627	15.0352	7.87265	6.56803	6.82555	-0.761228	5.45606e-06	2.29157e-05	10.63	10.9944	9.12153	8.48312	7.08641	7.69437	-0.322487	0.0647904	0.155997
ATXN7L3	56970	ENSG00000087152	17	94.0547	94.8603	88.9348	75.6986	76.6716	79.0626	-0.146464	0.020861	0.0493481	71.4725	70.9089	71.6692	74.6324	63.688	64.5278	0.00634343	0.924793	0.963695
ATXN7L3B	552889	ENSG00000253719	12	102.985	106.291	100.14	103.48	106.362	105.512	0.146027	0.0213708	0.0503613	88.956	87.4509	90.1294	93.6956	88.4456	85.8621	0.0931837	0.158144	0.314281
AUH	549	ENSG00000148090	9	21.9721	21.0058	22.411	12.7174	13.2031	12.7268	-0.632694	2.09655e-07	1.00935e-06	19.1619	21.5853	23.9983	18.3007	15.3389	16.8751	-0.263824	0.0302496	0.0835778
AUNIP	79000	ENSG00000127423	1	29.6978	27.9088	29.5031	28.6898	29.4221	26.449	0.0809886	0.419203	0.573706	26.7148	25.0148	29.2106	24.5915	25.5649	22.2087	-0.0743555	0.480049	0.67046
AUP1	550	ENSG00000115307	2	171.382	166.785	176.167	119.225	118.962	116.39	-0.413281	2.29826e-12	1.61791e-11	124.692	126.183	125.095	111.996	92.5719	104.049	-0.200051	0.00116989	0.00472838
AURKA	6790	ENSG00000087586	20	149.765	142.662	144.962	164.114	162.458	158.552	0.270342	8.98642e-06	3.68907e-05	84.0606	82.2059	82.5281	79.6842	80.1034	88.9224	0.085261	0.203044	0.37792
AURKAIP1	54998	ENSG00000175756	1	73.7128	73.706	80.8498	48.6742	52.0751	49.4141	-0.477514	3.16592e-08	1.62744e-07	46.9956	47.9114	43.8702	44.036	31.5749	37.6849	-0.21109	0.0233247	0.0671161
AURKB	9212	ENSG00000178999	17	41.8178	41.1952	41.9852	37.6979	39.3411	34.5543	-0.04084	0.626895	0.755446	32.5193	31.9746	33.4456	24.3056	25.3855	27.1051	-0.262996	0.00459975	0.0162469
AURKC	6795	ENSG00000105146	19	0.0708777	0.296902	0.567367	0.227096	0.335103	0.213298	-0.00155242	0.998636	1	0.279736	0.302598	0.434359	0.190632	0.448507	0.524616	0.310472	0.722266	0.850952
AUTS2	26053	ENSG00000158321	7	11.9075	11.1338	14.1842	2.57375	2.61381	2.91508	-2.05184	2.58759e-31	4.26844e-30	70.913	67.6812	70.3661	32.9793	27.0898	28.2418	-1.15931	5.16396e-29	1.58311e-27
AVEN	57099	ENSG00000169857	15	30.4065	32.2139	28.3683	18.2433	17.2243	14.5043	-0.750952	2.11182e-09	1.19368e-08	12.8679	16.542	14.6596	11.7239	10.1363	9.26821	-0.40822	0.00493389	0.0172741
AVIL	10677	ENSG00000135407	12	1.06317	0.519579	0.283683	1.89246	1.54148	1.35089	1.35986	0.00216329	0.00633914	1.25881	1.81559	1.19449	2.9548	1.88373	2.44821	0.862272	0.0235857	0.0677491
AVL9	23080	ENSG00000105778	7	175.351	167.082	157.87	200.071	196.572	186.138	0.336039	8.21547e-12	5.55038e-11	217.425	216.459	214.03	239.339	251.792	249.455	0.279109	7.42515e-09	6.55152e-08
AVPI1	60370	ENSG00000119986	10	0.992288	1.03916	1.13473	0.454191	0.603186	0.568796	-0.820243	0.0941914	0.179296	1.88822	2.31992	3.36628	0.95316	1.25582	1.31154	-0.994841	0.0154903	0.0470414
AVPR1A	552	ENSG00000166148	12	0	0	0	0	0	0	0	1	NA	0.069934	0	0	0	0	0	-0.887197	0.866256	NA
AVPR1B	553	ENSG00000198049	1	0.0708777	0	0	0	0	0	-1.19028	0.821241	NA	0	0	0	0	0	0	0	1	NA
AVPR2	554	ENSG00000126895	X	0.212633	0.519579	0.425525	0.984081	2.14466	1.56419	2.17427	0.000178981	0.000621368	1.11894	0.605197	0.217179	2.57353	1.52492	2.79795	1.82763	0.000360233	0.00161227
AWAT1	158833	ENSG00000204195	X	0	0	0	0	0	0	0	1	NA	0	0.100866	0	0	0	0	-0.887197	0.866256	NA
AXDND1	126859	ENSG00000162779	1	0.0708777	0	0	0.227096	0.201062	0.142199	2.66671	0.0779723	0.15314	0.69934	0.403464	0.217179	0.095316	1.25582	0.349744	0.430431	0.648693	0.80255
AXIN1	8312	ENSG00000103126	16	21.2633	22.9357	22.1273	13.55	16.353	12.9401	-0.506873	4.87133e-05	0.000183404	19.022	21.5853	18.3516	18.396	13.2758	15.651	-0.232754	0.0698964	0.166222
AXIN2	8313	ENSG00000168646	17	0	0	0	0	0	0	0	1	NA	0	0.100866	0.10859	0	0.0897014	0.087436	-0.102277	0.974635	NA
AXL	558	ENSG00000167601	19	0.0708777	0.296902	0.141842	0	0.0670207	0	-2.64066	0.0936442	0.178459	0.489538	0.302598	0.760128	0.095316	0.0897014	0	-2.99897	0.0291339	0.0808799
AZGP1	563	ENSG00000160862	7	0	0	0	0	0	0	0	1	NA	0	0	0	0	0	0.087436	1.03637	0.844037	NA
AZI2	64343	ENSG00000163512	3	51.1028	50.5476	51.7722	73.0491	73.2536	71.2417	0.626217	8.20151e-12	5.54442e-11	45.3172	51.6434	48.8653	47.1814	59.7411	55.6093	0.248574	0.00854175	0.0281195
AZIN1	51582	ENSG00000155096	8	215.397	212.211	211.912	276.83	280.548	285.18	0.518895	2.34617e-17	2.20122e-16	182.877	180.55	182.974	207.312	245.602	220.251	0.388315	5.02454e-10	4.97028e-09
AZIN2	113451	ENSG00000142920	1	1.70107	1.48451	0.992892	0.227096	0.804248	0.355497	-1.49487	0.000809562	0.00256071	6.15419	6.2537	6.40679	3.33606	3.13955	2.53564	-0.977159	0.000687057	0.00293373
AZU1	566	ENSG00000172232	19	0.0708777	0.0742256	0	0	0	0	-1.95107	0.424904	NA	0.209802	0	0.217179	0.190632	0	0	-1.13388	0.612018	NA
B2M	567	ENSG00000166710	15	126.375	124.328	114.75	328.002	336.31	376.685	1.62897	1.17012e-96	8.4632e-95	99.7258	99.2522	103.594	211.792	252.779	233.279	1.29354	1.84981e-59	1.44143e-57
B3GALNT2	148789	ENSG00000162885	1	0.0708777	0	0	0	0	0	-1.19028	0.775275	NA	0.069934	0.100866	0	0	0	0	-1.68797	0.683326	NA
B3GALT1	8708	ENSG00000172318	2	0	0	0	0	0	0	0	1	NA	0	0	0	0	0	0	0	1	NA
B3GALT5	10317	ENSG00000183778	21	0	0	0	0	0	0	0	1	NA	0.069934	0	0	0	0	0	-0.887197	0.866256	NA
B3GALT6	126792	ENSG00000176022	1	45.3617	46.2425	49.5028	17.8649	24.1945	21.6853	-1.01998	1.12844e-13	8.59886e-13	24.9664	28.646	28.7763	28.1182	17.4918	21.4218	-0.211453	0.138053	0.284673
B3GAT1	27087	ENSG00000109956	11	0	0	0	0.0756986	0	0	0.733289	0.889293	NA	0	0	0	0	0	0	0	1	NA
B3GAT2	135152	ENSG00000112309	6	0	0.0742256	0	0	0	0	-1.19028	0.821241	NA	0	0	0	0	0	0	0	1	NA
B3GAT3	26229	ENSG00000149541	11	26.5791	27.1666	29.6449	29.5981	35.521	29.7907	0.317174	0.0042407	0.0117501	22.4488	23.0983	25.0842	28.0229	21.2592	28.8539	0.234162	0.0444051	0.114695
B3GLCT	145173	ENSG00000187676	13	6.73338	9.05552	7.94314	10.8249	11.3935	9.74063	0.552373	0.000535519	0.0017376	6.50386	7.56496	5.75525	9.43628	9.95686	9.44309	0.626324	0.000236681	0.00110252
B3GNT2	10678	ENSG00000170340	2	57.8362	67.0999	58.5806	97.424	102.273	93.0692	0.791187	3.33327e-15	2.77251e-14	52.94	53.1564	56.358	59.5725	78.8475	63.7408	0.404783	8.70359e-05	0.000437503
B3GNT4	79369	ENSG00000176383	12	0	0	0	0.151397	0	0	1.67779	0.501559	NA	0.069934	0.100866	0	0	0	0	-1.70739	0.497326	NA
B3GNT5	84002	ENSG00000176597	3	12.5453	11.5792	11.2055	28.3113	26.6072	25.4536	1.29736	5.50509e-28	8.06593e-27	16.0149	15.6342	15.6369	20.9695	26.8207	23.258	0.67383	7.29795e-09	6.44769e-08
B3GNT6	192134	ENSG00000198488	11	0	0	0.141842	0	0.0670207	0.0710995	0.641452	0.815774	NA	0	0	0	0.285948	0	0	2.55914	0.340024	NA
B3GNT7	93010	ENSG00000156966	2	0.212633	0	0.283683	0.0756986	0.134041	0.0710995	-0.582858	0.677432	0.793572	0	0.302598	0.10859	0.190632	0.358806	0.087436	0.810775	0.547519	0.729094
B3GNT8	374907	ENSG00000177191	19	1.70107	1.48451	2.12763	10.9763	10.7233	10.9493	2.78884	3.96261e-31	6.46271e-30	2.16795	1.31126	1.0859	9.62692	8.52163	9.09334	2.59122	1.06621e-24	2.64768e-23
B3GNT9	84752	ENSG00000237172	16	1.13404	0.66803	1.7021	0.681287	1.13935	0.710995	-0.256844	0.570869	0.709728	2.02808	1.81559	2.0632	1.71569	1.07642	1.92359	-0.242396	0.548243	0.729819
B3GNTL1	146712	ENSG00000175711	17	5.74109	5.7896	5.38999	6.81287	6.83611	7.03885	0.40374	0.0261723	0.0602579	12.3783	10.4901	11.7277	12.2005	11.6612	13.64	0.197136	0.215811	0.39478
B4GALNT1	2583	ENSG00000135454	12	0	0	0.141842	0.0756986	0	0	-0.228497	0.923869	NA	0.279736	0.302598	0	0	0.0897014	0.262308	-0.642856	0.741595	NA
B4GALNT2	124872	ENSG00000167080	17	0	0	0	0.0756986	0	0	0.733297	0.751546	NA	0.139868	0.302598	0.10859	0	0	0.087436	-2.40197	0.248288	NA
B4GALNT3	283358	ENSG00000139044	12	0.779655	0.66803	0.709209	1.05978	1.07233	0.497696	0.40361	0.465492	0.619186	0.69934	1.10953	0.760128	0.667212	0.448507	0.524616	-0.551327	0.353303	0.554547
B4GALNT4	338707	ENSG00000182272	11	0	0	0	0	0.0670207	0	0.733289	0.889293	NA	0	0	0	0	0	0.174872	1.87914	0.719814	NA
B4GALT1	2683	ENSG00000086062	9	46.7793	58.9351	50.4957	78.8022	83.1727	91.9316	0.819084	1.34361e-18	1.33718e-17	60.353	65.6638	67.3256	143.737	149.801	149.166	1.28461	2.48585e-45	1.37012e-43
B4GALT1-AS1	101929639	ENSG00000233554	9	0.0708777	0.222677	0	0.681287	0.402124	0.497696	2.3364	0.0149546	0.0367134	0.069934	0.201732	0.217179	0.381264	0.448507	0.349744	1.44563	0.118441	0.252612
B4GALT2	8704	ENSG00000117411	1	29.7686	28.2799	28.7939	5.3746	5.96484	5.54576	-2.23965	2.57526e-47	6.92694e-46	15.0358	19.1646	17.4829	12.1051	8.61134	10.23	-0.648597	1.80695e-05	0.000102797
B4GALT3	8703	ENSG00000158850	1	34.5883	33.0304	35.1768	25.1319	24.3955	25.6669	-0.326239	0.000703266	0.00224683	27.3442	27.6373	30.1879	29.4526	25.5649	27.6298	0.0450317	0.652105	0.804292
B4GALT4	8702	ENSG00000121578	3	9.28498	8.83285	9.07787	13.6257	15.5488	15.0731	0.825796	2.66593e-08	1.3796e-07	11.3293	11.8013	10.0988	11.9145	16.5948	13.1154	0.410462	0.00569703	0.0196118
B4GALT5	9334	ENSG00000158470	20	174.359	176.212	167.657	506.272	520.215	495.066	1.6719	0	0	126.79	125.679	123.249	388.699	375.401	361.198	1.66699	4.62463e-293	5.53269e-290
B4GALT6	9331	ENSG00000118276	18	8.64708	9.35242	6.24104	11.4305	10.3212	10.1672	0.488894	0.011306	0.0285269	15.4554	14.9282	15.7455	14.8693	22.3357	14.6892	0.258782	0.152296	0.305945
B4GALT7	11285	ENSG00000027847	5	16.0184	14.1029	17.021	12.6417	13.4712	12.0869	-0.168908	0.205299	0.336573	10.9097	12.6083	10.6418	13.5349	11.2127	13.2903	0.242864	0.0890967	0.201563
B4GAT1	11041	ENSG00000174684	11	7.08777	7.49678	7.94314	2.72515	2.61381	2.13298	-1.46371	5.26921e-11	3.36043e-10	4.89538	6.95976	4.88654	4.00327	3.85716	4.02205	-0.398823	0.0709498	0.168126
B9D1	27077	ENSG00000108641	17	3.40213	3.26593	3.26236	2.19526	2.07764	2.70178	-0.391136	0.125636	0.227212	7.55287	8.67448	8.03563	6.29086	6.0997	5.15872	-0.37822	0.0710527	0.168316
B9D2	80776	ENSG00000123810	19	2.5516	3.26593	2.69499	4.61761	5.16059	3.91047	0.799296	0.00163068	0.00490064	1.39868	1.91646	1.84602	4.00327	2.42194	3.23513	1.0109	0.000684657	0.00292471
BAALC	79870	ENSG00000164929	8	0	0	0	0	0	0	0	1	NA	0.139868	0	0	0	0	0.087436	-0.526679	0.908914	NA
BAALC-AS1	100499183	ENSG00000247081	8	0.637899	1.41029	1.13473	1.05978	0.938289	0.853194	-0.026066	0.953554	0.975689	1.39868	1.61386	1.19449	1.62037	1.07642	1.31154	0.00977596	0.981686	0.990392
BAALC-AS2	157556	ENSG00000236939	8	0	0	0	0	0	0	0	1	NA	0	0	0.10859	0.095316	0	0	0.0745866	0.987664	NA
BAAT	570	ENSG00000136881	9	0	0.222677	0.141842	0.151397	0	0	-1.18603	0.506232	0.654692	0.069934	0.201732	0	0.095316	0.179403	0	0.108047	0.950519	NA
BABAM1	29086	ENSG00000105393	19	16.3727	17.1461	15.3189	14.6855	18.3637	15.3575	0.103144	0.435916	0.590671	18.3227	15.9368	18.0259	17.8241	17.4021	14.9515	0.0217625	0.871193	0.936635
BABAM2	9577	ENSG00000158019	2	17.1524	16.9977	13.9005	15.7453	15.9509	15.4286	0.0708915	0.535315	0.679665	23.9174	21.9888	23.2382	22.3993	23.3224	21.3344	0.0383746	0.722335	0.850952
BACE1	23621	ENSG00000186318	11	1.70107	1.78141	1.84394	2.49805	3.61912	3.41277	0.97803	0.000163059	0.000569862	14.5463	15.2308	13.2479	19.1585	17.0433	16.3505	0.371691	0.0193054	0.0569611
BACE2	25825	ENSG00000182240	21	0	0.0742256	0	0	0	0	-1.19028	0.821241	NA	0	0	0	0	0	0	0	1	NA
BACH1	571	ENSG00000156273	21	71.87	71.5535	73.8995	130.429	124.793	131.321	0.954404	1.09174e-47	2.96608e-46	81.543	81.4998	77.8588	113.521	129.439	118.826	0.672593	2.89189e-24	7.01015e-23
BACH1-IT3	54147	ENSG00000234293	21	0.850533	0.66803	0.283683	0.681287	0.737227	1.06649	0.484772	0.340025	0.493825	1.11894	1.51299	0.760128	1.71569	1.34552	0.87436	0.289713	0.524109	0.70977
BACH2	60468	ENSG00000112182	6	0.212633	0.0742256	0	0.302794	0.268083	0.142199	1.18503	0.208468	0.34056	0.769274	1.61386	1.19449	2.28758	3.04985	2.79795	1.3025	0.00573247	0.0197104
BAD	572	ENSG00000002330	11	14.8843	13.9544	16.0281	18.6218	19.1009	18.4148	0.455971	0.00039	0.00129061	8.67181	10.1875	12.0534	14.8693	11.9303	15.3013	0.549775	0.000116711	0.000574173
BAG1	573	ENSG00000107262	9	273.942	265.95	267.939	231.94	240.403	235.41	-0.0695014	0.195058	0.323367	154.974	153.417	144.967	154.984	141.818	132.64	0.00530791	0.926261	0.964533
BAG2	9532	ENSG00000112208	6	50.8902	43.6446	42.5525	34.5942	28.9529	29.1508	-0.452137	1.54343e-06	6.85525e-06	31.6102	35.3031	35.1831	23.9243	29.2427	25.3564	-0.285444	0.00458523	0.0162012
BAG3	9531	ENSG00000151929	10	14.0338	15.4389	18.2976	9.68942	7.30525	8.03424	-0.797303	1.79346e-07	8.6846e-07	14.8959	13.3143	15.4197	15.1553	13.1861	17.3123	0.150166	0.309837	0.507814
BAG4	9530	ENSG00000156735	8	52.9457	47.4301	47.3751	80.3919	77.0067	72.3082	0.754601	7.45886e-15	6.10311e-14	53.9191	57.1911	55.9237	55.9505	76.1565	63.2162	0.315804	0.00125424	0.00502733
BAG5	9529	ENSG00000166170	14	69.3184	61.1619	64.9635	47.3873	47.4506	46.428	-0.346902	1.04457e-06	4.72393e-06	57.4158	63.0413	54.9464	53.2816	56.8707	49.7511	-0.0467009	0.520952	0.706908
BAG6	7917	ENSG00000204463	6	0.283511	0.148451	0	0.151397	0.134041	0.213298	-0.985468	0.258801	0.402244	0.139868	0.403464	0.10859	0	0	0	-3.59563	0.0293997	0.0815064
BAGE2	85319	ENSG00000187172	21	0.708777	0.222677	0.85105	0.454191	0.134041	0.497696	-0.535969	0.431899	0.586846	0.279736	0.605197	0.651538	0.667212	0.717611	0.612052	0.514466	0.437487	0.634459
BAHCC1	57597	ENSG00000266074	17	267.209	262.61	299.712	46.0247	40.8826	43.5129	-2.54724	2.23045e-164	3.68212e-162	434.08	428.378	436.313	118.287	87.3692	97.0539	-2.01739	1.97867e-111	3.19383e-109
BAHD1	22893	ENSG00000140320	15	38.9119	37.855	38.8646	27.0244	30.0923	28.0843	-0.316837	0.00109284	0.00338787	40.5617	42.6664	46.3678	46.8002	41.5318	44.4175	0.124011	0.189346	0.359227
BAIAP2	10458	ENSG00000175866	17	4.67793	4.45353	4.25525	3.48213	3.75316	2.70178	-0.315471	0.162583	0.279604	9.09142	9.17882	9.33871	10.4848	8.43193	9.53052	0.128159	0.498158	0.686884
BAIAP2-DT	440465	ENSG00000226137	17	5.67022	6.60608	5.53183	9.61372	9.38289	8.67413	0.744295	8.20948e-06	3.38878e-05	9.16135	9.38055	8.79576	12.5817	11.5715	14.5144	0.585641	0.000155352	0.000748355
BAIAP2L1	55971	ENSG00000006453	7	0	0	0	0	0	0	0	1	NA	0	0	0	0	0	0.174872	1.87914	0.719814	NA
BAIAP2L2	80115	ENSG00000128298	22	0	0.0742256	0.141842	0.0756986	0	0	-1.2185	0.582625	NA	0.069934	0	0.10859	0.095316	0	0.174872	0.676212	0.745624	NA
BAIAP3	8938	ENSG00000007516	16	0.354388	0.222677	0.425525	0.227096	0.0670207	0.142199	-1.06214	0.336015	0.489206	0.209802	0.201732	0.10859	0.095316	0	0.087436	-1.45904	0.311778	0.509968
BAK1	578	ENSG00000030110	6	26.5791	26.1274	28.7939	41.6342	50.3325	44.5794	0.873802	1.33421e-14	1.07422e-13	21.0501	16.0377	16.0713	34.2184	30.7676	34.7995	0.977862	1.05756e-15	1.67512e-14
BAMBI	25805	ENSG00000095739	10	2.5516	2.07832	2.69499	0.984081	1.80956	1.06649	-0.775735	0.0258079	0.0595583	2.72743	2.82425	3.04051	2.9548	2.60134	1.83616	-0.130869	0.686097	0.826699
BANF1	8815	ENSG00000175334	11	51.8825	55.8176	53.4743	32.6261	36.3252	38.0382	-0.469304	2.96958e-06	1.28286e-05	24.9664	29.8564	26.1701	25.1634	21.7975	20.7223	-0.170068	0.130747	0.273013
BANK1	55024	ENSG00000153064	4	0	0	0	0.302794	0.536165	0.568796	4.94044	0.000867686	0.00273098	0	0	0.217179	0	0.179403	0.174872	1.01003	0.498502	0.687219
BANP	54971	ENSG00000172530	16	19.137	17.2203	18.5813	14.5341	15.2807	16.0685	-0.135193	0.285672	0.433661	24.407	28.7468	26.4959	24.9728	18.1197	22.0339	-0.202035	0.09523	0.212413
BAP1	8314	ENSG00000163930	3	105.041	98.2747	100.849	73.0491	76.3366	72.6637	-0.332454	6.97949e-07	3.20941e-06	90.9142	86.2405	81.0079	75.7762	63.4189	70.386	-0.220053	0.00154515	0.00609171
BARD1	580	ENSG00000138376	2	43.3772	44.6838	44.5383	63.6625	65.0101	63.4918	0.657567	4.30473e-14	3.3608e-13	64.4791	62.8396	68.1943	54.9973	70.595	63.0413	0.0373492	0.663071	0.811356
BARX1	56033	ENSG00000131668	9	0.354388	0.816481	0.425525	0.832684	0.536165	1.20869	0.776407	0.188781	0.314988	0.839208	1.31126	0.760128	1.14379	0.358806	0.961796	-0.153427	0.786187	0.888205
BARX1-DT	101928040	ENSG00000235601	9	0	0	0	0.0756986	0.268083	0.426597	4.07427	0.0333209	0.0743958	0	0	0	0	0.179403	0	1.93469	0.362435	NA
BARX2	8538	ENSG00000043039	11	0	0	0	0	0	0	0	1	NA	0	0	0	0	0	0	0	1	NA
BASP1	10409	ENSG00000176788	5	71.6574	73.2607	76.0272	56.0169	69.2324	67.4734	-0.0709818	0.37531	0.530185	32.0298	37.623	33.9886	45.847	41.9803	46.6034	0.466538	1.89571e-07	1.40666e-06
BASP1-AS1	285696	ENSG00000215196	5	0	0.0742256	0	0	0	0	-1.19029	0.598789	NA	0	0.100866	0	0.190632	0.0897014	0.087436	1.97997	0.336697	NA
BATF	10538	ENSG00000156127	14	3.75652	4.30508	3.97157	5.98019	5.02655	6.61225	0.668693	0.00232726	0.00677928	3.98624	4.23638	4.88654	5.71896	4.21597	5.85821	0.363714	0.106725	0.232594
BATF2	116071	ENSG00000168062	11	0	0.222677	0.141842	16.3509	19.436	19.6945	7.4439	1.59475e-23	1.98009e-22	0.419604	0.201732	0.325769	5.90959	3.58806	5.5959	4.02099	9.96144e-17	1.68689e-15
BATF3	55509	ENSG00000123685	1	3.96915	3.04325	3.54604	0.0756986	0.737227	0.213298	-3.19282	3.44452e-12	2.39137e-11	3.21696	3.93378	3.69205	1.04848	1.52492	1.31154	-1.38172	6.21387e-05	0.00032149
BAX	581	ENSG00000087088	19	23.0353	25.6078	23.4039	25.1319	26.6742	24.9559	0.20977	0.0386882	0.0846038	23.8475	22.594	21.175	25.64	21.3489	24.3946	0.156463	0.139353	0.286627
BAZ1A	11177	ENSG00000198604	14	148.631	142.81	132.197	269.487	254.612	262.641	1.0082	2.72214e-78	1.35643e-76	141.127	143.028	139.321	217.892	234.48	224.623	0.763503	2.3942e-44	1.28818e-42
BAZ1B	9031	ENSG00000009954	7	311.933	307.368	299.712	342.233	341.537	342.984	0.279931	6.70122e-09	3.63483e-08	349.39	321.763	347.813	431.21	417.291	413.048	0.392969	3.06134e-16	5.03734e-15
BAZ2A	11176	ENSG00000076108	12	151.962	152.459	157.019	126.644	125.329	146.749	-0.0877964	0.206801	0.338629	153.365	136.371	144.641	165.278	139.396	157.472	0.172072	0.0139007	0.0429263
BAZ2B	29994	ENSG00000123636	2	32.5329	32.6593	31.2052	103.48	102.139	108.64	1.82153	1.2205e-139	1.49122e-137	68.3954	66.0673	64.2851	131.06	135.808	140.247	1.11823	8.90894e-66	7.54958e-64
BBC3	27113	ENSG00000105327	19	7.58392	10.9112	10.6381	2.64945	4.42337	2.70178	-1.44051	2.56276e-09	1.43954e-08	7.6228	11.0953	10.2074	5.81428	5.02328	5.24616	-0.751012	0.00138663	0.00550807
BBIP1	92482	ENSG00000214413	10	12.3327	12.3957	11.9147	15.3668	12.6669	15.3575	0.35964	0.0100038	0.0255634	15.875	14.9282	17.4829	16.585	20.9901	19.1485	0.322627	0.0168492	0.0505651
BBOF1	80127	ENSG00000119636	14	0.92141	0.66803	0.709209	0.302794	1.47446	1.06649	0.433711	0.380873	0.535864	2.02808	2.31992	1.73744	1.42974	1.79403	1.48641	-0.282818	0.510295	0.698082
BBOX1-AS1	103695435	ENSG00000254560	11	0.779655	0.66803	0.85105	0	0	0	-5.73275	8.88059e-06	3.64909e-05	1.46861	1.10953	1.0859	0.190632	0.179403	0.524616	-1.94911	0.00386225	0.013915
BBS1	582	ENSG00000174483	11	1.20492	0.890707	0.992892	0.681287	0.804248	1.06649	-0.158022	0.708672	0.816903	2.09802	2.21905	2.0632	2.47822	1.97343	2.09846	0.121801	0.725135	0.85264
BBS10	79738	ENSG00000179941	12	16.3019	14.3998	15.1771	17.5621	18.0956	20.3345	0.408652	0.000733233	0.00233636	13.2175	14.8273	15.6369	14.5833	16.5948	15.3887	0.189538	0.138103	0.284718
BBS12	166379	ENSG00000181004	4	2.48072	1.78141	1.41842	1.66537	1.67552	1.42199	-0.172462	0.62762	0.756151	1.81828	3.63118	2.71474	1.90632	3.13955	1.83616	-0.130325	0.6998	0.836244
BBS2	583	ENSG00000125124	16	8.5762	8.46172	6.38288	12.2632	14.6775	13.5089	0.8762	2.23311e-10	1.35617e-09	28.2533	31.4702	31.5996	36.792	36.2394	37.1603	0.362057	0.000741364	0.00314253
BBS4	585	ENSG00000140463	15	9.852	10.2431	12.6239	14.1556	13.069	13.6511	0.470052	0.000514649	0.00167441	14.9659	16.1386	15.7455	16.0131	13.3655	17.1375	0.0789148	0.544961	0.727083
BBS5	129880	ENSG00000163093	2	1.34668	1.26184	1.27658	0.302794	0.469145	0.497696	-1.48513	0.00256961	0.00741135	3.35683	2.72338	3.04051	1.811	1.61463	1.83616	-0.714978	0.0519811	0.130614
BBS7	55212	ENSG00000138686	4	14.1755	13.6575	15.6026	16.4266	14.4094	15.9263	0.237725	0.0815954	0.159158	18.043	15.3316	18.8946	13.0583	15.2492	16.0008	-0.151881	0.270151	0.461128
BBS9	27241	ENSG00000122507	7	7.37128	7.86791	7.09209	5.3746	7.17121	7.25215	-0.055278	0.745369	0.841697	14.826	16.542	15.5283	16.3943	12.1994	12.6782	-0.0983836	0.505673	0.693736
BBX	56987	ENSG00000114439	3	52.0242	52.329	49.6446	87.4318	89.0035	88.3766	0.899383	2.35204e-34	4.24938e-33	105.67	106.111	105.332	128.772	154.286	136.4	0.491066	6.99082e-13	9.02153e-12
BCAM	4059	ENSG00000187244	19	0	0	0	0	0	0	0	1	NA	0	0	0	0	0	0	0	1	NA
BCAP29	55973	ENSG00000075790	7	27.5006	29.1707	24.8223	41.0286	38.1348	41.2377	0.6699	2.52131e-14	1.99874e-13	21.6795	23.4009	21.8265	26.7838	27.0898	27.4549	0.370366	0.00013075	0.000636781
BCAP31	10134	ENSG00000185825	X	148.064	150.975	147.799	145.72	148.652	139.924	0.0794293	0.0927522	0.177029	84.76	84.8284	83.7226	120.765	114.728	117.601	0.564062	5.58992e-27	1.55099e-25
BCAR1	9564	ENSG00000050820	16	0.283511	0.593805	1.41842	0.378493	0.0670207	0.142199	-1.8088	0.0695653	0.139194	0.489538	0.201732	0	0.667212	0.0897014	0.174872	0.394259	0.708533	0.842108
BCAR3	8412	ENSG00000137936	1	0.637899	0.890707	0.709209	0.227096	0.335103	0.0710995	-1.69708	0.011686	0.0294101	1.60848	1.41213	1.84602	1.04848	0.717611	1.04923	-0.704166	0.154089	0.308695
BCAR4	400500	ENSG00000262117	16	0.212633	0.0742256	0.141842	0.151397	0	0	-1.43951	0.385182	0.540099	0.069934	0.100866	0.217179	0.095316	0.0897014	0.174872	0.0281468	0.985238	NA
BCAS1	8537	ENSG00000064787	20	0.0708777	0	0	0	0	0.142199	0.675338	0.774213	NA	0	0	0	0.190632	0.179403	0	2.95414	0.187318	NA
BCAS2	10286	ENSG00000116752	1	39.9042	39.7107	32.4818	32.8532	33.5103	28.0132	-0.142194	0.1425	0.251794	33.4284	31.2685	29.5364	25.2587	26.8207	26.2308	-0.185683	0.0709438	0.168126
BCAS3	54828	ENSG00000141376	17	7.79655	8.46172	8.36866	9.15953	9.65098	9.17183	0.310463	0.044358	0.0949319	19.9312	17.4498	21.5008	17.0616	14.4419	17.9244	-0.167468	0.212067	0.389966
BCAS4	55653	ENSG00000124243	20	0	0	0.141842	0.151397	0.0670207	0	1.26024	0.466924	0.620786	0.209802	0.100866	0.434359	0.190632	0.0897014	0.174872	-0.613463	0.627648	0.787823
BCAT1	586	ENSG00000060982	12	308.247	306.997	270.776	84.631	66.3505	66.6202	-1.90807	1.84385e-89	1.15916e-87	310.996	332.354	307.96	142.402	190.615	160.183	-0.858801	3.92918e-20	7.99116e-19
BCAT2	587	ENSG00000105552	19	20.5545	24.2718	23.6876	11.3548	11.7956	8.31864	-0.99734	3.69743e-14	2.90133e-13	18.5325	17.7524	19.2204	11.7239	10.5848	12.3285	-0.594205	1.42189e-05	8.21546e-05
BCCIP	56647	ENSG00000107949	10	122.406	116.311	118.863	91.5953	88.3333	82.6887	-0.324617	1.39044e-06	6.20121e-06	81.3332	75.6496	77.533	66.7212	77.4123	67.2383	-0.065312	0.361646	0.562924
BCDIN3D	144233	ENSG00000186666	12	8.78884	7.05143	7.23393	8.02405	7.03717	7.18105	0.057327	0.745159	0.841593	6.92346	5.9511	6.62397	4.38454	5.65119	6.99488	-0.109771	0.568603	0.745311
BCDIN3D-AS1	100286844	ENSG00000258057	12	0.283511	0.148451	0	0.454191	0.201062	0.0710995	0.66039	0.503483	0.652917	0.34967	0.403464	0.325769	0.762528	0.358806	0.262308	0.433195	0.606126	0.77295
BCKDHA	593	ENSG00000248098	19	0.496144	0.222677	0.141842	0.302794	0.402124	0.782094	0.812138	0.246802	0.387747	0.489538	0.605197	0.651538	0.571896	0.62791	0.786924	0.29282	0.642234	0.798152
BCKDHB	594	ENSG00000083123	6	30.8318	25.4594	22.411	24.5263	24.7306	21.3298	-0.0521652	0.64916	0.773311	34.4774	36.917	38.2236	30.5964	33.8174	27.7172	-0.160989	0.149056	0.301132
BCKDK	10295	ENSG00000103507	16	39.975	39.3396	39.1483	32.2476	34.6497	31.9948	-0.1393	0.115645	0.212629	28.9527	31.9746	30.948	34.5997	31.3955	34.0126	0.212454	0.0228013	0.0658619
BCL10	8915	ENSG00000142867	1	18.2864	18.9275	18.7231	32.1719	32.438	28.2265	0.852938	2.21262e-16	1.98055e-15	22.6586	23.7035	22.3695	28.3088	34.1762	30.1654	0.519083	4.88613e-07	3.44212e-06
BCL11A	53335	ENSG00000119866	2	69.9563	65.9123	63.5451	5.3746	2.74785	2.70178	-4.10405	5.51465e-183	1.08418e-180	211.131	200.824	192.421	23.1618	25.2958	28.3293	-2.88918	1.75023e-223	9.62061e-221
BCL11B	64919	ENSG00000127152	14	0.283511	0.445354	0.567367	0.0756986	0.268083	0.213298	-0.989659	0.15358	0.267487	6.7836	7.36322	5.64666	2.66885	3.13955	3.58487	-0.987894	0.00184503	0.00716521
BCL2	596	ENSG00000171791	18	169.823	167.676	160.565	14.1556	11.8627	12.3002	-3.58517	0	0	191.549	177.625	176.35	22.7805	21.7077	21.4218	-2.96602	0	0
BCL2A1	597	ENSG00000140379	15	2.05545	1.92986	2.12763	173.35	176.868	189.054	6.59633	6.04953e-251	1.92393e-248	1.67841	1.41213	2.0632	62.0507	76.6947	69.9488	5.43626	5.77269e-144	1.27614e-141
BCL2L1	598	ENSG00000171552	20	21.7595	22.5646	24.8223	23.6937	26.3391	24.3871	0.240282	0.0228578	0.0533768	17.5534	18.7611	16.1799	29.262	22.5151	24.7444	0.625201	2.22606e-08	1.85776e-07
BCL2L10	10017	ENSG00000137875	15	7.01689	6.0865	6.38288	2.34666	2.54679	1.84859	-1.41047	1.15299e-08	6.13395e-08	5.24505	3.53031	4.66936	2.00164	2.42194	2.62308	-0.856898	0.00121295	0.00488194
BCL2L11	10018	ENSG00000153094	2	25.4451	25.5336	27.3755	39.0605	32.6391	36.8295	0.597246	1.3491e-10	8.33113e-10	47.9048	49.5252	46.042	78.2544	71.492	72.8342	0.718326	1.16015e-17	2.07338e-16
BCL2L12	83596	ENSG00000126453	19	21.2633	22.4161	22.411	15.4425	15.0797	19.5524	-0.276654	0.0376215	0.0826161	15.7351	19.0637	18.8946	16.7756	11.5715	15.4762	-0.200863	0.152898	0.306912
BCL2L13	23786	ENSG00000099968	22	48.9765	50.5476	46.3822	59.4234	60.1175	64.4872	0.450166	6.57567e-10	3.86533e-09	56.5067	51.8452	54.2948	64.5289	59.2029	65.6644	0.301894	3.88196e-05	0.00020837
BCL2L15	440603	ENSG00000188761	1	1.84282	1.41029	1.27658	1.43827	1.54148	1.35089	0.0307125	0.93431	0.964682	1.88822	2.21905	1.19449	1.52506	1.61463	1.92359	0.010621	0.9771	0.988817
BCL2L2	599	ENSG00000129473	14	15.3096	13.806	15.7444	14.1556	15.2807	13.58	0.0712069	0.55684	0.6981	22.239	21.5853	23.1296	21.5414	21.618	21.5967	0.0385706	0.733213	0.857612
BCL2L2-PABPN1	100529063	ENSG00000258643	14	0	0.222677	0.141842	0.0756986	0.268083	0	0.107013	0.929727	0.962054	0.34967	0.706063	0.325769	0.190632	0.358806	0.262308	-0.661157	0.485362	0.674875
BCL3	602	ENSG00000069399	19	0.708777	0.964933	1.13473	2.11956	2.61381	3.12838	1.66032	5.60376e-06	2.3504e-05	1.88822	1.71472	1.84602	16.2037	10.0466	16.2631	3.04251	3.63443e-25	9.26279e-24
BCL6	604	ENSG00000113916	3	0.354388	0.222677	0.283683	3.86063	6.23292	5.83016	4.32917	2.12884e-17	2.00515e-16	1.32875	1.21039	1.52025	8.9597	11.9303	12.9405	3.15234	6.16406e-25	1.55154e-23
BCL6B	255877	ENSG00000161940	17	0	0	0	0	0	0.0710995	0.733289	0.889293	NA	0	0	0	0	0	0	0	1	NA
BCL7A	605	ENSG00000110987	12	0.567022	0.296902	1.27658	0.454191	0.335103	0.426597	-0.565468	0.373431	0.528108	2.86729	2.62252	3.25769	1.90632	0.538208	1.66128	-1.01197	0.0442858	0.114431
BCL7B	9275	ENSG00000106635	7	47.4172	49.8054	52.0559	48.2957	51.807	49.7696	0.133735	0.0904641	0.173315	34.4774	34.5971	34.8573	50.5175	43.2361	48.0023	0.532858	2.84431e-10	2.87943e-09
BCL7C	9274	ENSG00000099385	16	27.217	24.9398	25.8152	13.6257	16.0179	16.5662	-0.631328	1.54272e-07	7.51754e-07	14.8959	13.5161	15.9627	13.8208	14.3522	13.028	-0.0209655	0.874782	0.938787
BCL9	607	ENSG00000116128	1	4.60705	5.27002	6.52472	1.13548	1.34041	1.06649	-2.05997	2.50123e-12	1.75622e-11	5.03525	5.74937	5.53807	3.33606	2.69104	2.53564	-0.842842	0.00111866	0.00455388
BCL9L	283149	ENSG00000186174	11	7.01689	6.9772	6.52472	7.19136	8.57865	8.81633	0.377462	0.0296214	0.06712	17.8332	19.7697	17.5915	26.8791	17.5815	22.0339	0.352689	0.0157454	0.0477173
BCLAF1	9774	ENSG00000029363	6	390.253	381.445	347.087	352.528	311.981	327.342	-0.0545387	0.456922	0.611019	335.194	336.086	334.89	272.318	342.659	293.96	-0.05867	0.426701	0.624975
BCLAF3	256643	ENSG00000173681	X	10.9861	10.3916	9.5034	15.3668	12.801	13.4378	0.533811	3.23321e-05	0.000124393	23.7776	23.4009	23.8897	25.64	27.7177	28.4167	0.289356	0.00813837	0.0269179
BCO1	53630	ENSG00000135697	16	0	0	0	0	0	0	0	1	NA	0	0	0	0	0.0897014	0	1.03637	0.844037	NA
BCO2	83875	ENSG00000197580	11	5.1032	4.00818	2.97868	4.31482	3.82018	4.33707	0.11973	0.594932	0.729448	8.67181	6.05197	7.3841	5.90959	6.2791	5.68334	-0.234492	0.257669	0.446947
BCOR	54880	ENSG00000183337	X	127.793	133.012	141.416	74.4117	78.1461	81.3378	-0.656438	3.75412e-22	4.39084e-21	173.087	172.885	173.526	130.678	123.609	124.596	-0.369673	2.10567e-08	1.7609e-07
BCORL1	63035	ENSG00000085185	X	20.271	19.8925	24.2549	11.809	10.8574	10.6649	-0.816341	5.74901e-09	3.1309e-08	39.7924	35.2023	38.2236	33.6465	26.3722	33.5754	-0.192443	0.127052	0.267235
BCR	613	ENSG00000186716	22	67.1921	67.3968	73.474	24.9805	25.1998	25.9513	-1.32565	1.06522e-33	1.89445e-32	64.9687	63.7474	70.0403	40.5093	29.4221	32.4387	-0.873515	1.29173e-15	2.03495e-14
BCS1L	617	ENSG00000074582	2	30.9027	30.8036	34.042	20.5143	17.8945	18.3437	-0.627848	3.11375e-08	1.60252e-07	18.9521	21.081	19.1118	20.1117	15.4286	15.5636	-0.125836	0.307053	0.505107
BCYRN1	618	ENSG00000236824	2	0.708777	0.519579	0.425525	0	0.201062	0.355497	-1.45703	0.073496	0.145605	1.18888	0.706063	1.0859	0.571896	0.269104	0.087436	-1.62961	0.0293026	0.0812926
BDH1	622	ENSG00000161267	3	1.41755	0.890707	1.84394	0.454191	0.335103	0.568796	-1.65711	0.00185929	0.00552549	0.839208	0.806929	0.434359	0.571896	0.717611	0.524616	-0.923678	0.133628	0.277773
BDH2	56898	ENSG00000164039	4	5.38671	4.82466	3.54604	4.76901	5.69676	4.33707	0.19517	0.39566	0.551075	5.73459	7.96842	5.75525	4.95643	5.56149	6.64513	-0.0846497	0.705696	0.840061
BDKRB2	624	ENSG00000168398	14	0.0708777	0.0742256	0.141842	0	0	0	-2.66362	0.142104	0.251237	0.209802	0.201732	0.217179	0.285948	0.179403	0.174872	0.106469	0.936956	NA
BDNF	627	ENSG00000176697	11	0	0	0	0	0	0	0	1	NA	0	0.100866	0	0.095316	0	0	0.0745865	0.988703	NA
BDNF-AS	497258	ENSG00000245573	11	0.0708777	0	0	0.378493	0.268083	0.213298	3.25524	0.0199329	0.0473783	0.209802	0.706063	0.217179	0.667212	0.62791	0.612052	0.87012	0.286539	0.48079
BDP1	55814	ENSG00000145734	5	0	0.0742256	0	0	0.134041	0	0.305328	0.571036	0.709828	0.069934	0	0	0	0	0	0.0553457	0.914621	0.958797
BEAN1-AS1	101927726	ENSG00000261656	16	0	0	0	0.0756986	0	0	0.733296	0.789318	NA	0.069934	0.100866	0.217179	0	0	0.174872	-1.03319	0.681298	NA
BECN1	8678	ENSG00000126581	17	48.3386	46.1683	50.3538	62.2242	65.9483	58.4438	0.493438	2.34109e-11	1.53002e-10	49.3734	48.8192	49.8426	60.4303	57.7677	53.6857	0.300491	7.21854e-05	0.000368408
BECN2	441925	ENSG00000196289	1	0	0	0	0	0	0	0	1	NA	0.139868	0	0	0	0	0	-1.48326	0.777744	NA
BEGAIN	57596	ENSG00000183092	14	0.425266	0.445354	0.567367	0.605588	0.670207	0.710995	0.629326	0.271521	0.417246	1.32875	0.605197	1.0859	2.19227	2.33224	2.62308	1.30141	0.00442207	0.0157132
BEND3	57673	ENSG00000178409	6	35.8641	35.0345	37.7299	7.49416	7.97546	6.61225	-2.17131	7.6736e-68	3.32564e-66	26.2952	29.7555	28.5591	20.6836	16.1463	18.6239	-0.520897	4.03787e-06	2.51523e-05
BEND4	389206	ENSG00000188848	4	0	0	0	0	0	0.0710995	0.733289	0.889293	NA	0.139868	0	0	0	0	0	-1.48326	0.777744	NA
BEND5	79656	ENSG00000162373	1	0	0	0	0	0	0	0	1	NA	0.209802	0.302598	0.434359	0	0	0	-4.15103	0.168558	NA
BEND6	221336	ENSG00000151917	6	9.63937	8.75862	8.22682	2.57375	2.41274	2.27518	-1.76281	9.71241e-15	7.88737e-14	4.26597	3.63118	4.235	0.95316	1.43522	0.699488	-1.89415	2.55489e-09	2.3576e-08
BEND7	222389	ENSG00000165626	10	0	0	0	0	0	0	0	1	NA	0	0	0.10859	0	0	0.087436	0.0745865	0.988703	NA
BEST1	7439	ENSG00000167995	11	0.212633	0.66803	0.85105	2.19526	0.670207	2.06189	1.71335	0.00204646	0.00603036	1.81828	1.21039	0.760128	1.42974	2.24254	1.92359	0.618639	0.21282	0.390864
BEST2	54831	ENSG00000039987	19	0.0708777	0	0	0.151397	0	0	0.727403	0.824468	NA	0.069934	0	0	0	0	0	-0.887204	0.790417	NA
BEST3	144453	ENSG00000127325	12	0.0708777	0.222677	0.141842	0.302794	0.0670207	0.284398	0.693416	0.546632	0.689459	0.139868	0.100866	0	0.190632	0.0897014	0.349744	1.36581	0.293722	0.48943
BEST4	266675	ENSG00000142959	1	0	0.0742256	0	0.0756986	0	0	-0.228496	0.944138	NA	0	0	0	0	0.179403	0.087436	2.50387	0.427249	NA
BET1	10282	ENSG00000105829	7	14.1047	15.5874	12.4821	20.0601	16.6882	18.4859	0.494891	0.000823895	0.00260338	22.239	20.6776	19.2204	16.3943	23.7709	22.1213	0.0886084	0.539228	0.722738
BET1L	51272	ENSG00000177951	11	25.7286	25.4594	27.2336	22.7096	24.5296	25.3114	0.0163013	0.875858	0.93257	17.3436	16.8446	16.6142	17.8241	15.1595	13.5526	-0.0470111	0.693431	0.831545
BEX1	55859	ENSG00000133169	X	0.212633	0	0	0.0756986	0	0.0710995	-0.510565	0.833406	NA	0	0	0	0	0	0.087436	1.03638	0.690869	NA
BEX4	56271	ENSG00000102409	X	0.141755	0	0.141842	0.0756986	0	0.142199	-0.175874	0.901998	0.947625	0.279736	0.201732	0.434359	0.47658	0.358806	0.262308	0.35209	0.729115	0.855077
BFAR	51283	ENSG00000275618	16	0	0	0	0	0	0	0	1	NA	0	0	0	0	0	0	0	1	NA
BFSP1	631	ENSG00000125864	20	0	0.148451	0	0.0756986	0.0670207	0	-0.154186	0.927376	0.960366	0.279736	0.806929	0.217179	0.095316	0.358806	0.349744	-0.582623	0.593327	0.762823
BFSP2-AS1	85003	ENSG00000249993	3	0	0	0	0	0	0	0	1	NA	0.139868	0.100866	0	0	0	0	-2.18661	0.674809	NA
BGLAP	632	ENSG00000242252	1	0	0.0742256	0.141842	0	0	0.0710995	-1.15473	0.536444	0.680698	0.209802	0.201732	0.542948	0.095316	0	0.174872	-1.71298	0.230391	NA
BHLHA15	168620	ENSG00000180535	7	0	0	0	0	0	0	0	1	NA	0	0	0	0.190632	0	0.174872	2.93099	0.374848	NA
BHLHB9	80823	ENSG00000198908	X	0	0	0	0	0	0	0	1	NA	0	0	0	0	0	0	0	1	NA
BHLHE23	128408	ENSG00000125533	20	0	0.148451	0	0	0	0	-1.96505	0.607397	NA	0	0.100866	0	0	0	0	-0.887203	0.818551	NA
BHLHE40	8553	ENSG00000134107	3	11.9075	13.9544	13.9005	45.0406	54.9569	54.0356	2.08177	1.89166e-43	4.5505e-42	38.9532	41.6577	37.572	68.7228	76.605	83.0642	1.03795	8.61834e-14	1.19238e-12
BHLHE40-AS1	100507582	ENSG00000235831	3	0.708777	0.148451	0.567367	0.681287	0.469145	0.782094	0.591481	0.364663	0.519005	1.32875	0.605197	1.19449	0.571896	0.807313	1.13667	-0.239597	0.685238	0.826006
BHLHE41	79365	ENSG00000123095	12	1.20492	1.26184	1.27658	3.48213	5.22761	4.26597	1.92424	1.01917e-08	5.44748e-08	3.35683	2.82425	2.71474	7.33933	9.41865	9.44309	1.63466	7.81356e-09	6.86743e-08
BHMG1	388553	ENSG00000237452	19	0.141755	0.0742256	0	0	0.0670207	0	-1.53661	0.410977	0.565885	0.419604	0.201732	0.325769	0.095316	0.179403	0	-1.71746	0.248786	NA
BHMT2	23743	ENSG00000132840	5	0	0	0	0	0	0	0	1	NA	0.279736	0.100866	0	0.095316	0.179403	0	-0.405114	0.898006	NA
BICC1	80114	ENSG00000122870	10	0	0	0	0	0	0	0	1	NA	0	0	0	0	0	0.087436	1.03637	0.844037	NA
BICD1	636	ENSG00000151746	12	22.7517	20.6347	20.8507	5.90449	3.68614	4.33707	-2.0971	3.15526e-43	7.55654e-42	32.9389	30.9659	34.0971	12.4864	15.8772	14.2521	-1.11305	9.61437e-19	1.83775e-17
BICD2	23299	ENSG00000185963	9	102.418	97.6067	92.7645	70.324	71.9132	73.659	-0.322321	1.79326e-06	7.91773e-06	95.5998	94.8141	90.9981	80.6373	81.3592	77.6432	-0.147082	0.0316025	0.0865631
BICDL1	92558	ENSG00000135127	12	0	0	0	0.378493	0.603186	0.426597	4.94047	0.000348637	0.00116101	0	0	0.217179	0.285948	0.358806	0.349744	2.50542	0.0487113	0.123713
BICDL2	146439	ENSG00000162069	16	0	0	0.141842	0.151397	0	0.142199	1.68879	0.321086	0.473365	0.069934	0.100866	0.434359	0.381264	0.358806	0.524616	1.21077	0.318854	0.517209
BICRA	29998	ENSG00000063169	19	11.4822	11.4307	15.1771	7.11566	8.37758	8.17644	-0.542559	0.00313958	0.00891383	32.7291	32.378	34.6401	25.0681	14.1728	19.3234	-0.686329	3.53934e-05	0.000191292
BICRAL	23506	ENSG00000112624	6	20.271	22.5646	19.0068	24.7534	23.7253	23.8183	0.334145	0.00168003	0.00503567	31.82	29.7555	32.3597	36.9826	35.163	37.9472	0.31391	0.00168294	0.00658477
BID	637	ENSG00000015475	22	73.7128	73.706	74.7506	75.6229	80.3578	78.4227	0.200822	0.00131179	0.00401653	43.0094	42.162	41.3727	69.2947	73.7346	74.0583	0.863025	1.02716e-35	4.08015e-34
BIK	638	ENSG00000100290	22	5.38671	5.41847	4.82262	8.40254	8.77971	7.25215	0.75398	0.000117912	0.000421064	1.60848	2.92512	2.71474	3.24074	4.75418	3.93462	0.857257	0.000643209	0.00276391
BIN1	274	ENSG00000136717	2	18.6408	19.3729	18.4394	4.69331	6.03186	6.18565	-1.61541	1.05383e-26	1.47604e-25	13.0777	13.8187	13.7909	2.9548	3.67776	2.53564	-2.06108	1.74588e-27	5.00813e-26
BIN2	51411	ENSG00000110934	12	118.295	120.617	121.558	181.752	194.561	183.223	0.757347	1.96163e-44	4.85379e-43	82.662	82.7102	82.6367	113.331	101.811	101.076	0.43515	1.96227e-13	2.6535e-12
BIN3	55909	ENSG00000147439	8	25.0907	25.3109	24.3968	23.7693	27.9476	27.0178	0.194608	0.076099	0.149869	27.484	25.5191	24.6499	32.7887	24.04	24.8318	0.149786	0.178394	0.343773
BIRC2	329	ENSG00000110330	11	34.3757	32.8077	33.9002	92.2765	86.2556	81.6933	1.48578	2.89657e-65	1.19317e-63	39.233	37.1187	38.7665	57.9521	71.1332	66.1016	0.848051	6.10075e-22	1.34866e-20
BIRC3	330	ENSG00000023445	11	1.63019	2.07832	2.26947	7.94835	9.51694	9.66953	2.33527	1.16137e-18	1.1585e-17	7.48294	7.66582	8.68717	25.5447	37.1364	32.7011	2.0936	5.93397e-24	1.41982e-22
BIRC5	332	ENSG00000089685	17	103.907	100.576	110.92	84.631	88.8024	77.8539	-0.200339	0.00110839	0.00343214	64.5491	64.1508	64.2851	57.6662	51.8474	55.8716	-0.137887	0.0443805	0.114646
BIRC6	57448	ENSG00000115760	2	600.83	598.258	606.799	630.115	577.986	614.442	0.134336	0.00305096	0.00867702	642.973	622.041	634.924	717.158	739.768	714.964	0.279073	7.40602e-10	7.18967e-09
BIRC7	79444	ENSG00000101197	20	0	0	0	0	0	0.142199	1.63621	0.455793	NA	0	0	0	0.095316	0.269104	0.174872	3.51136	0.083868	NA
BISPR	105221694	ENSG00000282851	19	2.12633	2.74635	1.84394	6.35868	7.03717	6.18565	1.63135	1.75963e-11	1.16088e-10	4.1261	4.03464	3.69205	6.19554	5.38209	7.43206	0.762236	0.00067636	0.00289231
BIVM	54841	ENSG00000134897	13	14.8843	12.9895	11.7729	13.0201	12.2648	11.3759	-0.0105983	0.935435	0.965434	17.973	19.0637	16.7228	11.8192	12.5582	14.1646	-0.393148	0.00243988	0.00921493
BLACE	338436	ENSG00000204960	7	0.354388	0.445354	0.425525	0.151397	0.0670207	0.0710995	-1.97373	0.0412577	0.0893668	0.909142	0.907795	0.977307	0.285948	0.0897014	0.262308	-2.04982	0.00970826	0.0314055
BLCAP	10904	ENSG00000166619	20	25.3742	26.1274	28.5102	24.6777	26.3391	27.9421	0.1146	0.228889	0.366148	45.0375	45.7932	46.8021	43.1782	40.9935	41.8818	-0.0398451	0.650038	0.803459
BLK	640	ENSG00000136573	8	0	0	0	0	0	0	0	1	NA	0	0.100866	0	0	0	0	-0.887197	0.866256	NA
BLM	641	ENSG00000197299	15	184.069	185.267	176.451	151.321	142.888	143.55	-0.200456	4.1893e-05	0.000158999	197.214	209.802	199.479	152.792	161.104	152.226	-0.292066	3.01513e-09	2.75727e-08
BLMH	642	ENSG00000108578	17	126.942	129.895	121.417	71.4594	69.3664	68.8243	-0.734188	2.17537e-34	3.94009e-33	88.5364	90.5777	90.9981	70.2479	70.7744	74.8452	-0.23563	0.000185366	0.000881248
BLNK	29760	ENSG00000095585	10	0	0	0	0	0	0	0	1	NA	0	0	0	0.095316	0	0	1.03637	0.844037	NA
BLOC1S1	2647	ENSG00000135441	12	6.37899	4.00818	4.39709	9.68942	9.85204	9.66953	1.08504	1.85939e-08	9.73162e-08	2.09802	2.11819	1.95461	3.81264	4.48507	2.71052	0.914615	0.000422484	0.00186712
BLOC1S2	282991	ENSG00000196072	10	28.3511	27.2408	25.2478	64.9494	65.0101	68.6821	1.41061	2.67682e-45	6.79447e-44	17.8332	21.1819	19.9805	29.0714	40.0965	31.5644	0.868997	2.18227e-15	3.38543e-14
BLOC1S3	388552	ENSG00000189114	19	3.11862	2.96902	3.54604	3.86063	2.14466	2.70178	-0.015901	0.951721	0.974615	4.82544	4.33724	4.45218	2.57353	2.96015	2.79795	-0.626561	0.0168427	0.0505531
BLOC1S4	55330	ENSG00000186222	4	15.9475	18.7049	15.1771	13.323	16.9562	16.3529	0.0178981	0.900529	0.947002	14.1966	15.2308	14.0081	19.5398	13.7243	19.4108	0.363149	0.0133016	0.0413397
BLOC1S5	63915	ENSG00000188428	6	15.0969	18.5564	13.3331	24.4506	23.7253	21.3298	0.661842	1.38461e-08	7.33552e-08	22.4488	21.8879	21.0664	23.1618	26.0134	25.7062	0.279841	0.013959	0.0430669
BLOC1S6	26258	ENSG00000104164	15	68.6805	58.7867	59.2898	66.6147	66.5515	61.2166	0.17423	0.0228042	0.0532746	72.5215	78.373	69.7146	63.1945	76.3359	70.8231	0.0197228	0.796287	0.8943
BLVRA	644	ENSG00000106605	7	0.212633	0.296902	0.425525	0.378493	0.402124	0.142199	0.190294	0.788522	0.873684	1.88822	1.00866	2.38897	2.66885	2.78074	2.88539	0.741424	0.0912628	0.205412
BLVRB	645	ENSG00000090013	19	1.63019	1.03916	1.84394	1.36257	1.20637	1.20869	-0.0953468	0.797774	0.880169	2.23789	2.21905	2.28038	1.71569	1.70433	1.13667	-0.481609	0.175635	0.339647
BLZF1	8548	ENSG00000117475	1	15.5931	15.8843	17.4465	51.7021	48.456	53.6801	1.78479	2.69038e-53	8.55619e-52	21.3998	20.7784	23.7811	27.1651	33.3689	30.69	0.558555	1.67691e-06	1.09945e-05
BMF	90427	ENSG00000104081	15	9.852	13.3606	13.6168	8.78103	10.2542	11.2337	-0.143052	0.337872	0.491413	23.1482	24.7122	26.3873	27.451	23.9503	23.258	0.0964548	0.463639	0.657391
BMI1	648	ENSG00000168283	10	9.14322	8.16482	6.52472	11.052	10.1871	9.38513	0.458097	0.0133134	0.0330292	12.0986	13.4152	10.9676	9.43628	15.9669	12.9405	0.16233	0.362101	0.563459
BMP1	649	ENSG00000168487	8	6.73338	7.12566	5.24814	6.51008	8.37758	6.32785	0.250214	0.217203	0.351299	10.6999	9.38055	9.88166	9.91287	7.71432	12.1536	0.0722785	0.707497	0.841367
BMP10	27302	ENSG00000163217	2	0.141755	0	0	0	0	0	-1.87313	0.720783	NA	0	0	0	0	0	0	0	1	NA
BMP2	650	ENSG00000125845	20	10.6317	10.9112	11.631	12.9444	13.4712	14.0066	0.416652	0.00215143	0.00630702	40.0722	35.9083	38.9837	36.4107	35.3424	34.5372	-0.0298076	0.790039	0.890395
BMP2K	55589	ENSG00000138756	4	65.7745	64.4278	54.3254	62.6027	60.7878	68.3266	0.167283	0.0656688	0.132762	91.5436	90.4769	84.6999	154.221	198.868	180.118	1.08629	5.26444e-36	2.12016e-34
BMP6	654	ENSG00000153162	6	0	0	0	0.0756986	0.0670207	0	1.62558	0.529201	NA	0	0	0	0.095316	0	0.174872	2.50205	0.320063	NA
BMP7	655	ENSG00000101144	20	0	0	0	0	0	0	0	1	NA	0	0	0	0	0	0.087436	1.03637	0.844037	NA
BMP8A	353500	ENSG00000183682	1	0.0708777	0	0.141842	0	0.0670207	0.0710995	-0.290975	0.887037	NA	0.069934	0.302598	0.217179	0	0	0	-3.44082	0.0812201	NA
BMP8B	656	ENSG00000116985	1	2.62248	1.26184	2.12763	0.302794	0.402124	0.497696	-2.18343	2.0491e-06	8.99044e-06	6.7836	5.3459	6.73256	2.00164	2.33224	2.01103	-1.48845	1.81899e-06	1.1865e-05
BMPER	168667	ENSG00000164619	7	0	0	0	0	0	0	0	1	NA	0.139868	0.201732	0.434359	0.095316	0	0	-2.89991	0.305822	NA
BMPR1A	657	ENSG00000107779	10	32.5329	34.1438	30.496	31.4149	29.3551	28.3687	-0.0127209	0.887857	0.940372	39.0232	36.8161	39.6352	32.5028	37.9437	34.6247	-0.0495512	0.579266	0.752883
BMPR1B	658	ENSG00000138696	4	0	0	0	0	0	0.142199	1.63916	0.578441	NA	0	0	0	0.381264	0.269104	0.087436	3.95217	0.160339	NA
BMPR2	659	ENSG00000204217	2	25.1616	25.1625	21.8436	36.1839	32.572	35.763	0.642481	1.16801e-09	6.72868e-09	54.8982	57.1911	55.2721	62.9086	79.3858	75.1075	0.466266	1.07268e-06	7.23108e-06
BMS1	9790	ENSG00000165733	10	99.7958	102.728	99.5729	58.7421	57.4367	62.3542	-0.638859	7.80656e-26	1.05846e-24	86.6482	86.5431	90.0208	71.2964	72.8376	73.5337	-0.186562	0.00256443	0.00963697
BMS1P1	399761	ENSG00000204177	10	9.63937	8.9813	10.0708	6.13158	7.10419	5.04806	-0.517622	0.00176652	0.00527152	18.7423	17.0464	18.786	12.2005	9.77745	11.5416	-0.620815	2.67715e-05	0.000148077
BMS1P22	106480334	ENSG00000232775	22	0	0	0	0	0	0	0	1	NA	0	0	0	0.095316	0	0	1.03637	0.844037	NA
BMS1P4	729096	ENSG00000271816	10	1.20492	1.18761	0.992892	1.05978	1.00531	1.06649	-0.0120582	0.978024	0.990296	1.18888	1.21039	1.84602	1.23911	0.807313	0.961796	-0.397253	0.372146	0.574209
BMT2	154743	ENSG00000164603	7	30.4065	33.6242	29.7868	45.7219	42.8932	45.1482	0.62719	5.17687e-09	2.83144e-08	47.9747	48.6175	44.9561	52.4238	68.801	59.8062	0.442331	2.04255e-05	0.00011501
BMX	660	ENSG00000102010	X	0	0.148451	0	0	0	0.142199	-0.138186	0.940771	0.968907	0	0.100866	0.10859	0.190632	0.717611	0.262308	2.70072	0.0906735	NA
BNC2	54796	ENSG00000173068	9	7.72567	6.53185	6.52472	21.8769	25.1998	22.183	1.84693	1.14411e-42	2.69234e-41	13.4273	12.1039	13.7909	31.4543	31.1264	32.8759	1.36377	1.26202e-30	4.15995e-29
BNC2-AS1	111216284	ENSG00000234779	9	0.425266	0.0742256	0.425525	0	0	0	-4.39233	0.00626454	0.0167387	0.069934	0.302598	0.10859	0.667212	0.269104	0.174872	1.3261	0.288383	0.483164
BNIP1	662	ENSG00000113734	5	11.1987	11.3565	11.631	9.31092	8.4446	9.24293	-0.217563	0.199338	0.328899	6.9934	9.58228	8.68717	6.00491	8.79074	8.39385	-0.0177636	0.92257	0.962463
BNIP2	663	ENSG00000140299	15	162.664	166.636	147.799	184.326	177.672	163.955	0.257643	0.000665536	0.00213291	120.846	130.42	119.123	121.051	155.004	130.892	0.22468	0.00379081	0.0136819
BNIP3	664	ENSG00000176171	10	85.4785	87.9573	91.3461	146.628	189.937	163.102	1.03802	6.20135e-09	3.3713e-08	205.396	239.658	222.5	206.454	277.088	248.406	0.222053	0.210227	0.387493
BNIP3L	665	ENSG00000104765	8	44.2277	53.5909	42.4107	87.9617	103.949	95.2022	1.15072	3.18987e-12	2.22171e-11	107.558	112.869	114.671	118.001	169.625	156.073	0.49403	0.00233924	0.00888763
BNIPL	149428	ENSG00000163141	1	0.992288	0.964933	0.567367	0.756986	0.938289	0.639895	-0.0463233	0.923248	0.957633	1.74835	1.91646	1.84602	0.47658	0.62791	1.04923	-1.25556	0.00726043	0.0242975
BOC	91653	ENSG00000144857	3	0.141755	0	0.425525	0	0.134041	0	-1.7029	0.266543	0.411605	0.559472	0.504331	0.651538	0.190632	0	0	-3.13755	0.0283455	0.0791015
BOD1	91272	ENSG00000145919	5	18.8535	18.7791	19.9997	9.00813	10.4552	10.1672	-0.82923	3.27881e-11	2.11601e-10	15.2456	15.3316	16.397	12.0098	11.123	12.3285	-0.316664	0.0143538	0.0440444
BOD1L1	259282	ENSG00000038219	4	207.955	215.551	204.11	216.649	191.009	203.984	0.0811541	0.122839	0.223031	285.68	280.307	272.777	266.313	253.855	266.155	-0.00805332	0.876483	0.939541
BOD1L2	284257	ENSG00000228075	18	0	0	0	0	0	0	0	1	NA	0.279736	0.302598	0.217179	0	0	0.087436	-2.94876	0.289206	NA
BOK	666	ENSG00000176720	2	0	0	0	0	0	0	0	1	NA	0	0	0	0	0	0	0	1	NA
BOLA1	51027	ENSG00000178096	1	0.212633	0.296902	0	0.0756986	0.0670207	0.355497	-0.128522	0.881692	0.936517	2.72743	1.71472	3.36628	1.90632	1.97343	2.53564	-0.197412	0.654074	0.804958
BOLA2	552900	ENSG00000183336	16	0.141755	0.148451	0	0	0	0	-2.92769	0.085145	0.164788	0.419604	0.403464	0.10859	0	0.179403	0.087436	-1.71902	0.203474	0.378475
BOLA2-SMG1P6	107282092	ENSG00000261740	16	0.283511	0.593805	0.425525	0.151397	0.201062	0.497696	-0.49163	0.518033	0.664787	0.839208	0.504331	1.41167	0.47658	0.269104	0.349744	-1.24193	0.0802703	0.185494
BOLA2B	654483	ENSG00000169627	16	0	0	0	0	0	0	0	1	1	0	0.403464	0.868717	0	0	0	-4.57588	0.22838	0.411504
BOLA3	388962	ENSG00000163170	2	28.0676	25.7563	28.9357	19.3788	21.0445	20.6188	-0.309606	0.00342738	0.00964861	16.3646	17.4498	17.8087	13.8208	17.4021	13.3777	-0.118451	0.323388	0.522113
BOLA3-AS1	100507171	ENSG00000225439	2	0.425266	0.445354	0.141842	0.151397	0.201062	0.142199	-0.991357	0.2879	0.436186	0.629406	0.100866	0.434359	0.381264	0.807313	0.262308	0.35798	0.665098	0.812134
BOP1	23246	ENSG00000261236	8	69.2475	68.2133	66.6656	31.7177	29.221	25.4536	-1.12191	4.06812e-26	5.57877e-25	46.7159	49.3235	48.3224	35.6482	23.7709	30.1654	-0.604403	3.61805e-08	2.93983e-07
BORA	79866	ENSG00000136122	13	44.5821	48.2466	42.8362	62.7541	55.6272	56.3819	0.479348	5.13661e-08	2.593e-07	27.9736	28.7468	27.256	24.115	26.1928	26.2308	-0.0469072	0.642762	0.798759
BORCS6	54785	ENSG00000196544	17	4.25266	4.82466	3.4042	5.52599	5.89782	5.47466	0.525985	0.00997892	0.0255118	5.66465	5.3459	4.88654	4.95643	4.39537	4.72154	-0.0996126	0.633466	0.792039
BORCS7	119032	ENSG00000166275	10	7.65479	6.53185	5.67367	10.9006	9.11481	7.89204	0.588545	0.00203855	0.00601044	7.6228	7.96842	9.33871	7.33933	12.6479	9.9677	0.363613	0.0542407	0.13509
BORCS8	729991	ENSG00000254901	19	4.89056	3.93396	3.68789	5.60169	5.56272	5.75906	0.537787	0.0151524	0.0371501	6.22412	5.6485	6.08102	6.48149	4.93358	6.82001	0.103954	0.62952	0.788859
BORCS8-MEF2B	4207	ENSG00000064489	19	0	0	0	0.0756986	0	0	0.733289	0.889293	NA	0	0	0	0.190632	0	0	1.98128	0.7049	NA
BPESC1	60467	ENSG00000232416	3	0.0708777	0	0	0	0	0.213298	1.25962	0.517186	NA	0.209802	0	0.217179	0.095316	0.0897014	0	-1.16214	0.514322	NA
BPGM	669	ENSG00000172331	7	18.0738	17.7399	15.4607	19.0003	18.8328	21.1165	0.309634	0.0127208	0.0317117	15.5253	15.4325	15.3111	13.1536	18.03	16.6128	0.135739	0.302455	0.499945
BPHL	670	ENSG00000137274	6	5.81197	5.12157	6.09919	3.33074	2.88189	3.91047	-0.618801	0.00460599	0.01266	10.0006	12.1039	11.0762	6.67212	6.3688	5.68334	-0.734587	0.000157514	0.000757154
BPI	671	ENSG00000101425	20	0.141755	0	0	90.3084	102.81	96.9797	10.8512	9.68338e-21	1.06301e-19	0.559472	0.100866	0.217179	33.9325	29.2427	32.1764	6.75549	5.43884e-20	1.10175e-18
BPIFB1	92747	ENSG00000125999	20	0	0	0	0	0	0	0	1	NA	0.069934	0	0	0	0	0	-0.887197	0.866256	NA
BPIFB4	149954	ENSG00000186191	20	0	0	0	0	0	0	0	1	NA	0.069934	0	0	0	0	0	-0.887197	0.866256	NA
BPNT1	10380	ENSG00000162813	1	22.7517	23.7522	17.5884	28.7655	25.803	27.6577	0.455605	4.63942e-05	0.000175222	20.3508	22.3923	19.6547	22.304	24.6679	24.1323	0.276732	0.0172739	0.0516945
BPTF	2186	ENSG00000171634	17	172.871	171.906	161.132	152.003	138.13	144.83	-0.100679	0.0878987	0.169315	198.752	194.873	201.651	188.535	170.971	182.916	-0.0487778	0.404786	0.605226
BRAF	673	ENSG00000157764	7	107.663	103.99	103.686	107.341	92.9577	92.5004	0.011598	0.857499	0.920197	187.563	185.291	183.082	166.517	185.233	177.495	0.0156182	0.79888	0.895368
BRAP	8315	ENSG00000089234	12	75.2721	71.2566	67.233	76.9854	74.8621	71.3128	0.175487	0.0052524	0.0142735	55.1779	54.5686	54.9464	55.3786	55.7046	56.3088	0.109103	0.111101	0.239844
BRAT1	221927	ENSG00000106009	7	107.592	98.9427	110.495	81.3003	86.6577	77.8539	-0.241943	0.00163198	0.00490319	101.754	98.7479	94.5816	93.2191	78.399	98.8901	-0.0417945	0.59045	0.760759
BRCA1	672	ENSG00000012048	17	132.896	124.55	132.764	174.107	170.97	175.616	0.540568	1.94274e-32	3.29261e-31	182.038	184.585	187.969	186.819	181.197	182.042	0.074999	0.093099	0.20857
BRCA2	675	ENSG00000139618	13	188.677	180.442	169.785	205.9	190.205	206.97	0.280232	6.95255e-06	2.88868e-05	212.459	210.205	209.578	148.788	176.622	161.319	-0.290043	4.18073e-06	2.59785e-05
BRCC3	79184	ENSG00000185515	X	51.7407	45.5003	44.5383	43.6024	43.9656	44.4372	0.0113541	0.886601	0.93975	47.2754	42.3638	46.9107	45.9423	47.3623	46.5159	0.117714	0.148203	0.300006
BRD1	23774	ENSG00000100425	22	49.8979	45.1292	50.3538	32.4747	33.3093	28.9375	-0.491804	2.05853e-08	1.07194e-07	82.662	77.7678	73.6238	58.3334	50.4122	51.4124	-0.465984	1.6273e-08	1.37442e-07
BRD2	6046	ENSG00000204256	6	0.425266	0.296902	0.283683	0.454191	0.268083	0.426597	0.52244	4.03543e-05	0.000153591	0.279736	0.706063	0.10859	0	0.179403	0.262308	0.262845	0.0418352	0.109195
BRD3	8019	ENSG00000169925	9	36.9273	37.5581	39.7157	23.8451	20.8434	23.8183	-0.612115	2.1704e-10	1.3192e-09	71.3327	69.6985	72.8637	53.8535	50.1431	57.2706	-0.321455	0.000210447	0.000991447
BRD3OS	266655	ENSG00000235106	9	10.0646	8.01636	8.93603	4.61761	5.36165	5.19026	-0.70944	4.52352e-05	0.000171024	10.0705	9.27968	9.4473	9.62692	8.79074	7.7818	-0.0575888	0.727684	0.854012
BRD4	23476	ENSG00000141867	19	74.8469	78.7533	82.6937	39.5147	38.6709	43.3707	-0.835222	8.78723e-16	7.5922e-15	132.595	126.99	132.045	105.134	75.8874	93.8188	-0.427505	1.76483e-05	0.000100429
BRD7	29117	ENSG00000166164	16	87.0378	94.0438	85.8143	78.5751	76.0014	80.9823	-0.0631172	0.332722	0.485522	138.469	138.388	143.773	118.192	122.891	110.432	-0.172148	0.00580541	0.0199191
BRD8	10902	ENSG00000112983	5	63.6482	67.9906	64.6798	76.5312	69.5004	73.588	0.280694	6.09529e-05	0.000226256	73.9202	67.782	71.0176	62.146	60.5485	63.6534	-0.107773	0.133787	0.278074
BRD9	65980	ENSG00000028310	5	114.893	107.553	111.346	54.1245	55.024	54.3911	-0.907458	3.06859e-30	4.8439e-29	99.2363	93.6037	101.966	67.3884	55.1664	59.2816	-0.613293	2.92735e-14	4.19566e-13
BRDTP1	643486	ENSG00000271209	X	0	0	0	0	0	0	0	1	NA	0	0	0	0	0.0897014	0	1.03637	0.844037	NA
BRF1	2972	ENSG00000185024	14	31.6823	27.4635	31.2052	18.6218	16.5541	17.6327	-0.650423	3.61393e-08	1.84807e-07	54.8282	51.6434	57.6611	37.5545	24.6679	31.2146	-0.730399	3.76526e-11	4.16411e-10
BRF2	55290	ENSG00000104221	8	14.6008	15.5131	13.0494	14.2313	13.3371	14.6465	0.0740683	0.562567	0.703119	10.6999	12.9109	12.3792	15.4412	11.8406	13.1154	0.260986	0.0552678	0.137011
BRI3	25798	ENSG00000164713	7	4.89056	5.93805	5.53183	8.55394	11.0584	11.3759	1.04998	2.6567e-09	1.4896e-08	7.83261	8.27102	8.14422	10.866	10.0466	9.79283	0.428308	0.0118272	0.0373626
BRI3BP	140707	ENSG00000184992	12	191.37	176.137	175.6	151.851	145.435	137.791	-0.200861	0.000746314	0.00237594	144.624	137.481	143.121	127.819	131.861	116.814	-0.0905022	0.14222	0.291315
BRICD5	283870	ENSG00000182685	16	2.5516	2.82057	2.83683	2.95224	3.82018	3.27058	0.423482	0.107607	0.20025	4.05617	4.03464	4.12641	4.09859	2.87045	4.28436	-0.0337491	0.893944	0.948645
BRINP3	339479	ENSG00000162670	1	0	0.0742256	0	0	0	0	-1.19028	0.821241	NA	0	0	0	0	0	0	0	1	NA
BRIP1	83990	ENSG00000136492	17	45.5035	45.5003	46.6659	58.8178	62.5303	61.6432	0.534913	1.70182e-11	1.12377e-10	83.5711	89.3674	86.003	71.1057	86.3825	75.9819	-0.060031	0.425482	0.624174
BRIX1	55299	ENSG00000113460	5	129.139	127.668	123.402	78.7265	71.7121	80.2002	-0.602028	8.19906e-16	7.09251e-15	73.5006	74.7418	70.3661	46.7048	59.8308	54.9098	-0.349372	1.42809e-05	8.24893e-05
BRK1	55845	ENSG00000254999	3	44.1568	46.0941	48.368	58.515	61.2569	58.9415	0.494899	9.89495e-11	6.18821e-10	36.7853	38.6317	35.8346	50.7081	52.2062	50.1882	0.547024	1.63133e-11	1.87553e-10
BRMS1	25855	ENSG00000174744	11	72.5788	72.1473	70.9209	47.6144	52.0751	48.1343	-0.42385	5.1499e-08	2.5985e-07	37.3447	37.0179	41.2641	34.695	32.8307	29.1162	-0.171164	0.0522266	0.131101
BRMS1L	84312	ENSG00000100916	14	8.64708	6.0865	6.24104	4.92041	4.75847	4.40817	-0.469549	0.0167728	0.0406509	9.37115	8.47275	8.14422	5.71896	7.62462	8.21898	-0.186155	0.32083	0.519468
BROX	148362	ENSG00000162819	1	39.4789	34.5149	29.9286	59.1206	58.9782	53.5379	0.832253	8.32566e-15	6.78157e-14	40.4918	44.2802	45.8248	50.7081	67.5452	53.1611	0.484268	5.57675e-06	3.41112e-05
BRPF1	7862	ENSG00000156983	3	70.9486	72.073	68.3677	47.463	47.8528	45.6459	-0.466964	9.03445e-12	6.08089e-11	63.6399	68.6898	63.4164	62.432	52.9238	56.6585	-0.100612	0.146988	0.298214
BRPF3	27154	ENSG00000096070	6	26.4374	26.3501	26.0989	24.4506	22.9881	25.4536	0.00572862	0.951258	0.97433	32.3794	34.2945	31.2738	33.0747	31.3955	32.5262	0.0716116	0.430774	0.628341
BRSK1	84446	ENSG00000160469	19	0.496144	0.593805	0.709209	0.151397	0.268083	0.142199	-1.5085	0.0340472	0.0757826	1.46861	1.21039	1.52025	0.762528	1.07642	1.2241	-0.366572	0.459995	0.654454
BRWD1	54014	ENSG00000185658	21	145.725	141.103	139.005	134.062	131.964	134.876	0.0326324	0.583559	0.719665	229.383	232.194	217.722	169.472	192.141	194.545	-0.201615	0.000487999	0.00213899
BRWD1-AS1	100874093	ENSG00000238141	21	0.212633	0.0742256	0	0	0.0670207	0.142199	-0.469745	0.759873	0.852645	0.069934	0	0.651538	0.095316	0.179403	0.262308	-0.272597	0.834474	0.91558
BRWD1-AS2	103091865	ENSG00000255568	21	0.779655	0.445354	0.283683	0.756986	0.335103	0.284398	-0.0845324	0.907866	0.950079	0.839208	0.605197	0.651538	0.47658	0.358806	0.786924	-0.295562	0.679204	0.821684
BRWD3	254065	ENSG00000165288	X	56.6313	57.5248	57.8714	104.918	103.413	104.161	0.983435	1.52051e-37	3.04468e-36	128.189	126.587	127.81	152.029	172.227	171.462	0.460745	1.61476e-10	1.67813e-09
BSCL2	26580	ENSG00000168000	11	2.97686	2.15254	3.4042	1.66537	2.54679	2.34628	-0.215957	0.444512	0.599689	5.31498	5.14417	4.99512	4.38454	3.22925	3.84718	-0.351101	0.16409	0.322998
BSDC1	55108	ENSG00000160058	1	26.8626	27.4635	27.5173	38.682	42.6922	40.5267	0.699039	2.02495e-15	1.70794e-14	34.8271	35.5049	37.3548	46.6095	40.4553	43.4557	0.365001	2.37823e-05	0.000132661
BSG	682	ENSG00000172270	19	238.149	246.726	255.741	193.561	200.727	188.698	-0.221764	1.44885e-05	5.8319e-05	211.131	232.093	219.568	219.799	202.277	202.677	0.00202076	0.968927	0.985048
BSN	8927	ENSG00000164061	3	1.06317	0.445354	1.27658	1.13548	1.13935	0.639895	0.252831	0.59904	0.733108	2.58756	1.61386	1.95461	3.62201	2.51164	2.1859	0.49766	0.21826	0.397972
BSN-DT	100132677	ENSG00000226913	3	0	0	0	0	0	0.0710995	0.733297	0.734282	0.833763	0.419604	0.201732	0	0.095316	0.358806	0.349744	0.416396	0.789132	NA
BSND	7809	ENSG00000162399	1	0	0	0	0	0.134041	0	1.54882	0.767583	NA	0	0	0	0	0	0	0	1	NA
BSPH1	100131137	ENSG00000188334	19	0.0708777	0	0	0	0	0.0710995	-0.228496	0.952993	NA	0	0	0	0	0	0	0	1	NA
BSPRY	54836	ENSG00000119411	9	0	0.148451	0	0	0	0	-1.96488	0.609748	NA	0.069934	0	0	0	0.0897014	0.087436	0.94815	0.805433	NA
BST1	683	ENSG00000109743	4	0.708777	0.593805	1.41842	1.05978	1.00531	1.13759	0.452766	0.369827	0.524348	0.34967	0.504331	0.325769	0.47658	0.358806	0.699488	0.479662	0.458619	0.653809
BST2	684	ENSG00000130303	19	27.5714	27.0923	26.2407	80.5433	84.7811	93.3536	1.79551	4.39832e-79	2.25934e-77	21.6795	20.7784	21.2836	50.3269	51.3989	52.9862	1.3637	7.78205e-41	3.75051e-39
BTAF1	9044	ENSG00000095564	10	190.874	187.939	188.224	184.856	181.693	184.645	0.0799917	0.0803942	0.157098	234.349	237.641	240.852	217.606	227.483	220.339	-0.0120546	0.789484	0.8901
BTBD1	53339	ENSG00000064726	15	113.83	111.264	104.254	128.082	124.122	122.718	0.303981	8.1591e-06	3.36863e-05	95.32	100.967	96.9706	106.277	129.17	116.377	0.351676	4.46041e-07	3.15973e-06
BTBD10	84280	ENSG00000148925	11	20.3419	20.8574	17.3047	34.0643	31.4997	32.137	0.844158	3.18714e-14	2.51002e-13	13.2175	11.8013	13.2479	18.3007	22.8739	18.3616	0.721875	9.04251e-09	7.8896e-08
BTBD11	121551	ENSG00000151136	12	4.96144	5.12157	4.11341	0.756986	0.670207	0.426597	-2.83742	2.11606e-15	1.78131e-14	5.59472	5.44677	5.53807	1.90632	1.34552	1.66128	-1.6734	8.8762e-09	7.75115e-08
BTBD16	118663	ENSG00000138152	10	0	0	0.141842	0	0	0	-1.19028	0.821241	NA	0	0	0	0	0	0	0	1	NA
BTBD17	388419	ENSG00000204347	17	0	0	0	0.0756986	0	0	0.73329	0.882146	NA	0	0.100866	0	0.095316	0	0	0.0745866	0.987969	NA
BTBD18	643376	ENSG00000233436	11	0	0	0	0	0	0	0	1	NA	0	0	0	0	0	0	0	1	NA
BTBD19	149478	ENSG00000222009	1	0.212633	0.222677	0.141842	0.605588	0.871269	1.27979	2.32295	0.001093	0.00338787	0.139868	0.302598	0.217179	1.811	1.34552	1.57385	2.98005	1.86723e-05	0.000105929
BTBD2	55643	ENSG00000133243	19	26.2248	30.4325	30.7797	16.8051	21.1785	18.2015	-0.510419	0.000107807	0.000387152	21.7495	21.081	21.5008	22.9712	16.6845	24.0449	0.0692521	0.610354	0.776513
BTBD3	22903	ENSG00000132640	20	29.8395	29.3933	28.5102	28.387	31.9018	29.5774	0.153916	0.112637	0.208266	24.9664	23.0983	29.3192	23.9243	25.2061	24.1323	0.0118733	0.908431	0.955852
BTBD6	90135	ENSG00000184887	14	6.30812	8.90707	7.8013	7.56986	8.91375	7.18105	0.166272	0.342419	0.496336	7.2032	8.37189	8.46999	9.72223	9.59805	8.7436	0.318157	0.0704364	0.16719
BTBD7	55727	ENSG00000277222	14	0	0	0	0	0	0	0	1	NA	0	0	0	0	0	0	0	1	NA
BTBD9	114781	ENSG00000183826	6	18.7117	16.7008	16.4536	24.0721	22.9211	22.3963	0.531354	1.24999e-07	6.13811e-07	24.337	24.0061	22.8038	32.0262	30.1397	31.8267	0.483931	3.77693e-07	2.70611e-06
BTD	686	ENSG00000169814	3	4.32354	6.90298	7.09209	4.23912	2.68083	3.76827	-0.64058	0.00501007	0.0136699	8.32214	7.16149	6.08102	5.52833	5.20268	5.85821	-0.305165	0.162911	0.321242
BTF3	689	ENSG00000145741	5	414.28	416.628	406.944	388.485	395.623	387.705	0.0414737	0.43785	0.592513	265.399	292.814	271.04	306.632	361.228	332.082	0.358859	5.43071e-11	5.92859e-10
BTF3L4	91408	ENSG00000134717	1	50.3232	46.391	45.2475	60.2561	55.7612	58.2305	0.412272	5.30916e-06	2.23247e-05	65.8778	70.7071	65.4796	60.621	74.811	69.8614	0.111855	0.207393	0.383775
BTG1	694	ENSG00000133639	12	82.6434	86.2501	85.9561	120.966	119.163	129.33	0.657832	7.8447e-16	6.80108e-15	117.769	121.039	120.643	158.129	172.137	159.833	0.534686	2.54545e-11	2.87607e-10
BTG2	7832	ENSG00000159388	1	1.77194	1.11338	2.12763	8.32684	9.38289	10.3094	2.66081	3.53762e-20	3.7911e-19	3.84637	3.63118	4.01782	21.5414	21.3489	28.2418	2.71581	5.81791e-29	1.77665e-27
BTG3	10950	ENSG00000154640	21	0.0708777	0.148451	0.141842	0.227096	0.134041	0.355497	1.15387	0.234983	0.373712	1.04901	1.31126	1.19449	1.04848	1.52492	1.2241	0.192002	0.732853	0.857401
BTG4	54766	ENSG00000137707	11	0	0.0742256	0	0	0	0	-1.19029	0.730542	NA	0.069934	0.100866	0	0	0	0.087436	-0.731517	0.830487	NA
BTK	695	ENSG00000010671	X	119.004	118.612	121.417	132.624	136.588	130.183	0.2766	2.46267e-06	1.07223e-05	91.3338	97.5375	97.7307	100.94	108.808	107.109	0.234667	0.000142048	0.00068736
BTLA	151888	ENSG00000186265	3	0	0.0742256	0	0	0.0670207	0	-0.228497	0.907904	0.950079	0.069934	0.201732	0.217179	0.190632	0.0897014	0.262308	0.284078	0.835818	NA
BTN1A1	696	ENSG00000124557	6	0	0	0	1.13548	1.20637	1.13759	6.24086	1.96221e-06	8.6232e-06	0	0	0.10859	0.190632	0.358806	0.174872	2.97076	0.032865	0.089551
BTN2A1	11120	ENSG00000112763	6	32.8873	33.55	31.0633	49.6583	54.2197	50.3384	0.777315	1.89483e-19	1.96913e-18	36.8552	34.5971	37.8978	68.2463	63.5086	63.7408	0.92288	2.19725e-27	6.25002e-26
BTN2A2	10385	ENSG00000124508	6	3.61476	4.67621	4.39709	6.58577	8.4446	6.68335	0.909659	1.74156e-06	7.69889e-06	12.728	13.6169	13.7909	14.2974	12.3788	14.0772	0.110902	0.474939	0.666527
BTN2A3P	54718	ENSG00000124549	6	3.89827	2.37522	2.41131	4.61761	5.22761	5.54576	0.915364	8.26014e-05	0.000301441	7.55287	6.05197	7.16692	9.5316	8.52163	9.9677	0.510383	0.0101605	0.0326401
BTN3A1	11119	ENSG00000026950	6	10.3482	9.5751	9.92892	26.5702	29.087	28.6531	1.62019	7.56223e-43	1.79518e-41	20.7005	19.4672	20.1977	26.2119	26.6413	29.6408	0.534762	5.58934e-07	3.90908e-06
BTN3A2	11118	ENSG00000186470	6	37.3526	33.4757	36.3115	59.3477	58.1739	58.4438	0.839976	2.11968e-28	3.16358e-27	35.3866	35.6057	40.2868	46.2283	47.7212	50.3631	0.46741	2.91511e-09	2.66821e-08
BTN3A3	10384	ENSG00000111801	6	8.71796	8.23904	6.8084	18.092	20.7764	20.2633	1.41028	4.62382e-26	6.31679e-25	11.7489	10.8935	11.5105	20.3023	20.3622	18.0993	0.864616	1.5595e-11	1.79396e-10
BTNL8	79908	ENSG00000113303	5	0	0	0	0.302794	0.402124	0.213298	4.31961	0.00683978	0.0181382	0	0	0	0.190632	0.62791	0.262308	4.51543	0.00479783	0.0168616
BTRC	8945	ENSG00000166167	10	37.4234	37.3355	33.191	27.0244	25.87	27.5155	-0.313936	0.000813285	0.00257061	40.8414	35.404	37.1377	34.1231	37.2261	40.2206	0.0582386	0.529201	0.71424
BUB1	699	ENSG00000169679	2	219.508	211.32	213.472	241.933	242.548	240.743	0.291736	1.14069e-07	5.61413e-07	174.695	172.784	170.92	146.787	157.247	156.948	-0.083029	0.148385	0.30028
BUB1B	701	ENSG00000156970	15	117.515	111.487	114.324	113.926	104.083	102.952	0.023236	0.698589	0.809933	116.72	118.618	116.951	86.7376	89.9705	90.846	-0.310002	5.4373e-07	3.81061e-06
BUB3	9184	ENSG00000154473	10	284.078	270.107	260.28	318.085	298.51	287.74	0.27009	7.27606e-06	3.01672e-05	219.453	213.332	218.048	221.228	247.397	235.553	0.200324	0.00112999	0.00459635
BUD13	84811	ENSG00000137656	11	47.5589	45.4261	46.9496	43.2239	40.6145	40.4556	-0.0493375	0.503463	0.652917	31.0507	29.6546	30.2965	31.1683	29.4221	32.3513	0.113694	0.174442	0.337818
BUD23	114049	ENSG00000071462	7	79.0995	73.706	75.7435	40.1202	40.2794	44.5083	-0.750264	8.42807e-27	1.18508e-25	72.6614	75.5487	71.6692	52.2332	44.3125	49.6636	-0.503658	1.3122e-12	1.66381e-11
BUD31	8896	ENSG00000106245	7	93.7712	100.204	90.9206	95.683	98.5874	96.0554	0.144008	0.0215185	0.0506541	57.4857	60.2171	58.8556	65.9587	62.0734	61.5549	0.189733	0.0062891	0.0213429
BVES	11149	ENSG00000112276	6	1.98458	1.03916	1.84394	2.95224	2.61381	2.13298	0.805238	0.014688	0.0361082	5.38492	4.33724	4.01782	6.00491	3.58806	6.20796	0.272175	0.324908	0.52411
BVES-AS1	154442	ENSG00000203808	6	0.0708777	0	0	0.0756986	0	0.0710995	0.686809	0.734173	0.833739	0.419604	0.100866	0.10859	0.667212	0	0.174872	0.433679	0.769921	NA
BYSL	705	ENSG00000112578	6	41.1091	35.1087	42.5525	18.5462	15.8839	18.4148	-1.04113	8.61674e-20	9.08559e-19	32.869	30.0581	30.948	22.6852	18.8373	24.9193	-0.416231	0.000343056	0.00154053
BZW1	9689	ENSG00000082153	2	431.645	435.185	420.986	385.003	381.214	391.971	-0.0325232	0.599767	0.733656	277.078	288.477	277.012	265.455	320.234	288.102	0.140542	0.0263747	0.0743671
BZW2	28969	ENSG00000136261	7	213.2	210.652	210.351	123.767	118.828	115.323	-0.704931	5.92072e-38	1.20001e-36	148.4	153.316	152.351	113.331	121.904	112.268	-0.29824	1.62262e-07	1.21416e-06
C10orf105	414152	ENSG00000214688	10	0.141755	0.0742256	0.283683	2.64945	3.21699	3.34167	4.52497	9.48951e-11	5.9398e-10	0.069934	0	0.10859	7.62528	5.56149	8.04411	6.96971	3.54364e-11	3.93184e-10
C10orf143	387723	ENSG00000237489	10	3.54388	3.04325	3.54604	1.96816	2.47976	1.91969	-0.536256	0.0503568	0.105853	4.40584	4.33724	5.42948	3.62201	3.04985	3.93462	-0.325098	0.200803	0.37481
C10orf25	220979	ENSG00000165511	10	5.59934	3.4886	4.25525	6.35868	6.1659	6.32785	0.61223	0.00390902	0.0109065	3.9163	3.93378	2.82333	5.24238	4.48507	4.89642	0.523735	0.0238111	0.0683323
C10orf53	282966	ENSG00000178645	10	4.96144	5.49269	3.26236	0.0756986	0	0	-7.39065	1.19307e-09	6.86574e-09	1.04901	1.71472	1.52025	0.285948	0	0.087436	-3.44594	1.66692e-05	9.53101e-05
C10orf55	414236	ENSG00000222047	10	0	0.0742256	0.425525	0.0756986	0.603186	0.497696	1.71858	0.10594	0.197523	0.139868	0.504331	0.10859	0.381264	0.538208	0.349744	0.875046	0.366827	0.568638
C10orf71	118461	ENSG00000177354	10	0	0	0	0	0	0	0	1	NA	0	0	0	0	0	0	0	1	NA
C10orf88	80007	ENSG00000119965	10	14.8134	13.5833	11.7729	14.8369	12.0637	14.5043	0.144872	0.288341	0.436611	16.7142	15.9368	15.9627	16.1084	19.2858	18.2741	0.22795	0.0877081	0.199286
C10orf90	118611	ENSG00000154493	10	0	0	0	0	0	0	0	1	NA	0	0	0	0.095316	0	0	1.03637	0.844037	NA
C10orf95	79946	ENSG00000120055	10	0.0708777	0.148451	0.85105	0	0.134041	0	-2.68477	0.0748812	0.147848	0.34967	0	0.325769	0.381264	0.0897014	0.262308	0.160634	0.89731	0.950356
C10orf99	387695	ENSG00000188373	10	0	0.148451	0	0.0756986	0	0	-1.00804	0.757854	NA	0.069934	0	0	0	0	0	-0.887204	0.78931	NA
C11orf1	64776	ENSG00000137720	11	16.798	15.2163	14.4679	12.9444	12.868	13.1534	-0.142778	0.27041	0.415895	10.2104	9.98574	11.4019	11.152	11.2127	10.6672	0.154108	0.28401	0.477569
C11orf21	29125	ENSG00000110665	11	18.4991	16.9977	16.7373	25.359	21.9158	23.8894	0.560088	9.90931e-07	4.49546e-06	14.826	12.6083	13.4651	16.7756	13.814	14.6018	0.218166	0.086739	0.197547
C11orf24	53838	ENSG00000171067	11	24.0984	26.0532	25.6734	9.61372	9.58396	10.3805	-1.2346	5.8567e-24	7.41986e-23	18.8122	16.9455	16.6142	13.1536	10.3157	10.4923	-0.55062	1.95818e-05	0.000110657
C11orf42	160298	ENSG00000180878	11	0	0	0	0	0	0	0	1	NA	0	0	0	0	0	0	0	1	NA
C11orf45	219833	ENSG00000174370	11	3.11862	2.44944	1.41842	0.832684	0.402124	0.853194	-1.69341	1.33605e-05	5.39358e-05	6.29406	4.94244	6.73256	3.24074	2.42194	3.06026	-0.961055	0.0010584	0.0043466
C11orf49	79096	ENSG00000149179	11	16.3019	12.3215	13.475	13.6257	14.6105	12.869	0.0829194	0.563637	0.704091	9.79076	7.86756	9.55589	7.62528	5.83059	8.83103	-0.209147	0.210903	0.388551
C11orf54	28970	ENSG00000182919	11	11.8366	9.64933	10.6381	13.7014	11.9297	11.447	0.324974	0.0200323	0.0475908	13.1476	12.7091	11.5105	12.3911	14.711	12.7657	0.1744	0.211597	0.389383
C11orf58	10944	ENSG00000110696	11	125.099	117.202	115.459	126.114	128.143	125.562	0.205853	0.00438732	0.0121237	76.7176	80.0877	79.2704	72.2495	92.0337	80.2662	0.140392	0.0669571	0.160473
C11orf65	160140	ENSG00000166323	11	0.354388	0.148451	0	0.0756986	0.268083	0.426597	0.550783	0.534989	0.67949	0.979076	0.907795	0.868717	0.762528	0.358806	1.39898	-0.0463629	0.943131	0.972719
C11orf68	83638	ENSG00000175573	11	9.49761	8.83285	11.0637	8.93243	8.91375	7.53654	-0.0704651	0.663719	0.783326	9.86069	8.37189	10.4246	9.34097	7.17611	10.1426	-0.0208516	0.900194	0.951774
C11orf71	54494	ENSG00000180425	11	4.11091	4.23086	3.54604	8.17544	8.4446	8.53194	1.18209	3.61345e-10	2.16466e-09	6.43393	7.26236	6.2982	9.05502	10.4054	9.26821	0.612589	0.000441877	0.00194944
C11orf72	100505621	ENSG00000184224	11	0	0	0	0	0	0	0	1	NA	0.069934	0	0	0	0	0	-0.887197	0.866256	NA
C11orf74	119710	ENSG00000166352	11	3.1895	2.82057	3.12052	4.39052	2.41274	4.97696	0.488466	0.0792256	0.15525	2.30782	2.82425	2.49756	3.33606	3.67776	2.09846	0.348467	0.245265	0.432028
C11orf80	79703	ENSG00000173715	11	6.52075	5.27002	5.81551	4.69331	4.62443	4.76366	-0.202893	0.274912	0.421201	13.0777	13.5161	13.5737	8.67376	8.07313	7.16975	-0.662227	4.16231e-05	0.00022207
C11orf88	399949	ENSG00000183644	11	0	0	0	0	0	0	0	1	NA	0.069934	0	0	0	0	0	-0.887197	0.866256	NA
C11orf91	100131378	ENSG00000205177	11	0	0.0742256	0.283683	0	0	0.0710995	-1.97213	0.375133	NA	0	0	0	0	0	0.087436	1.03638	0.665361	NA
C11orf94	143678	ENSG00000234776	11	0.637899	0.519579	0.425525	0.454191	0.402124	0.355497	-0.295879	0.671276	0.788282	0.489538	0.403464	0	0.190632	0.269104	0.349744	-0.136498	0.868368	0.935476
C11orf95	65998	ENSG00000188070	11	55.639	63.0175	61.843	14.0042	14.7446	12.869	-1.99287	1.17277e-84	6.85467e-83	32.6592	37.7239	33.337	22.7805	21.0798	18.8862	-0.637398	6.94739e-10	6.76057e-09
C11orf96	387763	ENSG00000187479	11	0.0708777	0.0742256	0.141842	0	0	0	-2.66387	0.142576	0.251908	0.279736	0.302598	0.542948	0.190632	0.269104	0.087436	-0.942343	0.4746	NA
C11orf98	102288414	ENSG00000278615	11	0.141755	0.222677	0.283683	0	0.134041	0.284398	-0.445281	0.705281	0.814809	0.139868	0	0.10859	0.095316	0.269104	0.262308	1.35526	0.306529	0.504548
C12orf10	60314	ENSG00000139637	12	27.217	24.0491	25.2478	17.7135	17.3584	16.6373	-0.445181	9.8629e-05	0.000355907	16.3646	16.3403	16.2885	14.5833	12.2891	14.4269	-0.161919	0.203004	0.37792
C12orf29	91298	ENSG00000133641	12	56.773	58.6382	54.4672	36.5624	32.1029	31.1416	-0.650515	9.02293e-10	5.24261e-09	34.6173	37.3205	31.491	21.9227	31.6646	23.4328	-0.337034	0.00305842	0.0112849
C12orf4	57102	ENSG00000047621	12	22.5391	22.3419	23.4039	33.913	28.8189	32.3503	0.601846	2.42052e-09	1.36247e-08	24.0573	22.3923	26.3873	25.4494	28.6148	27.1926	0.246861	0.0174462	0.0521488
C12orf42	374470	ENSG00000179088	12	0	0	0	0	0	0	0	1	NA	0	0	0	0	0	0.087436	1.03637	0.844037	NA
C12orf43	64897	ENSG00000157895	12	43.0936	41.1952	41.2759	25.0562	28.2827	24.1027	-0.57591	3.79051e-09	2.09116e-08	26.6449	25.62	25.3014	21.0648	19.9137	23.87	-0.174451	0.103468	0.227079
C12orf45	121053	ENSG00000151131	12	78.6743	74.1514	73.474	29.144	24.9987	25.738	-1.38525	1.29906e-57	4.5755e-56	94.2011	87.4509	92.3012	53.5676	49.6049	50.7129	-0.74813	6.88791e-20	1.38425e-18
C12orf49	79794	ENSG00000111412	12	60.4587	61.7557	55.1764	90.3841	90.679	89.5142	0.721453	5.81432e-27	8.23448e-26	40.7715	43.1707	38.6579	51.0894	51.1298	58.0575	0.472914	2.8208e-10	2.85704e-09
C12orf50	160419	ENSG00000165805	12	0.141755	0	0	0	0.0670207	0.0710995	-0.0920341	0.966356	NA	0.069934	0.100866	0	0	0	0.087436	-0.75279	0.739469	NA
C12orf54	121273	ENSG00000177627	12	0	0.0742256	0	0	0	0	-1.19028	0.821241	NA	0	0	0	0.190632	0	0	1.98128	0.7049	NA
C12orf56	115749	ENSG00000185306	12	0	0	0	0	0	0.0710995	0.733296	0.79877	NA	0	0.201732	0	0.095316	0.0897014	0.087436	0.568398	0.831977	NA
C12orf57	113246	ENSG00000111678	12	19.9166	19.8182	26.0989	16.578	14.8116	14.5043	-0.375296	0.00183147	0.0054473	15.875	15.4325	18.0259	17.2522	17.0433	15.5636	0.104691	0.4078	0.607875
C12orf60	144608	ENSG00000182993	12	1.48843	0.890707	1.84394	0.984081	0.871269	0.995393	-0.39435	0.351826	0.505924	1.46861	1.61386	1.30308	1.04848	0.538208	0.699488	-0.865251	0.0576203	0.1416
C12orf65	91574	ENSG00000130921	12	27.5006	26.2016	22.9784	22.3311	21.2456	22.3252	-0.111994	0.278566	0.425351	22.5887	22.4931	24.1069	18.3007	17.4918	20.46	-0.209526	0.0568313	0.140016
C12orf66	144577	ENSG00000174206	12	11.6948	12.4699	12.6239	6.35868	4.62443	7.96314	-0.835497	1.95269e-06	8.58835e-06	11.0496	12.0031	9.77307	7.91123	10.3157	9.18078	-0.173235	0.321107	0.519792
C12orf73	728568	ENSG00000204954	12	15.3096	13.3606	14.8934	8.47824	9.31587	9.66953	-0.538286	0.000123983	0.000440996	11.609	9.98574	12.2706	9.15034	8.25253	6.90744	-0.397416	0.00926679	0.0301597
C12orf74	338809	ENSG00000187510	12	0	0	0.141842	0.0756986	0	0	-0.228496	0.945426	NA	0.069934	0	0	0	0	0.087436	0.0745871	0.982173	NA
C12orf75	387882	ENSG00000235162	12	115.247	119.429	116.027	59.272	64.4739	64.0606	-0.77953	3.38237e-28	4.9998e-27	44.9676	52.1478	48.7568	36.4107	35.0733	35.6739	-0.353449	1.68854e-05	9.64106e-05
C12orf76	400073	ENSG00000174456	12	10.4899	8.01636	8.08498	8.32684	8.64567	8.88743	0.0692263	0.6832	0.798297	9.72082	13.2135	12.3792	8.76907	8.97014	7.86924	-0.364443	0.0318735	0.0872232
C13orf42	647166	ENSG00000226792	13	0	0	0	0.227096	0	0	2.27455	0.416145	NA	0	0	0	0.095316	0.179403	0.174872	3.24545	0.238415	NA
C13orf46	100507747	ENSG00000283302	13	0.0708777	0	0.141842	0.0756986	0	0.0710995	-0.226004	0.901849	NA	0.279736	0.201732	0.217179	0.095316	0.179403	0	-1.27468	0.402439	NA
C14orf119	55017	ENSG00000179933	14	44.7947	44.0158	41.8433	60.4832	62.1282	59.5102	0.595254	4.34961e-15	3.60125e-14	31.1906	33.185	32.7941	43.8454	44.2228	47.74	0.573365	4.332e-12	5.25368e-11
C14orf178	283579	ENSG00000197734	14	0	0	0	0	0	0	0	1	NA	0	0.100866	0	0	0	0	-0.887205	0.764642	NA
C14orf28	122525	ENSG00000179476	14	2.19721	2.67212	2.97868	2.04386	1.9436	3.05728	-0.0131659	0.967359	0.983364	1.88822	3.32858	2.38897	2.09695	2.78074	2.1859	0.00308531	0.992584	0.996454
C14orf39	317761	ENSG00000179008	14	0	0	0	0	0	0	0	1	1	1.11894	1.51299	0.325769	0.190632	0.538208	0.612052	-1.04917	0.2817	0.474732
C14orf93	60686	ENSG00000100802	14	9.07235	8.23904	8.5105	9.68942	9.24885	11.8736	0.375	0.0222278	0.0520743	17.0639	14.5247	17.7001	15.7271	12.6479	12.5033	-0.188764	0.21629	0.395443
C15orf39	56905	ENSG00000167173	15	71.3739	80.9059	85.5306	58.515	59.8495	66.5491	-0.238257	0.0260718	0.0600521	84.2005	86.2405	85.1343	101.511	76.8741	88.9224	0.149235	0.160369	0.317584
C15orf40	123207	ENSG00000169609	15	17.7194	20.5605	16.3118	21.4227	19.8381	17.6327	0.212599	0.0545628	0.113372	29.9317	30.7642	30.8395	27.9276	25.3855	25.0941	-0.137189	0.186965	0.356071
C15orf41	84529	ENSG00000186073	15	2.33896	2.07832	3.4042	4.23912	4.02124	3.12838	0.731187	0.00189988	0.00563065	18.5325	16.3403	18.1345	22.5899	26.1031	25.6187	0.572207	0.000211729	0.000997024
C15orf48	84419	ENSG00000166920	15	0.0708777	0.148451	0.425525	0.0756986	0.134041	0.142199	-0.596457	0.632228	0.759755	0.139868	0.403464	0.434359	0.095316	0	0	-3.20048	0.0387655	0.102658
C15orf54	400360	ENSG00000175746	15	0	0	0	0.227096	0.0670207	0	2.65642	0.254322	NA	0	0	0	0.095316	0	0.087436	1.93106	0.429002	NA
C15orf56	644809	ENSG00000176753	15	0	0	0	0	0	0	0	1	NA	0	0	0	0	0	0.087436	1.03637	0.835971	NA
C15orf61	145853	ENSG00000189227	15	11.7657	12.7668	14.8934	3.86063	6.76909	4.62146	-1.22695	8.7823e-11	5.50989e-10	6.7836	7.96842	8.90435	5.71896	5.65119	4.28436	-0.499394	0.0141437	0.0435379
C15orf62	643338	ENSG00000188277	15	0.141755	0.222677	0.283683	0.0756986	0.804248	0.710995	1.49527	0.0900951	0.172746	0.279736	0.201732	0.217179	0.285948	1.07642	0.349744	1.36619	0.117842	0.251486
C15orf65	145788	ENSG00000261652	15	0.992288	1.11338	0.992892	0.984081	1.07233	0.497696	-0.163415	0.73553	0.834728	0.69934	0.403464	0.868717	0.381264	0.717611	0.699488	-0.039113	0.944523	0.973334
C16orf46	123775	ENSG00000166455	16	0	0	0	0	0	0	0	1	NA	0.34967	0.201732	0	0	0.179403	0	-1.54587	0.474059	NA
C16orf54	283897	ENSG00000185905	16	23.8149	20.5605	24.3968	98.7866	112.528	101.317	2.31626	4.82673e-120	4.76634e-118	22.4488	21.8879	20.8492	89.9783	71.1332	71.9598	1.91844	3.57176e-79	3.86396e-77
C16orf58	64755	ENSG00000140688	16	36.2894	35.9994	38.581	33.9886	39.2741	36.1185	0.109651	0.217153	0.351271	33.918	32.9832	36.1604	38.1264	36.5085	36.0236	0.189524	0.0384304	0.10189
C16orf70	80262	ENSG00000125149	16	16.798	17.9626	21.9855	19.5302	23.5243	19.4102	0.287813	0.0109738	0.0277728	28.8128	28.5451	28.2333	26.6885	27.4486	25.269	-0.0231499	0.830264	0.912851
C16orf71	146562	ENSG00000166246	16	0.283511	0.0742256	0.283683	0.0756986	0.134041	0	-1.42576	0.272839	0.418736	0.209802	0.201732	0.434359	0.285948	0.179403	0.087436	-0.515852	0.645903	0.800999
C16orf72	29035	ENSG00000182831	16	63.7191	63.2402	59.9991	59.5748	62.5303	59.7236	0.0769389	0.261672	0.405802	68.6052	71.5141	73.9496	73.6793	77.5917	77.5557	0.18594	0.00606242	0.020691
C16orf74	404550	ENSG00000154102	16	10.0646	10.6143	11.0637	3.02794	5.16059	4.33707	-1.20397	3.40117e-11	2.19432e-10	20.6305	21.5853	26.4959	16.585	14.8904	13.7274	-0.513992	0.000567362	0.00246034
C16orf86	388284	ENSG00000159761	16	0.567022	0.964933	0.425525	0.302794	0.670207	0.497696	-0.335255	0.571414	0.710025	1.60848	2.92512	1.52025	2.00164	2.51164	2.09846	0.225283	0.630486	0.789797
C16orf87	388272	ENSG00000155330	16	12.1201	11.2081	10.2126	10.9763	8.91375	11.447	0.00968151	0.951422	0.974401	24.6867	23.9053	22.8038	15.0599	23.0533	18.1867	-0.255019	0.0780033	0.181362
C16orf89	146556	ENSG00000153446	16	0.0708777	0	0	0.0756986	0	0	-0.228496	0.952003	NA	0	0.100866	0	0.190632	0	0	1.0156	0.7863	NA
C16orf91	283951	ENSG00000174109	16	6.23724	7.27411	7.23393	4.69331	5.16059	4.40817	-0.410258	0.0344221	0.0765383	5.80452	7.16149	5.32089	4.95643	4.57477	5.24616	-0.218571	0.282237	0.475255
C16orf92	146378	ENSG00000167194	16	0	0	0	0	0	0.0710995	0.733289	0.889293	NA	0	0	0	0	0	0	0	1	NA
C16orf95	100506581	ENSG00000260456	16	2.19721	0.964933	1.84394	0.681287	0.804248	1.13759	-0.790013	0.0548038	0.113829	5.38492	3.32858	4.77794	3.62201	1.79403	2.36077	-0.726657	0.0309123	0.0850508
C16orf96	342346	ENSG00000205832	16	0.354388	0.593805	0.992892	0	0.402124	0.213298	-1.40982	0.0577736	0.11906	0.769274	0.907795	1.0859	0.857844	0.62791	0.524616	-0.364863	0.553466	0.733221
C17orf100	388327	ENSG00000256806	17	0.283511	0.742256	0.567367	0	0.335103	0.213298	-1.36904	0.0845602	0.163935	1.04901	0.806929	0.651538	0.571896	0.807313	0.786924	-0.140863	0.825847	0.910724
C17orf107	100130311	ENSG00000205710	17	0.283511	0.222677	0.141842	0.378493	0.268083	0.0710995	0.190108	0.828363	0.900844	1.04901	1.00866	1.30308	1.04848	0.538208	0.43718	-0.651993	0.325097	0.524218
C17orf113	110806298	ENSG00000267221	17	0.708777	0.519579	0.283683	0.454191	0.536165	0.426597	-0.0518891	0.931099	0.962822	1.32875	1.71472	1.30308	2.09695	0.986716	1.39898	0.127976	0.787812	0.889251
C17orf49	124944	ENSG00000258315	17	0.283511	0.593805	0.567367	0.605588	0.469145	0.426597	0.207492	0.743945	0.840792	0.279736	0.706063	0.651538	0.762528	0.717611	0.612052	0.494289	0.424607	0.623513
C17orf50	146853	ENSG00000270806	17	0	0.0742256	0	0	0	0	-1.19028	0.821241	NA	0	0	0	0	0	0	0	1	NA
C17orf53	78995	ENSG00000125319	17	12.758	14.0286	17.3047	13.1715	12.1978	11.8736	-0.0964188	0.474705	0.627901	18.1129	16.1386	15.9627	15.9178	14.8904	13.9898	-0.0872328	0.513752	0.700789
C17orf58	284018	ENSG00000186665	17	7.01689	7.12566	7.23393	7.87265	9.718	9.59843	0.474592	0.00446239	0.0123076	7.69274	7.06063	8.25281	7.33933	7.98343	7.16975	0.0544879	0.754274	0.870329
C17orf64	124773	ENSG00000141371	17	0	0	0	0	0	0	0	1	1	0.279736	0.201732	0	0.285948	0	0.174872	-0.0409759	0.9796	NA
C17orf67	339210	ENSG00000214226	17	4.11091	3.78551	3.4042	3.17934	3.08295	3.62607	-0.0867723	0.726538	0.828917	4.82544	5.85023	5.86384	3.71732	2.33224	3.41	-0.71289	0.00412253	0.0147587
C17orf75	64149	ENSG00000108666	17	11.9075	13.3606	12.4821	13.7014	14.6105	13.2956	0.261305	0.0600016	0.122937	13.0077	14.9282	11.9449	12.677	13.9934	11.2792	0.0147905	0.917734	0.960177
C17orf77	146723	ENSG00000182352	17	0	0	0	0	0	0	0	1	NA	0	0	0	0	0	0	0	1	NA
C17orf80	55028	ENSG00000141219	17	37.9905	34.8118	34.7512	35.2755	35.9901	33.4879	0.0794618	0.368945	0.523509	33.1487	36.5135	34.9659	30.5964	32.3822	33.4006	-0.0273827	0.765592	0.876287
C17orf82	388407	ENSG00000187013	17	0	0	0	0	0	0	0	1	NA	0.069934	0	0	0	0.0897014	0	0.0745865	0.988703	NA
C17orf99	100141515	ENSG00000187997	17	0	0	0	0	0	0	0	1	NA	0.069934	0	0	0	0	0.087436	0.0745865	0.988703	NA
C18orf15	147276	ENSG00000279020	18	0	0	0	0	0	0	0	1	NA	0	0	0	0	0	0	0	1	NA
C18orf21	83608	ENSG00000141428	18	14.5299	11.3565	10.9218	10.5978	11.5946	12.0158	7.42341e-05	0.999574	1	11.609	12.4065	10.859	11.3426	9.95686	9.26821	-0.10783	0.46259	0.656407
C18orf25	147339	ENSG00000152242	18	42.3849	38.4489	41.5596	49.1284	43.0273	41.0955	0.244842	0.00564113	0.0152322	68.3255	70.7071	65.9139	59.8584	73.5552	66.8885	0.0547234	0.51388	0.700864
C18orf32	497661	ENSG00000177576	18	1.63019	1.41029	1.84394	1.74107	2.21168	1.56419	0.324221	0.359204	0.513427	3.63657	2.52165	2.82333	3.52669	2.42194	3.23513	0.0979879	0.757729	0.872696
C18orf54	162681	ENSG00000166845	18	9.28498	8.16482	6.66656	11.3548	8.4446	12.4424	0.511135	0.00207492	0.00610589	19.3018	21.1819	19.4376	16.2037	22.3357	18.3616	0.0159753	0.913831	0.958726
C18orf65	400658	ENSG00000275763	18	0.141755	0.148451	0.141842	0.454191	0.335103	0.142199	1.21887	0.192487	0.320012	0.34967	0.504331	0.542948	0.47658	0.358806	0.349744	-0.130973	0.864389	0.93361
C19orf12	83636	ENSG00000131943	19	11.9075	12.9153	10.2126	8.62964	9.718	8.74523	-0.263615	0.120174	0.219186	8.95155	9.38055	13.0308	8.9597	11.5715	9.70539	0.0488273	0.77911	0.883779
C19orf18	147685	ENSG00000177025	19	0	0	0	0	0	0	0	1	NA	0.069934	0.100866	0	0	0	0	-1.68363	0.748143	NA
C19orf24	55009	ENSG00000228300	19	12.758	15.2905	13.3331	7.26706	8.64567	7.25215	-0.7179	1.22775e-05	4.97495e-05	7.2032	7.86756	8.57858	6.38617	4.66447	6.82001	-0.3101	0.0957076	0.213257
C19orf25	148223	ENSG00000119559	19	22.8935	22.4161	22.6947	20.0601	18.5647	20.2633	-0.0867	0.47239	0.625937	17.973	17.7524	20.1977	19.2538	14.9801	16.8751	-0.0427823	0.737996	0.861051
C19orf38	255809	ENSG00000214212	19	2.76423	3.11748	2.55315	12.7174	13.2701	14.0777	2.35084	2.18196e-32	3.69226e-31	2.65749	2.82425	2.82333	13.1536	14.711	13.9023	2.42314	1.19156e-32	4.36647e-31
C19orf44	84167	ENSG00000105072	19	6.52075	5.71537	5.38999	3.48213	3.21699	3.48387	-0.685296	0.000945592	0.00296025	8.81168	10.1875	9.33871	5.62364	6.4585	5.94565	-0.559849	0.00280015	0.0104189
C19orf47	126526	ENSG00000160392	19	8.93059	9.2782	7.8013	7.87265	6.70207	7.89204	-0.105208	0.566	0.706002	10.2104	10.3892	11.5105	8.29249	6.0997	10.0551	-0.303631	0.096942	0.215429
C19orf48	84798	ENSG00000167747	19	127.155	136.501	138.296	78.8022	80.4918	76.1475	-0.649006	3.51881e-18	3.43092e-17	105.111	103.791	98.0565	84.7359	69.9671	72.9216	-0.348409	5.89413e-06	3.5966e-05
C19orf53	28974	ENSG00000104979	19	35.7932	35.9252	33.3328	25.359	27.3444	23.8894	-0.340049	0.000238829	0.000815684	15.875	15.9368	16.2885	15.4412	16.6845	15.4762	0.0727119	0.519531	0.705638
C19orf54	284325	ENSG00000188493	19	2.90599	3.04325	3.97157	3.10364	3.48508	2.63068	0.0528007	0.837794	0.906905	9.79076	7.96842	8.46999	11.3426	6.99671	7.16975	0.032621	0.878861	0.94085
C19orf57	79173	ENSG00000132016	19	1.63019	1.11338	0.85105	1.58967	1.40743	1.35089	0.329675	0.342006	0.496091	5.24505	5.24504	6.40679	5.62364	4.39537	5.07129	-0.0733193	0.766693	0.876849
C19orf67	646457	ENSG00000188032	19	0.141755	0	0	0	0.0670207	0	-0.997366	0.602786	0.735865	0.279736	0	0.10859	0	0.0897014	0.087436	-1.11253	0.502666	NA
C19orf71	100128569	ENSG00000183397	19	0.212633	0.0742256	0.283683	0.227096	0.335103	0.568796	1.21192	0.198166	0.327491	0.69934	0.403464	0.217179	0.285948	0.269104	0.349744	-0.506416	0.560325	0.739177
C19orf73	55150	ENSG00000221916	19	0.141755	0.148451	0	0.0756986	0.268083	0.0710995	0.471759	0.701433	0.812026	0.279736	1.00866	0.217179	0.285948	0.358806	0.262308	-0.620781	0.521478	0.707479
C19orf81	342918	ENSG00000235034	19	0.496144	1.41029	1.13473	0.302794	0.938289	0.782094	-0.443447	0.465551	0.61919	0.839208	0.504331	0.868717	1.33442	0.269104	0.43718	-0.0593415	0.926418	0.964574
C1D	10438	ENSG00000197223	2	23.2479	21.5254	17.7302	24.3749	23.1221	21.8986	0.262705	0.143655	0.253416	19.2318	17.9542	19.0032	14.2974	30.4088	18.0118	0.249383	0.17277	0.335352
C1GALT1	56913	ENSG00000106392	7	56.206	54.2589	49.2191	90.6869	82.5695	84.2529	0.804549	1.13854e-15	9.76682e-15	77.4169	80.9955	76.9901	68.2463	98.6716	82.1898	0.171177	0.0849711	0.194239
C1GALT1C1	29071	ENSG00000171155	X	13.5376	12.6183	14.326	27.9328	28.9529	29.5063	1.22691	1.54201e-26	2.14316e-25	9.72082	11.7005	9.99025	18.11	23.4121	21.6841	1.10508	1.96732e-18	3.6751e-17
C1GALT1C1L	728819	ENSG00000223658	2	0.283511	0.593805	0.567367	0.454191	0.536165	0.568796	0.274276	0.647182	0.77168	1.95815	1.41213	1.52025	1.42974	1.25582	0.87436	-0.390907	0.40921	0.609395
C1orf105	92346	ENSG00000180999	1	0.0708777	0	0	0	0.0670207	0.0710995	0.638456	0.84434	NA	0	0	0.217179	0	0	0.087436	-1.03048	0.749567	NA
C1orf109	54955	ENSG00000116922	1	22.4682	22.713	21.4181	15.064	14.4765	13.7222	-0.506267	3.08849e-05	0.000119207	16.5044	15.7351	14.3338	11.8192	13.0964	12.9405	-0.21832	0.0992656	0.219537
C1orf112	55732	ENSG00000000460	1	23.1061	25.3109	26.5244	28.9926	27.3444	28.2976	0.306734	0.00106664	0.00331204	35.3167	39.943	40.3954	37.6498	34.7144	34.887	-0.0167547	0.850763	0.925119
C1orf116	79098	ENSG00000182795	1	0.0708777	0.0742256	0	0.227096	0.402124	0.355497	2.65375	0.0420359	0.0907887	0.209802	0.201732	0.10859	0.381264	0.62791	0.262308	1.34985	0.187335	0.35652
C1orf122	127687	ENSG00000197982	1	20.2002	20.2636	18.1557	15.821	19.9722	22.2541	0.101919	0.43352	0.588311	7.76267	7.66582	7.81846	16.299	14.4419	13.9898	1.02811	2.06595e-11	2.35523e-10
C1orf127	148345	ENSG00000175262	1	0	0.296902	0.283683	1.28688	1.00531	1.42199	2.92856	5.96915e-05	0.00022184	0.769274	0.806929	1.30308	0.571896	0.717611	1.13667	-0.131772	0.807372	0.900484
C1orf131	128061	ENSG00000143633	1	19.9166	20.2636	18.4394	21.347	18.4307	17.6327	0.080813	0.483298	0.63511	13.0777	16.4412	14.1167	14.3927	16.8639	14.4269	0.162786	0.198301	0.371162
C1orf146	388649	ENSG00000203910	1	0	0	0	0	0	0	0	1	NA	0	0.100866	0	0	0	0	-0.887197	0.866256	NA
C1orf158	93190	ENSG00000157330	1	0	0	0	0	0	0	0	1	NA	0	0	0	0.095316	0.0897014	0	1.95915	0.708124	NA
C1orf159	54991	ENSG00000131591	1	19.2787	14.5482	18.0139	9.15953	11.2595	9.10073	-0.681737	1.16792e-06	5.25322e-06	25.3161	27.2339	27.1474	14.488	11.3921	15.3887	-0.861461	1.29551e-10	1.36025e-09
C1orf162	128346	ENSG00000143110	1	8.00918	9.50088	6.8084	14.2313	13.4712	15.002	0.905471	1.21276e-09	6.97533e-09	7.2032	5.9511	6.2982	9.15034	9.14954	8.13155	0.513514	0.00213917	0.0081964
C1orf167	284498	ENSG00000215910	1	0	0	0	0	0	0	0	1	NA	0	0	0.10859	0.190632	0.179403	0.174872	2.55607	0.409056	NA
C1orf174	339448	ENSG00000198912	1	32.8164	31.4717	32.3399	22.0283	22.653	20.9743	-0.435192	1.93024e-05	7.64249e-05	28.8128	25.4183	24.3241	23.0665	22.6945	22.5585	-0.124697	0.241256	0.427261
C1orf185	284546	ENSG00000204006	1	0.0708777	0	0	0	0.134041	0.0710995	1.22572	0.50932	0.656997	0	0.302598	0.10859	0	0.179403	0.174872	-0.0302353	0.984337	NA
C1orf189	388701	ENSG00000163263	1	0.0708777	0.0742256	0	0.0756986	0.0670207	0.0710995	0.458891	0.785806	0.871927	0.419604	0.201732	0	0.095316	0	0.262308	-0.776603	0.578082	0.751925
C1orf198	84886	ENSG00000119280	1	5.81197	5.34424	6.8084	1.36257	1.9436	1.77749	-1.66827	4.12832e-12	2.84418e-11	11.8188	13.1126	11.6191	7.33933	9.41865	9.18078	-0.403943	0.0214036	0.0624095
C1orf21	81563	ENSG00000116667	1	7.79655	7.34833	6.8084	3.70923	3.82018	3.91047	-0.829372	1.76041e-05	7.00342e-05	18.4626	16.542	19.9805	11.4379	12.3788	9.35565	-0.643607	4.78512e-05	0.000252516
C1orf210	149466	ENSG00000253313	1	0	0	0	0	0	0	0	1	NA	0.069934	0.100866	0.10859	0.095316	0	0	-1.4246	0.663759	NA
C1orf216	127703	ENSG00000142686	1	30.9027	32.9562	32.1981	11.3548	11.7956	10.3094	-1.39983	5.83681e-25	7.68271e-24	23.9174	27.133	27.9075	20.3976	14.3522	16.7003	-0.530008	8.10111e-05	0.000409648
C1orf220	400798	ENSG00000213057	1	0.637899	0.296902	0.425525	0.0756986	0.469145	0.568796	-0.158465	0.821387	0.896775	0.839208	1.10953	1.30308	0.857844	0.62791	0.612052	-0.534597	0.382363	0.583558
C1orf226	400793	ENSG00000239887	1	0	0	0	0	0	0	0	1	1	0.279736	0.100866	0.542948	0.285948	0.269104	0.174872	-0.251685	0.867841	NA
C1orf232	110806296	ENSG00000282872	1	0	0	0	0	0	0	0	1	NA	0	0	0	0.095316	0	0	1.03637	0.844037	NA
C1orf35	79169	ENSG00000143793	1	19.3496	21.1543	20.4252	9.76511	11.7286	10.8071	-0.790589	9.83583e-10	5.69504e-09	16.7142	13.7178	14.6596	9.81755	9.50835	9.26821	-0.58227	3.55831e-05	0.000192257
C1orf43	25912	ENSG00000143612	1	150.119	153.87	149.501	175.848	182.028	183.934	0.377229	4.51784e-14	3.52336e-13	101.614	104.094	103.052	130.392	135.987	126.345	0.434138	7.79125e-16	1.24574e-14
C1orf50	79078	ENSG00000164008	1	6.02461	6.75453	4.39709	4.39052	4.75847	5.26136	-0.168342	0.39793	0.553311	8.67181	8.27102	9.66448	6.95807	7.53492	6.20796	-0.273708	0.143757	0.293635
C1orf52	148423	ENSG00000162642	1	20.6254	19.4471	17.4465	22.861	20.7764	19.1969	0.235749	0.055256	0.11468	22.0292	22.7957	24.5413	17.5382	23.0533	19.1485	-0.123376	0.320223	0.518693
C1orf53	388722	ENSG00000203724	1	2.05545	1.78141	1.98578	1.89246	2.41274	1.49309	0.121465	0.742573	0.8399	0.419604	1.10953	0.977307	1.04848	1.43522	0.699488	0.496025	0.287054	0.481493
C1orf54	79630	ENSG00000118292	1	1.63019	2.22677	1.7021	2.95224	3.75316	2.84398	0.890593	0.00228141	0.00665916	2.44769	3.63118	2.38897	3.52669	3.13955	2.97282	0.281783	0.315737	0.51417
C1orf56	54964	ENSG00000143443	1	0.708777	1.48451	0.709209	0.984081	0.603186	0.853194	-0.178985	0.714799	0.821424	1.04901	0.706063	0.868717	1.33442	1.16612	1.2241	0.569413	0.243326	0.429682
C1orf61	10485	ENSG00000125462	1	0	0.0742256	0	0	0	0.0710995	-0.228496	0.954859	NA	0	0	0.10859	0	0	0.087436	0.0745869	0.985258	NA
C1orf74	148304	ENSG00000162757	1	12.5453	13.8802	10.78	11.2034	9.98608	8.53194	-0.221838	0.163287	0.280547	11.609	13.6169	12.705	10.6754	13.7243	10.1426	-0.0413815	0.79666	0.894423
C1QA	712	ENSG00000173372	1	0	0.0742256	0	0	0	0	-1.19029	0.673074	NA	0.069934	0	0	0	0	0	-0.887206	0.753144	NA
C1QBP	708	ENSG00000108561	17	202.001	193.877	200.848	102.799	110.785	107.787	-0.770211	1.44138e-32	2.4583e-31	85.6691	93.2003	82.6367	84.8312	78.4887	74.0583	-0.0540024	0.442387	0.639147
C1QL1	10882	ENSG00000131094	17	0	0.0742256	0	0.0756986	0	0.142199	1.27978	0.649015	NA	0.069934	0	0	0.095316	0	0	0.0745872	0.979724	NA
C1QL3	389941	ENSG00000165985	10	0.0708777	0.0742256	0	0	0	0	-1.92381	0.625643	NA	0.069934	0	0	0	0	0	-0.887202	0.823707	NA
C1QL4	338761	ENSG00000186897	12	0	0	0.141842	0.0756986	0	0	-0.228497	0.936235	NA	0.139868	0.100866	0	0	0	0.087436	-1.25201	0.64863	NA
C1QTNF12	388581	ENSG00000184163	1	0.425266	0.296902	0.141842	0.454191	0.134041	0.639895	0.530908	0.500718	0.650557	1.11894	0.403464	0.434359	0.285948	0.269104	0.699488	-0.601502	0.413325	0.612854
C1QTNF2	114898	ENSG00000145861	5	0	0	0	0.0756986	0	0	0.733293	0.860384	NA	0.209802	0	0	0.190632	0	0	-0.124803	0.975493	NA
C1QTNF3	114899	ENSG00000082196	5	3.89827	4.30508	4.82262	3.93633	2.88189	4.40817	-0.0781524	0.738573	0.836864	8.18228	7.06063	5.10371	4.7658	4.12627	5.15872	-0.466335	0.0364512	0.0974811
C1QTNF3-AMACR	100534612	ENSG00000273294	5	0.354388	0.445354	0.709209	0.0756986	0.268083	0	-1.91489	0.0373753	0.0821588	0.559472	0.605197	0.542948	0.285948	0.538208	0.349744	-0.448281	0.551625	0.732163
C1QTNF6	114904	ENSG00000133466	22	1.13404	0.890707	1.7021	1.66537	1.80956	2.20408	0.811363	0.020933	0.0494805	3.21696	3.53031	3.90923	5.14706	3.40865	4.80898	0.418597	0.131791	0.2746
C1QTNF7	114905	ENSG00000163145	4	0	0	0	0	0	0	0	1	NA	0	0	0	0	0	0	0	1	NA
C1QTNF9	338872	ENSG00000240654	13	0	0	0	0	0	0	0	1	NA	0	0	0	0	0.0897014	0	1.03637	0.837276	NA
C1R	715	ENSG00000159403	12	0.0708777	0.0742256	0	0.227096	0.335103	0.639895	2.93242	0.0147026	0.0361358	0.559472	0.403464	0.10859	0.667212	0.269104	0.786924	0.705375	0.36148	0.562881
C1RL	51279	ENSG00000139178	12	2.97686	2.44944	2.97868	56.3954	60.4526	57.164	4.50867	1.32968e-152	1.91705e-150	6.7836	6.05197	7.27551	40.5093	34.4453	37.5975	2.56895	3.58764e-83	4.14576e-81
C1RL-AS1	283314	ENSG00000205885	12	4.39442	3.1917	3.68789	21.1956	18.7658	18.0593	2.47854	3.77831e-42	8.72968e-41	11.4692	9.58228	8.57858	24.6868	17.133	22.2087	1.17903	1.67631e-14	2.46513e-13
C1S	716	ENSG00000182326	12	0.354388	0.371128	0.85105	0.302794	0.201062	0.284398	-0.763488	0.270602	0.416129	1.39868	2.21905	1.84602	1.04848	0.717611	1.83616	-0.498974	0.318722	0.517043
C20orf144	128864	ENSG00000149609	20	0	0	0	0.0756986	0	0	0.733297	0.764387	NA	0.139868	0.201732	0	0	0.358806	0.087436	0.475225	0.816311	NA
C20orf173	140873	ENSG00000125975	20	0	0	0	0	0	0	0	1	NA	0	0.100866	0	0	0	0	-0.887197	0.866256	NA
C20orf194	25943	ENSG00000088854	20	36.7146	38.1519	40.2831	16.2752	16.286	15.4286	-1.13533	2.63165e-29	4.01637e-28	64.5491	60.8223	62.2219	30.3105	28.4353	34.1875	-0.928477	7.77541e-24	1.85606e-22
C20orf197	284756	ENSG00000176659	20	42.6684	42.9024	38.1554	23.3909	22.9881	24.1027	-0.699442	1.31251e-13	9.94897e-13	86.0887	88.863	87.9576	55.4739	69.698	56.6585	-0.443342	1.30252e-07	9.87351e-07
C20orf202	400831	ENSG00000215595	20	0.283511	0.148451	0	0	0.134041	0.142199	-0.621867	0.671126	0.788282	0.069934	0.100866	0.217179	0.095316	0	0	-1.8583	0.291844	NA
C20orf203	284805	ENSG00000198547	20	0.354388	0.0742256	0.425525	0.151397	0.201062	0.0710995	-0.797075	0.415662	0.570375	0.419604	0.706063	0.977307	0.857844	0.448507	0.174872	-0.405946	0.59993	0.767939
C20orf204	284739	ENSG00000196421	20	3.40213	2.00409	2.26947	1.13548	1.34041	1.27979	-0.924663	0.00503512	0.0137331	4.68558	4.74071	4.88654	3.62201	2.33224	3.06026	-0.583727	0.0384632	0.101964
C20orf27	54976	ENSG00000101220	20	68.3261	73.038	71.2046	26.6459	28.4168	27.3022	-1.24593	4.17183e-37	8.2619e-36	47.4152	46.701	49.7341	37.1732	27.8971	32.7885	-0.471552	2.82641e-06	1.79917e-05
C20orf96	140680	ENSG00000196476	20	7.51304	6.60608	5.38999	5.4503	4.62443	3.55497	-0.424292	0.040437	0.0878748	14.6162	16.6429	16.5056	10.6754	6.81731	9.53052	-0.734821	5.91205e-05	0.000306733
C21orf58	54058	ENSG00000160298	21	20.4837	16.8492	18.865	21.2713	21.7817	20.2633	0.29503	0.0166636	0.0404168	43.7787	40.1447	38.5493	28.1182	22.1562	27.5423	-0.573518	7.64369e-07	5.25194e-06
C21orf91	54149	ENSG00000154642	21	14.3173	14.474	14.1842	23.7693	20.4413	18.9836	0.674377	1.32441e-06	5.92139e-06	12.0286	12.7091	10.9676	11.0567	16.9536	15.5636	0.376113	0.0118386	0.0373891
C21orf91-OT1	246312	ENSG00000240770	21	0.0708777	0.296902	0	0.151397	0.402124	0.213298	1.03465	0.394932	0.55038	0.069934	0	0.10859	0.190632	0.269104	0	1.43787	0.3426	0.543383
C22orf15	150248	ENSG00000169314	22	0	0	0	0	0	0	0	1	NA	0.069934	0	0	0	0	0	-0.887197	0.866256	NA
C22orf23	84645	ENSG00000128346	22	0.141755	0.148451	0	0.0756986	0.134041	0.142199	0.226851	0.859421	0.921654	0.209802	0.605197	0	0.285948	0.179403	0.524616	0.376299	0.717731	0.848133
C22orf24	25775	ENSG00000128254	22	0.141755	0	0.141842	0.0756986	0.0670207	0	-0.806025	0.682914	NA	0	0.100866	0.10859	0	0.179403	0	-0.0196062	0.992329	NA
C22orf31	25770	ENSG00000100249	22	0	0	0	0	0	0	0	1	NA	0	0	0	0	0	0.087436	1.03637	0.844037	NA
C22orf34	348645	ENSG00000188511	22	0	0	0	0	0	0.0710995	0.733298	0.669651	0.787315	4.1261	4.23638	3.90923	0.667212	0.358806	0.43718	-2.99075	1.53865e-07	1.15494e-06
C22orf39	128977	ENSG00000242259	22	15.9475	14.2513	11.631	15.5939	13.8063	13.58	0.131935	0.29903	0.448742	21.5397	22.8966	23.6726	18.4913	19.2858	20.5475	-0.132406	0.268558	0.459063
C22orf42	150297	ENSG00000205856	22	0	0	0	0	0	0	0	1	NA	0.069934	0	0	0	0	0.087436	0.0745866	0.988054	NA
C22orf46	79640	ENSG00000184208	22	12.191	9.94623	8.93603	11.8847	10.5893	12.4424	0.266986	0.0717736	0.142913	17.2038	15.7351	16.397	18.9679	16.7742	16.3505	0.159263	0.251161	0.439256
C2CD2	25966	ENSG00000157617	21	5.67022	6.23495	5.24814	2.11956	2.01062	2.27518	-1.31414	9.85104e-09	5.27193e-08	12.728	10.8935	9.4473	8.67376	8.97014	8.39385	-0.271123	0.126923	0.267028
C2CD2L	9854	ENSG00000172375	11	32.0367	31.7686	34.4675	27.8571	30.3604	29.2219	-0.0401577	0.701446	0.812026	23.7776	28.9486	23.6726	23.6384	17.5815	23.0831	-0.160289	0.156096	0.311243
C2CD3	26005	ENSG00000168014	11	61.6636	60.7908	64.1125	84.2525	73.0525	86.457	0.510026	2.38096e-12	1.67449e-11	69.7242	72.5227	71.9949	86.5469	76.4256	79.7416	0.266411	0.000263618	0.0012141
C2CD5	9847	ENSG00000111731	12	134.738	139.099	140.565	122.102	113.332	131.392	-0.0533939	0.356017	0.510017	170.289	176.818	171.68	128.677	137.692	133.602	-0.287791	5.86896e-07	4.09338e-06
C2CD6	151254	ENSG00000155754	2	0.0708777	0	0	0	0	0	-1.19029	0.712526	NA	0	0	0.10859	0	0.0897014	0.174872	1.52454	0.6255	NA
C2orf15	150590	ENSG00000273045	2	0.567022	0.66803	1.13473	0.984081	1.6085	1.77749	1.09093	0.0269108	0.0617086	0.909142	1.31126	1.41167	0.762528	1.52492	0.612052	-0.211847	0.668097	0.81393
C2orf16	84226	ENSG00000221843	2	0.0708777	0	0	0	0.134041	0	0.603672	0.833412	NA	0	0	0	0	0.0897014	0	1.03638	0.722813	NA
C2orf27A	29798	ENSG00000274392	2	0	0	0	0	0	0	0	1	NA	0	0	0	0	0	0.087436	1.03637	0.844037	NA
C2orf27B	408029	ENSG00000186825	2	0	0	0	0	0	0	0	1	NA	0	0	0	0.095316	0	0	1.03637	0.844037	NA
C2orf42	54980	ENSG00000115998	2	13.7503	12.9153	12.4821	16.3509	16.6882	13.5089	0.364851	0.00999958	0.0255555	14.3365	10.7927	13.3565	16.0131	14.3522	17.7495	0.398759	0.00581905	0.0199538
C2orf49	79074	ENSG00000135974	2	33.4543	30.7294	31.0633	34.0643	35.0518	31.4971	0.198131	0.0483399	0.10215	38.8833	37.9256	36.7033	35.1716	47.452	40.6577	0.205836	0.0377003	0.100294
C2orf50	130813	ENSG00000150873	2	0	0	0	0	0	0	0	1	NA	0.489538	0.100866	0	0	0	0	-3.48538	0.499888	NA
C2orf66	401027	ENSG00000187944	2	0.0708777	0.148451	0.141842	0	0	0	-3.04292	0.0575361	0.118649	0.489538	0.100866	0.217179	0.571896	0.897014	0.349744	1.19625	0.227043	0.409555
C2orf68	388969	ENSG00000168887	2	25.6577	26.0532	24.1131	29.8252	31.7678	29.2219	0.375065	4.95671e-05	0.000186521	31.6102	34.5971	33.88	33.5512	29.6912	31.4769	0.00985041	0.914177	0.958797
C2orf69	205327	ENSG00000178074	2	25.1616	25.7563	23.9713	28.6141	25.0657	23.3206	0.155446	0.212106	0.345286	30.9108	34.0927	34.7487	20.4929	31.1264	26.0559	-0.267282	0.0311979	0.0856741
C2orf70	339778	ENSG00000173557	2	0	0	0	0	0	0	0	1	NA	0	0.100866	0.10859	0	0	0	-1.96071	0.707454	NA
C2orf72	257407	ENSG00000204128	2	0	0.0742256	0	0	0.0670207	0	-0.228497	0.899648	0.946449	0.559472	0.806929	0.760128	0.285948	0.897014	0.699488	-0.0692972	0.933928	0.968233
C2orf73	129852	ENSG00000177994	2	0	0	0	0.0756986	0	0	0.733289	0.889293	NA	0	0	0	0	0	0	0	1	NA
C2orf74	339804	ENSG00000237651	2	0.496144	0.296902	0.425525	0.454191	0.268083	0.497696	0.123958	0.853312	0.917785	0.909142	1.31126	1.52025	1.42974	1.43522	1.2241	0.234782	0.652635	0.804382
C2orf76	130355	ENSG00000186132	2	4.32354	4.30508	3.54604	5.75309	4.15528	5.47466	0.4336	0.0525295	0.109759	3.2869	3.63118	4.77794	4.95643	5.02328	5.15872	0.478704	0.0396177	0.104669
C2orf78	388960	ENSG00000187833	2	0	0	0	0	0	0.0710995	0.733289	0.889293	NA	0	0	0	0	0	0	0	1	NA
C2orf80	389073	ENSG00000188674	2	0	0	0	0	0	0	0	1	NA	0	0	0	0	0	0.087436	1.03637	0.844037	NA
C2orf81	388963	ENSG00000284308	2	0.283511	0	0.283683	0.227096	0.201062	0.0710995	0.0396017	0.966628	0.982852	1.46861	0.907795	0.868717	0.95316	0.62791	0.612052	-0.507961	0.417921	0.616946
C2orf88	84281	ENSG00000187699	2	0.779655	0.296902	0.141842	0.378493	0.402124	0.284398	-0.175508	0.812529	0.890747	0.559472	0.806929	0.760128	1.14379	0.897014	0.174872	0.151773	0.819348	0.907492
C2orf92	728537	ENSG00000228486	2	3.75652	3.11748	3.82973	8.78103	8.37758	7.82094	1.35783	2.80934e-11	1.82666e-10	9.51102	9.38055	8.3614	12.5817	11.9303	15.1264	0.622476	0.000319037	0.00144222
C3	718	ENSG00000125730	19	12.8997	12.9153	18.1557	44.7379	46.5794	51.6893	1.84181	1.38753e-22	1.65782e-21	19.022	15.7351	19.0032	142.593	133.924	155.024	3.08808	5.4749e-63	4.3838e-61
C3AR1	719	ENSG00000171860	12	7.3004	9.872	8.22682	17.9406	20.8434	21.5431	1.36666	3.79644e-17	3.52823e-16	7.48294	8.47275	6.73256	30.1199	33.4586	30.7775	2.14233	4.92209e-39	2.1762e-37
C3orf18	51161	ENSG00000088543	3	2.33896	1.33606	1.7021	1.66537	2.14466	2.13298	0.261517	0.458688	0.61258	2.30782	3.53031	3.25769	3.14543	2.33224	4.98385	0.307736	0.34046	0.54117
C3orf20	84077	ENSG00000131379	3	1.13404	1.03916	1.56026	1.43827	1.20637	1.49309	0.317847	0.407136	0.562207	2.79736	2.11819	2.0632	2.47822	2.42194	3.41	0.32088	0.331556	0.531295
C3orf22	152065	ENSG00000180697	3	0	0	0.141842	0	0	0	-1.19028	0.806826	NA	0.279736	0	0	0	0.269104	0	0.0199773	0.996624	NA
C3orf33	285315	ENSG00000174928	3	0.354388	0.66803	0.567367	0.227096	0.335103	0.213298	-0.895247	0.223189	0.358915	0.34967	0.907795	1.30308	0.285948	0.807313	0.786924	-0.297965	0.640751	0.797108
C3orf35	339883	ENSG00000198590	3	1.34668	1.63296	1.13473	1.28688	1.47446	0.853194	-0.0946294	0.80362	0.884252	3.35683	5.24504	3.47487	2.9548	3.40865	3.84718	-0.143573	0.639453	0.796487
C3orf38	285237	ENSG00000179021	3	24.8781	23.9006	23.262	39.8931	39.7433	42.2331	0.875265	2.05957e-20	2.23147e-19	25.1762	26.0235	25.41	32.5028	39.1995	37.9472	0.6066	3.32805e-10	3.3541e-09
C3orf62	375341	ENSG00000188315	3	8.50532	6.45763	8.22682	8.55394	8.1095	8.81633	0.267941	0.104083	0.194753	8.46201	8.37189	9.23012	8.10186	9.86716	8.91847	0.136249	0.41165	0.611463
C3orf70	285382	ENSG00000187068	3	0	0	0	0.0756986	0	0.142199	2.21965	0.151985	0.265345	0.909142	1.10953	1.19449	1.23911	0.717611	1.04923	-0.0058797	0.992972	0.996576
C3orf79	152118	ENSG00000237787	3	0	0	0	0	0	0	0	1	NA	0	0	0.10859	0	0.0897014	0.087436	0.948536	0.796046	NA
C3orf80	401097	ENSG00000180044	3	0	0	0	0	0	0	0	1	NA	0.209802	0	0.10859	0.095316	0.0897014	0	-0.724887	0.836329	NA
C3orf86	102724231	ENSG00000225873	3	0.637899	1.11338	0.992892	1.21118	0.804248	0.710995	0.11777	0.822695	0.897591	2.44769	0.806929	0.868717	1.42974	0.986716	0.961796	-0.263231	0.600675	0.768435
C4B_2	100293534	ENSG00000233312	6	0	0	0	0	0	0	0	1	NA	0	0	0	0.095316	0	0	1.03637	0.844037	NA
C4BPA	722	ENSG00000123838	1	0	0	0	0.302794	0.335103	0.142199	4.08146	0.0218311	0.0512783	0	0	0	0.095316	0.269104	0.087436	3.25565	0.0771582	NA
C4BPB	725	ENSG00000123843	1	0	0	0	0	0.134041	0	1.54882	0.767583	NA	0	0	0	0	0	0	0	1	NA
C4orf17	84103	ENSG00000138813	4	0	0	0	0	0	0	0	1	NA	0	0	0	0	0	0	0	1	NA
C4orf19	55286	ENSG00000154274	4	0	0	0	0	0	0.142199	1.64128	0.753846	NA	0	0	0	0	0	0	0	1	NA
C4orf3	401152	ENSG00000164096	4	37.9905	39.9334	35.886	79.5592	92.0194	85.8882	1.29356	4.08396e-47	1.09171e-45	53.0799	61.024	58.8556	94.0769	105.04	104.311	0.902363	2.68513e-25	6.90394e-24
C4orf33	132321	ENSG00000151470	4	6.37899	7.49678	4.82262	21.347	16.085	17.5616	1.63895	1.40919e-20	1.53915e-19	11.3293	9.07795	10.316	12.2005	17.7609	13.9023	0.594915	0.000479782	0.00210609
C4orf36	132989	ENSG00000163633	4	0	0.148451	0	0	0	0	-0.84928	0.482593	0.634634	0.139868	0.403464	0	0	0.0897014	0.087436	0.819859	0.429126	0.626741
C4orf46	201725	ENSG00000205208	4	38.4157	39.8591	34.042	22.5582	22.1168	20.761	-0.668221	2.39748e-10	1.45313e-09	44.1983	47.6088	39.5266	23.3524	30.05	28.1544	-0.599498	9.93981e-09	8.60971e-08
C4orf47	441054	ENSG00000205129	4	0.141755	0	0	0.0756986	0.0670207	0	-0.117171	0.94561	0.971485	0.279736	0.302598	0.325769	0.571896	0.0897014	0.349744	0.233975	0.835999	0.916597
C4orf48	401115	ENSG00000243449	4	8.50532	11.2823	11.0637	8.85673	11.9297	14.8598	0.33606	0.176589	0.298936	3.9163	5.85023	4.88654	8.86439	4.93358	4.80898	0.436557	0.110348	0.238547
C4orf50	389197	ENSG00000181215	4	0.0708777	0	0	0	0	0	-1.19028	0.821241	NA	0	0	0	0	0	0	0	1	NA
C4orf54	285556	ENSG00000248713	4	0	0	0	0	0	0	0	1	NA	0	0	0	0.095316	0	0	1.03637	0.844037	NA
C5	727	ENSG00000106804	9	0.779655	1.18761	1.13473	4.69331	4.69145	4.69257	2.33234	1.02131e-14	8.28153e-14	5.94439	5.04331	5.97243	10.1035	10.6745	12.0662	1.03654	8.10247e-08	6.29202e-07
C5AR1	728	ENSG00000197405	19	3.40213	2.44944	4.11341	8.62964	8.71269	9.52733	1.59519	1.32925e-11	8.83957e-11	2.86729	2.62252	3.25769	9.43628	7.80402	10.7546	1.76726	3.8183e-13	5.06326e-12
C5AR2	27202	ENSG00000134830	19	2.19721	2.30099	1.56026	10.5221	10.9244	11.8025	2.52641	6.08696e-31	9.85303e-30	5.38492	5.9511	6.40679	12.0098	10.1363	9.44309	0.926552	1.33939e-07	1.01416e-06
C5orf15	56951	ENSG00000113583	5	43.0228	40.3045	36.4533	56.9253	52.008	48.2765	0.506231	1.25184e-05	5.06782e-05	42.8695	43.4733	42.6757	41.0812	62.0734	52.7239	0.362422	0.0018657	0.0072303
C5orf22	55322	ENSG00000082213	5	54.3632	49.8054	49.0772	53.5189	52.2091	51.1916	0.151097	0.0681798	0.137082	30.2115	28.3434	29.7536	24.4962	31.4852	29.0287	0.0316795	0.739056	0.86177
C5orf24	134553	ENSG00000181904	5	26.7918	24.1975	21.4181	30.5822	25.5349	23.2495	0.241585	0.0727536	0.144438	36.5055	35.0005	37.6806	30.2152	42.3391	32.2639	0.0297126	0.820619	0.908269
C5orf30	90355	ENSG00000181751	5	20.9798	17.8141	17.1629	8.70533	7.50632	7.74984	-1.11417	5.86431e-15	4.81662e-14	14.7561	17.7524	16.5056	8.67376	12.3788	11.5416	-0.490402	0.000611306	0.00263461
C5orf34	375444	ENSG00000172244	5	20.3419	18.9275	19.0068	19.3788	20.1062	19.5524	0.137307	0.197911	0.327186	18.5325	20.4758	20.5235	14.8693	16.9536	16.6128	-0.202786	0.0725454	0.171084
C5orf47	133491	ENSG00000185056	5	0	0	0	0	0	0	0	1	NA	0	0	0	0.095316	0.179403	0	2.53599	0.486825	NA
C5orf51	285636	ENSG00000205765	5	69.6019	72.6668	63.2614	62.527	58.1069	64.2028	-0.0380254	0.678353	0.794444	65.8079	68.3872	63.7421	59.0959	70.0568	58.757	0.0124078	0.893808	0.948645
C5orf56	441108	ENSG00000197536	5	2.12633	2.67212	1.56026	15.4425	15.4148	14.9309	2.90992	1.62219e-44	4.02772e-43	5.24505	4.43811	4.88654	17.9194	14.0831	16.5254	1.8096	3.15608e-26	8.43673e-25
C5orf60	285679	ENSG00000204661	5	0	0	0	0	0	0	0	1	NA	0	0	0	0	0	0.087436	1.03637	0.844037	NA
C5orf63	401207	ENSG00000164241	5	3.33125	4.15663	3.4042	5.67739	5.36165	4.05267	0.579734	0.0119687	0.0300412	3.7065	3.12685	3.69205	3.71732	4.48507	4.63411	0.370073	0.127549	0.267818
C5orf66	100996485	ENSG00000224186	5	0.92141	1.11338	0.709209	0.151397	0.335103	0.568796	-1.28072	0.02611	0.0601336	1.39868	1.71472	2.17179	1.71569	0.807313	1.13667	-0.436241	0.345637	0.546623
C5orf66-AS2	340073	ENSG00000249647	5	0	0	0	0	0	0	0	1	NA	0	0	0	0	0	0	0	1	NA
C5orf67	101928448	ENSG00000225940	5	0	0.0742256	0	0	0	0	-1.19029	0.756074	NA	0.069934	0.201732	0	0	0	0.087436	-1.38134	0.712093	NA
C6orf120	387263	ENSG00000185127	6	41.6761	44.1642	37.0207	46.6303	53.0804	47.5655	0.370836	4.12282e-06	1.75305e-05	40.282	44.0785	45.2819	48.5159	48.2594	48.7893	0.259052	0.00158468	0.0062327
C6orf132	647024	ENSG00000188112	6	0	0.0742256	0	0.0756986	0	0.213298	1.67711	0.286161	0.434154	0.34967	0.605197	0.217179	0.285948	0.448507	0.524616	0.198719	0.832363	0.913874
C6orf136	221545	ENSG00000204564	6	0.0708777	0	0	0	0	0	-1.19028	0.821241	NA	0	0	0	0	0	0.087436	1.03637	0.844037	NA
C6orf163	206412	ENSG00000203872	6	4.39442	3.04325	4.68078	4.69331	3.35103	3.62607	0.0894264	0.698282	0.809664	12.8679	12.9109	13.0308	11.0567	10.7642	12.1536	-0.10525	0.574903	0.749944
C6orf201	404220	ENSG00000185689	6	0	0	0	0	0	0	0	1	NA	0	0.100866	0	0	0	0	-0.887197	0.866256	NA
C6orf203	51250	ENSG00000130349	6	13.892	15.3647	12.1984	13.3986	14.5435	14.2199	0.130158	0.347746	0.502149	13.2875	13.9195	16.2885	12.2005	14.2625	12.9405	-0.0468599	0.742761	0.863999
C6orf223	221416	ENSG00000181577	6	0	0.148451	0	0.227096	0.335103	0.426597	2.6474	0.0509262	0.106884	0	0	0.10859	0.285948	0.179403	0.087436	2.56461	0.0987694	0.218678
C6orf226	441150	ENSG00000221821	6	0.779655	0.816481	0.709209	0.756986	0.603186	1.27979	0.302675	0.547509	0.690022	1.04901	0.706063	0.651538	0.857844	1.16612	1.31154	0.52679	0.29224	0.487821
C6orf47	57827	ENSG00000228435	6	0.141755	0	0	0	0	0.0710995	-0.958864	0.689269	NA	0.209802	0.201732	0	0	0	0	-2.97702	0.189221	NA
C6orf58	352999	ENSG00000184530	6	0.0708777	0	0	0	0.0670207	0	-0.228497	0.928561	NA	0	0.201732	0	0.095316	0.269104	0	1.007	0.659558	NA
C6orf62	81688	ENSG00000112308	6	244.245	229.06	214.748	345.715	356.081	348.601	0.728505	1.86343e-37	3.72101e-36	265.19	259.226	256.489	296.719	333.151	316.256	0.363384	2.03857e-10	2.09397e-09
C6orf89	221477	ENSG00000198663	6	70.8777	70.1432	64.6798	107.946	112.193	104.374	0.771865	2.49517e-34	4.50047e-33	62.1713	61.6292	59.9415	84.0687	90.419	92.3324	0.623647	3.54362e-21	7.57836e-20
C6orf99	100130967	ENSG00000203711	6	0	0	0	0.151397	0	0.0710995	2.2274	0.163554	0.28085	0.279736	0.605197	0.542948	0.571896	0.538208	0.524616	0.31002	0.717409	0.847973
C7	730	ENSG00000112936	5	0	0	0	0	0.0670207	0.0710995	1.60551	0.521066	NA	0	0	0.10859	0	0.179403	0.087436	1.5439	0.525067	NA
C7orf25	79020	ENSG00000136197	7	1.2758	1.11338	0.709209	1.66537	0.737227	0.924293	0.165367	0.73163	0.83218	0.839208	1.51299	1.52025	1.33442	1.34552	0.349744	-0.244997	0.618178	0.781544
C7orf26	79034	ENSG00000146576	7	27.9967	25.6078	29.5031	19.1517	19.57	19.5524	-0.382723	0.00106083	0.00329571	25.6658	23.9053	24.2155	21.7321	17.8506	19.848	-0.231187	0.0555063	0.137492
C7orf31	136895	ENSG00000153790	7	7.3004	6.90298	7.09209	7.11566	8.51163	8.24754	0.289227	0.0897924	0.172272	9.72082	9.48141	9.77307	10.3895	9.41865	13.028	0.267139	0.100099	0.220967
C7orf50	84310	ENSG00000146540	7	40.1168	45.8714	44.6801	24.9048	26.3391	23.8183	-0.675321	1.01051e-12	7.28202e-12	46.9956	49.8278	47.9966	33.8372	28.6148	30.3403	-0.55636	3.65428e-09	3.31493e-08
C7orf61	402573	ENSG00000185955	7	0.496144	0.445354	0.141842	0.454191	0.603186	0.639895	0.657421	0.307337	0.457904	1.18888	1.10953	0.651538	0.857844	0.358806	0.786924	-0.497988	0.384625	0.585867
C7orf65	401335	ENSG00000221845	7	0.0708777	0	0	0	0	0	-1.19028	0.821241	NA	0	0	0	0	0	0	0	1	NA
C7orf77	154872	ENSG00000275356	7	0	0	0	0	0	0	0	1	NA	0	0	0	0	0	0.087436	1.03637	0.844037	NA
C8G	733	ENSG00000176919	9	0.0708777	0.445354	0.709209	0.378493	0.268083	0.213298	-0.285061	0.739109	0.837008	0.279736	0.100866	0.217179	0.285948	0.358806	0.43718	0.90281	0.334358	0.534437
C8orf33	65265	ENSG00000182307	8	42.5975	38.3004	38.581	21.1199	20.9105	19.5524	-0.838359	1.41603e-17	1.34607e-16	24.407	30.3607	26.6045	22.3993	19.4652	18.6239	-0.336171	0.00144242	0.00571293
C8orf37	157657	ENSG00000156172	8	1.84282	1.85564	2.41131	1.66537	1.87658	1.42199	-0.143886	0.666699	0.785295	2.23789	2.52165	2.93192	2.66885	3.49836	2.09846	0.203869	0.515472	0.702423
C8orf37-AS1	100616530	ENSG00000253773	8	0.0708777	0.0742256	0	0	0.134041	0.0710995	0.431348	0.789412	0.874191	0.419604	0.100866	0.217179	0	0.269104	0.262308	-0.415227	0.733234	0.857612
C8orf44	56260	ENSG00000213865	8	3.75652	2.8948	3.26236	6.43438	5.42868	4.76366	0.860822	5.2692e-05	0.000197388	9.02148	9.88488	8.57858	10.7707	9.23925	8.91847	0.158038	0.37123	0.573321
C8orf58	541565	ENSG00000241852	8	2.05545	2.8948	3.26236	1.58967	1.47446	0.995393	-0.863626	0.00594115	0.0159587	3.35683	2.82425	3.1491	3.14543	3.22925	3.23513	0.121567	0.664515	0.811995
C8orf76	84933	ENSG00000189376	8	2.26809	1.78141	1.84394	2.80085	2.47976	1.91969	0.396707	0.209999	0.342647	2.65749	2.01732	1.95461	3.05011	3.13955	3.49744	0.612368	0.0478052	0.121853
C8orf82	414919	ENSG00000213563	8	12.4036	13.4348	17.021	5.82879	8.1095	8.17644	-0.813067	2.59169e-05	0.000101042	7.48294	9.78401	8.14422	8.38781	6.00999	6.12052	-0.219172	0.290075	0.48516
C8orf88	100127983	ENSG00000253250	8	9.71025	9.2782	9.5034	2.87655	3.08295	2.20408	-1.68058	1.62926e-15	1.38301e-14	6.92346	6.35456	5.64666	1.811	2.60134	2.36077	-1.40173	4.97828e-09	4.45048e-08
C9orf116	138162	ENSG00000160345	9	0.212633	0.222677	0	0.0756986	0.402124	0.142199	0.500076	0.674811	0.791317	0.419604	0.100866	0.325769	0.190632	0	0.43718	-0.37403	0.744368	0.864908
C9orf129	445577	ENSG00000204352	9	0.496144	0.519579	0.709209	0.227096	0.335103	0	-1.46366	0.104219	0.194969	0.34967	0.201732	0.217179	0.095316	0.0897014	0.349744	-0.45996	0.649896	0.803459
C9orf131	138724	ENSG00000174038	9	0.0708777	0.148451	0.283683	0	0	0	-3.51402	0.116417	NA	0	0.100866	0	0	0	0.262308	1.51532	0.511368	NA
C9orf139	401563	ENSG00000180539	9	3.68564	4.30508	4.82262	2.04386	1.34041	1.84859	-1.15969	5.49369e-05	0.000205122	8.11234	7.66582	6.73256	5.43301	3.58806	4.02205	-0.711437	0.00434918	0.0154829
C9orf153	389766	ENSG00000187753	9	0.567022	0.519579	0.709209	0.151397	0.201062	0	-2.19382	0.0144362	0.0355619	0.629406	0.907795	0.651538	0.095316	0.358806	0.262308	-1.50157	0.0580405	0.142426
C9orf16	79095	ENSG00000171159	9	25.0198	25.1625	24.2549	25.9646	30.0923	26.0224	0.260892	0.00962081	0.024675	16.2946	19.6689	18.2431	22.8758	22.0665	21.859	0.396842	0.000322463	0.00145513
C9orf163	158055	ENSG00000196366	9	0.496144	0.445354	0.141842	0.378493	0.0670207	0.284398	-0.569965	0.479319	0.632102	0.69934	1.10953	0.760128	0.190632	0.269104	0.087436	-2.13806	0.0107383	0.0343067
C9orf24	84688	ENSG00000164972	9	0.0708777	0.0742256	0	0.227096	0.134041	0.213298	1.86536	0.174383	0.295967	0.069934	0.403464	0.10859	0.47658	0.269104	0.349744	1.04971	0.322506	0.521302
C9orf40	55071	ENSG00000135045	9	11.6239	12.2472	11.7729	10.2193	12.0637	12.3002	0.0791506	0.579521	0.716546	10.3502	11.297	11.7277	8.38781	8.16283	8.21898	-0.337226	0.0301822	0.0834029
C9orf43	257169	ENSG00000157653	9	0.496144	0.148451	0.567367	0.681287	0.335103	0.426597	0.441191	0.505087	0.654082	1.46861	0.806929	1.19449	0.857844	0.538208	1.2241	-0.337744	0.536818	0.720862
C9orf50	375759	ENSG00000179058	9	0.0708777	0	0	0	0.134041	0.0710995	1.22632	0.505243	0.654161	0.069934	0	0	0.381264	0.269104	0.699488	3.86499	0.0213917	NA
C9orf64	84267	ENSG00000165118	9	0	0	0	0	0	0.0710995	0.733294	0.839293	NA	0.279736	0	0	0.095316	0	0	-1.48437	0.672784	NA
C9orf72	203228	ENSG00000147894	9	7.01689	7.64524	6.52472	11.4305	9.78502	7.67874	0.553482	0.00128747	0.0039471	15.0358	18.2568	16.1799	13.9161	15.1595	14.0772	-0.104974	0.497106	0.686092
C9orf78	51759	ENSG00000136819	9	72.437	68.5102	71.7719	57.2281	55.3591	51.9737	-0.247697	0.000132075	0.000468086	56.2968	53.8625	51.1457	47.1814	47.7212	45.8165	-0.116177	0.0977696	0.216889
C9orf85	138241	ENSG00000155621	9	5.31583	4.89889	4.96446	6.96427	6.90313	7.18105	0.589816	0.00212458	0.00623507	8.39208	8.37189	7.05833	8.38781	6.6379	8.21898	0.0425071	0.816706	0.905718
C9orf92	100129385	ENSG00000205549	9	0.0708777	0	0	0	0	0	-1.19028	0.821241	NA	0	0	0	0	0	0	0	1	NA
CA11	770	ENSG00000063180	19	0.283511	0.296902	0.425525	0.605588	0.603186	0.426597	0.878775	0.197921	0.327186	0.769274	0.806929	0.542948	0.857844	0.807313	0.87436	0.3356	0.568979	0.745612
CA12	771	ENSG00000074410	15	0	0.0742256	0	0	0	0	-1.19029	0.689989	NA	0	0.201732	0.325769	0	0.0897014	0	-2.32552	0.407708	NA
CA13	377677	ENSG00000185015	8	0.496144	0.742256	0.567367	1.05978	1.40743	1.20869	1.14139	0.0171556	0.0414486	2.09802	2.92512	2.93192	2.19227	1.43522	2.71052	-0.227577	0.545342	0.727083
CA14	23632	ENSG00000118298	1	0	0	0	0	0	0	0	1	NA	0	0.100866	0	0	0	0	-0.887197	0.866256	NA
CA2	760	ENSG00000104267	8	47.9842	47.5786	50.212	10.7492	10.9914	9.95392	-2.07553	8.01506e-92	5.25253e-90	133.714	134.555	139.755	40.6999	42.3391	35.0618	-1.70248	9.91937e-99	1.39131e-96
CA3	761	ENSG00000164879	8	0	0	0	0	0	0	0	1	NA	0.34967	0	0.10859	0	0.0897014	0.087436	-1.30374	0.64138	NA
CA3-AS1	100996348	ENSG00000253549	8	0.0708777	0.222677	0.283683	0.378493	0.0670207	0.0710995	0.0153287	0.988823	0.996936	0.489538	0.201732	0.542948	0.095316	0.358806	0.087436	-1.10393	0.283643	0.47711
CA4	762	ENSG00000167434	17	0	0	0	0	0	0.0710995	0.733294	0.846711	NA	0	0	0	0.095316	0.179403	0	2.53606	0.493015	NA
CA5A	763	ENSG00000174990	16	0.0708777	0	0	0	0	0	-1.19028	0.821241	NA	0	0	0	0	0.0897014	0	1.03637	0.844037	NA
CA5B	11238	ENSG00000169239	X	8.50532	7.27411	7.94314	4.76901	4.55741	4.97696	-0.608071	0.0010302	0.00320563	10.6999	12.2048	11.0762	6.10023	8.25253	7.25719	-0.559648	0.00132077	0.00526496
CA5BP1	340591	ENSG00000186312	X	7.65479	7.05143	9.36155	2.95224	3.28401	2.70178	-1.28379	5.62084e-09	3.06342e-08	8.81168	7.76669	10.7504	6.86275	4.84388	4.54667	-0.665772	0.00126163	0.00505179
CA6	765	ENSG00000131686	1	0.0708777	0	0	0.681287	0.469145	0.497696	4.19465	0.00126336	0.00387812	0	0	0	2.00164	2.15283	1.92359	6.99828	4.35603e-08	3.50308e-07
CA8	767	ENSG00000178538	8	37.2817	36.0736	34.8931	9.68942	8.71269	9.74063	-1.82799	9.75344e-60	3.57505e-58	47.8348	54.8712	50.277	18.0147	21.0798	19.848	-1.28441	9.76016e-38	4.10128e-36
CA9	768	ENSG00000107159	9	0.0708777	0.148451	0.283683	0	0	0	-3.4748	0.0523308	NA	0.209802	0.201732	0.10859	0.095316	0	0	-2.34475	0.187751	NA
CAAP1	79886	ENSG00000120159	9	8.00918	7.19988	7.8013	10.1436	8.1095	8.24754	0.324825	0.0672025	0.135369	10.2104	11.5996	8.14422	6.86275	11.2127	8.56873	-0.0820021	0.641916	0.797854
CAB39	51719	ENSG00000135932	2	130.131	129.449	120.707	132.397	134.309	134.876	0.195211	0.000410244	0.00135325	112.734	118.719	116.843	130.202	135.27	128.006	0.264119	3.13933e-06	1.98779e-05
CAB39L	81617	ENSG00000102547	13	4.67793	4.45353	3.4042	9.23522	7.17121	8.31864	1.06607	2.45588e-07	1.17606e-06	2.37776	3.12685	2.82333	3.52669	4.57477	4.19693	0.669827	0.00641881	0.0217359
CABIN1	23523	ENSG00000099991	22	140.905	138.357	143.969	100.376	97.8502	96.6953	-0.398966	1.08592e-07	5.34946e-07	191.759	185.795	186.883	165.373	131.323	154.849	-0.237954	0.00125075	0.00501732
CABLES1	91768	ENSG00000134508	18	7.86743	7.05143	8.93603	7.11566	7.10419	6.18565	-0.0817583	0.619836	0.74967	13.1476	14.8273	15.094	12.1051	9.77745	10.0551	-0.341085	0.0224123	0.0648948
CABLES2	81928	ENSG00000149679	20	6.16636	5.93805	5.53183	9.68942	8.98077	10.6649	0.844688	1.61728e-06	7.16853e-06	17.6234	12.2048	16.2885	20.3023	15.9669	17.3998	0.293232	0.0536199	0.133806
CABP1	9478	ENSG00000157782	12	0.0708777	0	0	0	0	0	-1.19028	0.820249	NA	0.069934	0.100866	0	0	0	0	-1.68372	0.746745	NA
CABP4	57010	ENSG00000175544	11	0.0708777	0.0742256	0	0.151397	0	0.213298	1.18481	0.379166	0.534192	0.909142	1.31126	0.977307	0.47658	0.538208	0.43718	-1.04577	0.171684	0.33394
CABP5	56344	ENSG00000105507	19	0	0.0742256	0	0	0	0	-1.19028	0.821241	NA	0	0	0	0	0	0	0	1	NA
CABP7	164633	ENSG00000100314	22	0	0	0	0	0.134041	0.0710995	2.16956	0.479563	NA	0	0	0	0	0	0.174872	1.88759	0.546003	NA
CABYR	26256	ENSG00000154040	18	0.141755	0	0	0.227096	0.201062	0.142199	1.85707	0.143139	0.252716	0.69934	0.302598	0.542948	0.857844	1.07642	0.87436	0.92282	0.203602	0.3786
CACHD1	57685	ENSG00000158966	1	0	0	0	0.0756986	0	0	0.73329	0.881249	NA	0	0	0.10859	0	0.0897014	0	0.0745866	0.987877	NA
CACNA1A	773	ENSG00000141837	19	2.33896	1.55874	3.26236	1.28688	2.01062	1.49309	-0.406629	0.296603	0.446033	1.18888	1.31126	1.52025	1.33442	1.52492	0.349744	-0.234286	0.600678	0.768435
CACNA1B	774	ENSG00000148408	9	0	0	0	0	0	0	0	1	NA	0.069934	0.100866	0	0	0	0	-1.68398	0.742249	NA
CACNA1D	776	ENSG00000157388	3	0.0708777	0	0.141842	1.43827	0.804248	1.42199	4.4997	4.89877e-05	0.000184405	0.139868	0	0.434359	1.71569	0.717611	2.36077	3.21498	2.6088e-05	0.000144572
CACNA1E	777	ENSG00000198216	1	3.47301	3.11748	2.55315	1.05978	1.07233	1.20869	-1.35224	9.89927e-05	0.000357041	9.93062	7.06063	8.25281	2.09695	1.79403	1.57385	-2.13303	9.72455e-12	1.13927e-10
CACNA1F	778	ENSG00000102001	X	0	0	0	0	0	0	0	1	NA	0	0	0	0	0	0.087436	1.03637	0.844037	NA
CACNA1G	8913	ENSG00000006283	17	0	0	0	0.0756986	0	0	0.733293	0.857496	NA	0.069934	0	0.10859	0	0	0	-1.7553	0.66435	NA
CACNA1H	8912	ENSG00000196557	16	0	0	0	0	0	0	0	1	NA	0	0.201732	0	0.190632	0.0897014	0	0.584707	0.885133	NA
CACNA1I	8911	ENSG00000100346	22	0.0708777	0	0	0.151397	0.201062	0.284398	2.83372	0.0563143	0.11663	0.069934	0	0	0.381264	0.179403	0.262308	3.14353	0.0341929	0.0925833
CACNA2D1	781	ENSG00000153956	7	5.74109	5.71537	4.96446	1.21118	0.938289	1.27979	-2.15556	2.13792e-13	1.60315e-12	10.0006	8.57362	7.92704	3.43138	5.29238	4.45923	-0.925227	5.773e-05	0.000300067
CACNA2D2	9254	ENSG00000007402	3	0	0	0	0	0.0670207	0	0.733289	0.889293	NA	0	0	0	0	0	0	0	1	NA
CACNA2D3	55799	ENSG00000157445	3	0	0	0	0.151397	0.201062	0.497696	4.21336	0.0103968	0.0264643	0	0	0	0.095316	0	0	1.03638	0.600556	0.768376
CACNA2D4	93589	ENSG00000151062	12	0	0	0	0.151397	0	0	1.69812	0.745432	NA	0	0	0	0	0	0	0	1	NA
CACNB1	782	ENSG00000067191	17	2.90599	3.93396	4.53894	0.454191	0.603186	0.853194	-2.42053	1.26343e-10	7.82219e-10	5.94439	7.16149	7.05833	3.62201	1.79403	2.36077	-1.29034	6.14786e-06	3.74469e-05
CACNB2	783	ENSG00000165995	10	0	0	0	0	0	0	0	1	NA	0	0	0	0	0	0	0	1	NA
CACNB3	784	ENSG00000167535	12	1.70107	1.55874	1.56026	2.11956	1.54148	1.49309	0.206808	0.547252	0.689839	2.58756	2.11819	3.04051	2.28758	2.51164	2.44821	-0.00680246	0.982949	0.990988
CACNB4	785	ENSG00000182389	2	11.2696	9.42665	9.36155	5.67739	6.36696	6.54115	-0.579775	0.000470524	0.00153942	13.777	13.5161	15.094	9.15034	10.4054	8.48129	-0.507459	0.00119832	0.00482891
CACNG3	10368	ENSG00000006116	16	0	0	0	0	0	0.0710995	0.733293	0.854891	NA	0	0	0	0.095316	0	0	1.03638	0.796044	NA
CACNG8	59283	ENSG00000142408	19	0	0	0	0	0	0	0	1	NA	0	0	0	0.095316	0	0	1.03637	0.844037	NA
CACTIN	58509	ENSG00000105298	19	26.2248	25.7563	26.5244	16.7294	18.8328	18.4859	-0.413432	0.000183122	0.000635054	19.8612	20.6776	19.9805	18.0147	13.4552	15.1264	-0.293502	0.0139859	0.0431198
CACTIN-AS1	404665	ENSG00000226800	19	0.0708777	0.0742256	0	0	0	0	-1.92236	0.641507	NA	0	0.100866	0	0	0	0	-0.887201	0.83136	NA
CACUL1	143384	ENSG00000151893	10	152.671	138.728	129.076	116.046	110.45	111.057	-0.201373	0.00171449	0.00513133	161.967	165.824	162.016	144.023	158.951	150.04	-0.0253669	0.689626	0.828643
CACYBP	27101	ENSG00000116161	1	191.37	182.372	178.721	120.815	113.935	116.034	-0.537266	1.63591e-27	2.35384e-26	107.908	110.045	103.92	75.2996	79.7446	77.818	-0.381132	6.38129e-12	7.61635e-11
CAD	790	ENSG00000084774	2	328.306	324.885	348.647	92.3522	83.8429	94.9178	-1.76408	6.07028e-80	3.19406e-78	301.066	304.616	287.111	174.142	141.549	163.33	-0.813391	1.39702e-18	2.63567e-17
CADM4	199731	ENSG00000105767	19	0.0708777	0.148451	0.283683	0.0756986	0.0670207	0.142199	-0.574147	0.650212	0.774013	0.34967	0.100866	0.217179	0.095316	0.179403	0.174872	-0.52357	0.654736	0.805518
CAGE1	285782	ENSG00000164304	6	0.283511	0.296902	0.141842	0.302794	0.335103	0.142199	0.160004	0.856309	0.919671	0.209802	0.403464	0.868717	0.381264	0.448507	0.262308	-0.299724	0.710508	0.843692
CAHM	100526820	ENSG00000270419	6	0.708777	0.66803	0.992892	0.378493	0.335103	0.497696	-0.796994	0.143498	0.253248	1.60848	1.91646	1.73744	1.23911	1.61463	1.31154	-0.242441	0.562011	0.740488
CALCB	797	ENSG00000175868	11	2.40984	2.82057	3.4042	0.756986	0.737227	0.924293	-1.68995	9.68751e-06	3.96259e-05	1.25881	1.61386	2.0632	0.667212	0.807313	0.699488	-1.06679	0.0139584	0.0430669
CALCOCO1	57658	ENSG00000012822	12	14.5299	14.9193	14.0423	21.347	20.6424	21.3298	0.657657	7.38043e-09	3.99423e-08	29.1625	27.6373	31.2738	30.3105	26.6413	27.8921	0.0318326	0.758403	0.872868
CALCOCO2	10241	ENSG00000136436	17	74.3507	74.8194	76.0272	71.081	70.0366	68.7532	0.021362	0.727596	0.82973	76.0182	75.1452	77.3158	66.1493	68.801	71.6975	-0.0577481	0.358806	0.55996
CALCRL	10203	ENSG00000064989	2	0	0	0	0	0	0	0	1	NA	0	0	0	0	0	0	0	1	NA
CALHM1	255022	ENSG00000185933	10	0	0	0.141842	0	0	0.0710995	-0.228494	0.965403	NA	0	0	0	0	0	0	0	1	NA
CALHM2	51063	ENSG00000138172	10	0	0	0.141842	0	0	0	-1.19029	0.748211	NA	0	0	0	0	0.0897014	0	1.03638	0.779867	NA
CALHM3	119395	ENSG00000183128	10	0.0708777	0	0	0.0756986	0.134041	0.0710995	1.65381	0.39678	NA	0	0	0.325769	0	0.179403	0.087436	-0.0857688	0.961887	NA
CALHM5	254228	ENSG00000178033	6	0	0.0742256	0	0	0.0670207	0.142199	1.23953	0.562887	NA	0	0	0	0.095316	0.0897014	0.087436	2.51748	0.239645	NA
CALHM6	441168	ENSG00000188820	6	0	0	0	0	0	0	0	1	NA	0	0	0	0.381264	0.0897014	0.087436	3.54151	0.203568	NA
CALM1	801	ENSG00000198668	14	311.224	299.649	292.903	227.928	216.209	214.152	-0.338075	2.04094e-12	1.44146e-11	191.899	191.444	189.272	148.979	163.526	151.614	-0.216532	2.27529e-05	0.000127339
CALM2	805	ENSG00000143933	2	382.881	371.573	348.363	377.055	339.862	355.426	0.0791	0.246238	0.387058	310.297	317.426	303.074	232.38	294.49	261.434	-0.151602	0.0283789	0.0791729
CALM3	808	ENSG00000160014	19	424.699	435.853	434.603	321.87	342.543	339.784	-0.245523	2.52719e-06	1.09966e-05	318.549	300.077	312.195	280.038	251.702	271.051	-0.128942	0.015999	0.0483774
CALML4	91860	ENSG00000129007	15	3.11862	1.48451	0.85105	0.681287	0.938289	0.426597	-1.34691	0.00434074	0.0120039	3.14703	2.01732	1.73744	0.857844	0.897014	1.31154	-1.10395	0.0149928	0.0457295
CALML6	163688	ENSG00000169885	1	0.141755	0	0	0	0	0	-1.95688	0.312215	0.463265	0.139868	0.201732	0.10859	0.095316	0.0897014	0.43718	0.562856	0.69406	NA
CALN1	83698	ENSG00000183166	7	0.0708777	0.0742256	0.141842	0.151397	0.134041	0.213298	1.02162	0.429773	0.584513	0.559472	0.100866	0.217179	0.667212	0.269104	0	0.0927518	0.929407	0.965634
CALR	811	ENSG00000179218	19	2683.71	2666.63	2652.72	939.041	976.759	929.625	-1.3709	6.76922e-243	1.95188e-240	1257.13	1229.56	1229.99	864.993	854.227	822.335	-0.462367	1.84602e-28	5.47293e-27
CALR3	125972	ENSG00000269058	19	0	0.148451	0	0	0	0.142199	-0.102996	0.973536	NA	0.069934	0.100866	0	0	0.0897014	0	-0.73421	0.816908	NA
CALU	813	ENSG00000128595	7	187.755	193.432	186.947	155.106	146.708	144.19	-0.229721	2.61396e-05	0.000101892	169.38	177.423	165.708	147.263	167.383	154.937	-0.0386638	0.486582	0.675812
CALY	50632	ENSG00000130643	10	0	0	0	0	0	0	0	1	NA	0	0	0.10859	0	0.0897014	0	0.0745865	0.988703	NA
CAMK1	8536	ENSG00000134072	3	25.1616	22.713	24.3968	38.0007	45.1049	42.873	0.927165	1.0269e-21	1.17938e-20	14.8959	15.836	18.1345	19.9211	20.0034	21.5967	0.429992	0.000125483	0.000613924
CAMK1D	57118	ENSG00000183049	10	6.44987	5.71537	4.96446	1.36257	2.07764	2.34628	-1.45509	4.5151e-09	2.47952e-08	11.5391	10.3892	9.23012	4.47985	5.02328	4.80898	-1.04256	7.77563e-07	5.33718e-06
CAMK1G	57172	ENSG00000008118	1	0	0	0	0.0756986	0.0670207	0	1.62534	0.6092	NA	0	0	0	0	0.0897014	0	1.03638	0.748536	NA
CAMK2A	815	ENSG00000070808	5	0	0.0742256	0	0	0	0	-1.19029	0.62446	NA	0	0.100866	0.10859	0.285948	0	0.087436	0.977256	0.649157	NA
CAMK2B	816	ENSG00000058404	7	0.0708777	0.371128	0.141842	0.302794	0.268083	0.142199	0.358516	0.700242	0.811154	0.489538	0.403464	0.977307	0.47658	0.62791	0.524616	-0.0909709	0.904106	0.953748
CAMK2D	817	ENSG00000145349	4	15.3096	15.7358	12.1984	12.6417	12.2648	12.5135	-0.112926	0.368973	0.523511	18.6024	19.6689	20.4149	18.8726	18.3888	17.3123	-0.0149415	0.900541	0.951884
CAMK2G	818	ENSG00000148660	10	87.3213	86.4728	87.8	80.9975	79.2184	75.0099	-0.0317166	0.65698	0.778214	73.2908	73.0271	71.3434	63.957	58.3059	56.3088	-0.201564	0.00744146	0.0248391
CAMK2N1	55450	ENSG00000162545	1	0	0	0	0	0	0	0	1	NA	0	0.100866	0	0	0	0	-0.887197	0.866256	NA
CAMK2N2	94032	ENSG00000163888	3	0	0.0742256	0	0	0	0	-1.19029	0.632039	NA	0.069934	0.100866	0.10859	0.095316	0	0	-1.41734	0.545053	NA
CAMKK1	84254	ENSG00000004660	17	3.96915	3.26593	5.1063	21.4984	22.3179	19.979	2.54181	6.15045e-45	1.53946e-43	7.413	6.95976	6.84115	13.2489	11.7509	12.6782	0.908113	8.44597e-08	6.54378e-07
CAMKK2	10645	ENSG00000110931	12	142.039	144.591	141.984	95.4559	93.7619	94.4201	-0.475017	1.72717e-07	8.3767e-07	105.81	92.2925	101.749	98.2708	77.5917	89.5345	-0.0936754	0.313379	0.511695
CAMKMT	79823	ENSG00000143919	2	13.6085	12.6926	12.3402	8.55394	6.50101	8.03424	-0.633507	4.18091e-06	1.7767e-05	21.8194	22.0897	21.3922	14.9646	13.814	15.9133	-0.46141	0.000151643	0.000731352
CAMKV	79012	ENSG00000164076	3	0.637899	0.445354	0.283683	0.227096	0.134041	0.284398	-1.02839	0.188878	0.315078	0.909142	0.706063	0.325769	0.857844	0.538208	0.699488	0.154326	0.815228	0.904583
CAMLG	819	ENSG00000164615	5	24.8781	26.0532	25.2478	21.5741	21.7817	21.472	-0.111992	0.281503	0.428777	25.6658	27.6373	20.5235	22.7805	23.6812	26.2308	0.0593113	0.575392	0.750149
CAMP	820	ENSG00000164047	3	0.141755	0.0742256	0	0.984081	0.402124	0.782094	3.21757	0.00282119	0.00806811	0.209802	0	0	0.47658	0.269104	0.262308	2.04908	0.0709524	0.168126
CAMSAP1	157922	ENSG00000130559	9	78.1781	81.277	84.3958	48.3714	49.0591	48.2054	-0.619121	8.01201e-15	6.53841e-14	89.5854	96.7306	78.2931	71.5823	70.595	65.0524	-0.267985	0.000651387	0.00279551
CAMSAP2	23271	ENSG00000118200	1	2.19721	2.22677	1.41842	2.64945	2.01062	1.84859	0.225032	0.479614	0.632293	2.86729	3.63118	2.71474	2.3829	3.49836	3.49744	0.120959	0.683963	0.825256
CAMSAP3	57662	ENSG00000076826	19	0.212633	0	0	0.0756986	0.268083	0.0710995	0.877705	0.471292	0.625017	0.559472	0.504331	0.434359	0.762528	0.62791	0.612052	0.492289	0.532239	0.7166
CAMTA1	23261	ENSG00000171735	1	17.4359	19.0018	14.7515	14.9126	12.5329	12.5135	-0.25809	0.0435693	0.0935495	24.2671	22.8966	21.6093	18.11	17.4021	19.5857	-0.238195	0.0532435	0.133091
[truncated: 16,811 more rows]
